# Supplementary material for: Transcriptional response to the host cell environment of a multidrug-resistant Mycobacterium tuberculosis clonal outbreak Beijing strain reveals its pathogenic features
Source: Sci Rep. 2021 Feb 4;11:3199. doi: 10.1038/s41598-021-82905-x (PMC7862621; doi:10.1038/s41598-021-82905-x)
Supplement: Supplementary file 1 — Supplementary Dataset 1. [file 41598_2021_82905_MOESM1_ESM.xlsx]

## Sheet: Read mapping-raw data
Gene (ref genome: H37Rv GCA_000195955.2)	(raw) read mapping counts																		Low expressed gene*
	H37Rv									MKR
	log phase			time = 0			time = 4			log phase			time = 0			time = 4
	Rep 1	Rep 2	Rep 3	Rep 1	Rep 2	Rep 3	Rep 1	Rep 2	Rep 3	Rep 1	Rep 2	Rep 3	Rep 1	Rep 2	Rep 3	Rep 1	Rep 2	Rep 3
EBG00000313313	1	0	1	0	0	0	0	0	0	1	0	0	0	0	0	0	0	0	Yes
EBG00000313314	6	3	3	3	3	3	3	1	1	2	6	0	0	0	0	0	0	0	Yes
EBG00000313315	0	1	0	0	0	0	0	0	0	2	0	1	0	0	0	0	0	0	Yes
EBG00000313316	37	16	22	4	4	25	7	5	9	36	19	9	0	0	5	0	0	2	No
EBG00000313317	0	0	0	0	0	0	0	0	0	0	0	0	0	0	0	0	0	0	Yes
EBG00000313318	27220	26099	31874	7153	4804	7159	4914	3328	4246	21878	13508	17809	1695	985	2099	1729	614	1168	No
EBG00000313319	0	1	0	0	1	0	0	0	0	0	1	2	0	0	0	0	0	0	Yes
EBG00000313320	3	1	2	3	0	2	0	0	0	5	0	3	0	0	1	0	0	0	Yes
EBG00000313321	0	0	0	0	0	0	0	0	0	0	0	0	0	0	0	0	0	0	Yes
EBG00000313322	0	0	0	0	0	0	0	0	0	0	0	0	0	0	0	0	0	0	Yes
EBG00000313323	0	0	0	0	0	0	0	0	0	0	0	0	0	0	0	0	0	0	Yes
EBG00000313324	46	30	57	19	10	42	11	11	10	43	37	29	1	1	2	1	0	0	No
EBG00000313325	12576769	10177003	13745018	2147770	2061553	2882962	2607825	2083950	2816556	14692577	9750101	11144455	1184281	646477	1073670	744163	440641	621516	No
EBG00000313326	19	20	21	6	4	20	7	2	5	20	12	15	0	0	1	1	0	0	Yes
EBG00000313327	0	0	0	0	0	0	0	0	0	0	0	0	0	0	0	0	0	0	Yes
EBG00000313328	4	5	0	1	2	2	1	0	2	5	3	4	1	0	0	0	0	0	Yes
EBG00000313329	4	5	4	1	1	7	3	2	9	4	3	5	3	0	1	1	4	0	Yes
EBG00000313330	0	0	0	0	0	0	0	0	0	0	0	1	0	0	0	0	0	0	Yes
EBG00000313331	2	2	2	1	5	1	0	9	1	5	6	5	3	0	2	0	0	0	Yes
EBG00000313332	12	7	8	1	3	2	0	1	4	8	10	7	1	1	1	0	0	1	Yes
EBG00000313333	0	0	0	0	3	0	0	0	0	0	1	0	0	1	0	0	0	0	Yes
EBG00000313334	4	2	4	1	1	8	7	0	6	2	2	6	0	0	1	2	0	0	Yes
EBG00000313335	2	2	2	0	1	0	0	0	0	1	2	1	0	0	0	0	0	0	Yes
EBG00000313336	12	9	13	7	6	7	6	4	4	7	14	8	0	2	4	0	0	0	Yes
EBG00000313337	27	24	25	10	6	17	10	5	13	59	49	34	8	4	6	3	2	9	No
EBG00000313338	7	2	1	0	4	2	3	4	6	5	5	6	1	1	2	1	1	0	Yes
EBG00000313339	22436861	17775943	24206225	3276634	3394273	4606719	4002347	3250047	4345723	24412426	16767038	20169363	1826780	988581	1666729	1201103	686896	957991	No
EBG00000313340	15	11	20	6	7	14	10	8	13	34	25	21	2	0	3	2	2	1	No
EBG00000313341	9	6	4	1	3	13	1	1	2	4	4	5	0	0	0	0	0	0	Yes
EBG00000313342	1	1	3	0	0	6	2	1	4	2	1	3	0	0	0	0	0	3	Yes
EBG00000313343	9	7	10	6	2	9	1	5	7	14	5	12	0	1	0	0	1	0	Yes
EBG00000313344	11	8	17	3	7	8	3	9	11	14	7	12	1	4	0	0	0	4	Yes
EBG00000313345	0	1	0	0	0	0	0	0	0	0	0	1	0	0	0	0	0	0	Yes
EBG00000313346	5	2	2	1	0	4	3	0	2	4	1	2	2	0	1	0	0	0	Yes
EBG00000313347	6	4	8	3	2	3	7	3	2	26	11	13	0	2	1	1	1	3	Yes
EBG00000313348	1	4	3	1	2	4	0	4	3	1	4	1	1	1	1	0	0	0	Yes
EBG00000313349	4475	2416	2921	883	260	752	444	214	339	4654	1949	3460	159	82	274	159	12	121	No
EBG00000313350	3	7	2	0	0	0	0	0	0	8	4	3	0	0	0	0	0	0	Yes
EBG00000313351	2	1	3	2	5	0	0	1	3	5	5	3	0	0	1	0	0	0	Yes
EBG00000313352	0	7	5	2	3	7	6	2	1	8	6	1	0	0	0	0	0	0	Yes
EBG00000313353	0	0	0	0	0	0	0	0	0	0	0	0	0	0	0	0	0	0	Yes
EBG00000313354	12	15	5	2	1	2	0	2	5	16	11	10	0	0	0	0	0	0	Yes
EBG00000313355	13	15	14	13	8	14	7	3	15	22	9	11	3	1	3	0	0	2	Yes
EBG00000313356	0	0	0	0	0	0	0	0	0	0	0	0	0	0	0	0	0	0	Yes
EBG00000313357	31	5	15	5	1	7	7	5	7	23	10	22	0	0	0	0	0	0	Yes
EBG00000313358	4	5	4	0	0	2	3	1	5	3	5	4	0	0	1	0	0	0	Yes
EBG00000313359	10	7	11	0	0	11	1	0	1	18	8	8	1	0	3	0	0	3	Yes
EBG00000313360	2	2	1	0	0	5	1	0	1	7	4	2	0	1	1	0	0	0	Yes
EBG00000313361	4	1	2	1	0	8	3	3	5	3	1	2	0	0	0	3	0	0	Yes
EBG00000313362	1	2	0	0	1	1	0	1	4	1	3	4	0	0	1	0	0	0	Yes
EBG00000313363	1	2	4	2	0	2	2	4	0	5	4	2	0	1	0	2	0	0	Yes
EBG00000313364	0	0	0	0	0	0	0	0	0	0	0	0	0	0	0	0	0	0	Yes
EBG00000313365	7	8	8	5	3	6	19	6	15	13	14	6	1	2	1	4	3	0	Yes
EBG00000313366	0	0	1	0	0	0	1	0	0	5	1	0	0	0	0	0	0	0	Yes
EBG00000313367	6	2	13	5	2	10	5	2	5	7	4	8	0	0	0	0	0	0	Yes
EBG00000313368	5	3	2	0	4	1	0	5	3	1	7	2	2	0	0	2	0	0	Yes
EBG00000313369	8	5	1	4	3	4	2	3	4	7	6	7	0	0	1	0	0	0	Yes
EBG00000313370	5	3	6	7	3	3	1	2	0	5	1	2	1	0	2	1	0	0	Yes
EBG00000313371	4	1	1	1	0	0	1	1	0	3	0	1	0	0	0	0	0	0	Yes
EBG00000313372	3	0	0	0	0	0	0	0	0	0	0	0	0	0	0	0	0	0	Yes
EBG00000313373	17	18	24	7	8	12	2	4	8	23	21	14	1	1	4	2	1	8	Yes
EBG00000313374	23	11	17	4	11	16	16	9	24	31	23	17	4	5	10	1	0	6	No
EBG00000313375	7	8	4	1	10	9	5	1	4	6	5	8	1	0	0	0	0	1	Yes
EBG00000313376	2	15	5	2	1	0	1	0	0	58	24	19	0	0	2	2	0	2	Yes
EBG00000313377	437	254	415	191	76	237	170	86	142	593	424	547	41	30	87	42	8	28	No
EBG00000313378	58	45	74	14	15	6	13	14	14	29	23	33	1	3	1	1	0	2	No
EBG00000313379	1	0	6	1	6	3	2	0	1	2	1	2	0	0	0	0	0	0	Yes
EBG00000313380	3	2	5	0	0	1	0	0	1	1	1	2	0	0	0	0	0	0	Yes
EBG00000313381	182	146	226	85	129	170	67	66	78	158	105	115	33	16	38	18	12	12	No
EBG00000313382	0	2	0	0	1	7	0	0	0	3	2	0	0	0	2	0	0	0	Yes
EBG00000313383	21	10	14	7	2	8	4	8	2	6	16	13	1	1	0	1	0	0	Yes
EBG00000313384	0	1	0	0	0	0	0	0	0	2	2	1	0	0	3	0	0	0	Yes
EBG00000313385	6	3	7	0	3	2	0	1	0	5	4	5	0	0	0	0	0	0	Yes
EBG00000313386	5	2	1	0	2	5	4	1	0	0	2	3	0	0	0	0	0	2	Yes
EBG00000313387	22	10	37	3	4	8	6	0	0	33	25	64	1	0	2	0	1	2	No
EBG00000313388	0	0	0	0	0	0	0	0	0	0	0	0	0	0	0	0	0	0	Yes
EBG00000313389	0	0	0	0	0	0	0	0	0	0	0	0	0	0	0	0	0	0	Yes
EBG00000313390	22	10	23	5	18	14	4	10	7	28	18	13	9	3	8	8	3	4	No
Rv0001	332	180	317	259	289	320	189	123	178	351	256	213	98	46	108	27	20	31	No
Rv0002	120	104	95	104	92	157	52	39	63	97	106	79	15	13	16	16	2	7	No
Rv0003	52	61	66	41	48	69	23	16	22	57	50	57	7	0	7	1	0	0	No
Rv0004	40	39	61	19	35	39	8	9	17	32	24	32	2	4	6	1	2	6	No
Rv0005	1575	1122	2131	1566	1598	2120	394	399	474	1236	959	990	211	139	346	85	63	75	No
Rv0006	809	711	1181	801	831	1372	266	186	290	733	570	678	138	83	195	35	39	43	No
Rv0007	143	146	263	92	49	105	37	18	31	154	99	153	14	4	14	3	2	3	No
Rv0008c	19	19	38	6	5	15	14	11	19	24	20	12	0	2	2	2	0	4	No
Rv0009	252	165	263	84	89	107	97	50	84	171	149	125	28	14	23	22	12	16	No
Rv0010c	136	75	143	75	89	110	28	41	48	86	78	54	15	15	23	7	5	6	No
Rv0011c	96	74	113	58	63	93	36	26	23	94	76	71	16	10	26	7	2	6	No
Rv0012	62	50	88	34	35	48	20	25	16	70	51	50	5	3	8	6	7	6	No
Rv0013	52	46	71	38	54	52	24	16	34	44	44	32	10	2	18	9	1	14	No
Rv0014c	139	96	179	82	89	151	37	27	38	177	133	121	25	11	32	9	8	10	No
Rv0015c	86	139	195	51	54	101	21	12	32	104	93	114	18	9	30	5	4	5	No
Rv0016c	88	55	134	79	67	70	41	35	52	121	89	82	20	11	42	14	10	4	No
Rv0017c	65	52	64	38	38	54	15	24	15	94	74	76	13	5	19	5	2	6	No
Rv0018c	146	134	215	74	90	172	63	36	60	167	122	126	35	22	23	6	10	15	No
Rv0019c	106	77	128	87	96	140	57	46	65	120	78	87	25	10	30	7	10	11	No
Rv0020c	546	378	818	339	398	528	203	157	213	523	376	421	115	62	127	46	34	55	No
Rv0021c	77	55	103	25	29	24	18	22	27	65	52	44	7	2	4	7	2	6	No
Rv0022c	4	9	7	1	3	6	2	0	2	7	9	10	0	1	1	0	5	1	Yes
Rv0023	24	24	18	9	12	21	8	10	21	7	21	20	2	3	1	0	1	2	No
Rv0024	11	13	19	10	5	21	5	8	6	10	14	20	5	3	3	1	1	9	Yes
Rv0025	8	9	12	4	8	7	5	5	8	17	19	6	1	0	0	4	0	1	Yes
Rv0026	78	53	88	28	46	57	36	22	37	71	62	52	10	10	14	4	2	6	No
Rv0027	33	20	35	6	14	18	10	12	17	36	21	18	5	9	7	4	2	3	No
Rv0028	46	27	35	19	11	17	10	10	12	39	30	20	3	7	4	2	0	1	No
Rv0029	66	53	74	22	29	28	12	22	13	50	54	39	6	4	2	12	1	1	No
Rv0030	19	26	23	6	9	6	5	8	9	16	7	17	1	0	0	3	3	2	Yes
Rv0031	12	11	13	6	1	1	4	2	5	4	7	7	2	3	0	1	0	1	Yes
Rv0032	30	32	28	10	14	31	13	11	9	34	48	40	6	2	0	2	3	2	No
Rv0033	1	2	0	0	0	1	0	1	0	1	0	1	0	0	0	0	0	0	Yes
Rv0034	1	2	1	0	0	5	0	0	1	1	1	1	0	0	0	0	0	0	Yes
Rv0035	37	45	43	14	7	25	17	5	18	31	40	38	0	2	2	1	0	1	No
Rv0036c	53	43	73	23	12	22	28	17	15	56	35	41	7	0	7	3	1	4	No
Rv0037c	104	99	137	16	8	22	25	17	14	112	90	111	2	7	9	4	2	5	No
Rv0038	105	71	129	32	34	61	34	17	32	109	80	90	17	5	24	6	0	7	No
Rv0039c	14	5	16	1	2	2	5	0	2	11	12	13	0	0	1	0	0	0	Yes
Rv0040c	63	42	62	36	19	45	28	8	22	41	41	50	10	13	10	2	2	6	No
Rv0041	236	197	221	71	84	166	77	58	106	217	205	178	37	23	25	8	14	32	No
Rv0042c	48	31	48	30	16	31	23	15	12	30	33	33	1	0	2	1	0	1	No
Rv0043c	61	61	56	15	26	51	19	18	28	66	52	33	4	4	9	7	2	8	No
Rv0044c	34	29	49	17	11	25	11	7	13	37	36	41	4	1	2	2	4	0	No
Rv0045c	161	163	216	66	88	130	39	33	44	177	109	139	15	9	14	4	7	13	No
Rv0046c	1020	894	1169	423	550	852	372	350	394	649	472	528	111	53	128	59	28	56	No
Rv0047c	328	300	394	373	509	715	204	169	267	275	182	165	52	40	56	29	15	25	No
Rv0048c	108	73	149	83	57	95	47	47	66	32	33	39	7	5	6	4	1	0	No
Rv0049	89	55	141	30	45	53	25	37	31	88	97	88	22	7	17	12	6	10	No
Rv0050	221	196	272	113	119	159	74	60	105	229	204	213	38	31	61	26	15	15	No
Rv0051	49	48	61	17	11	31	12	16	17	63	61	47	5	6	9	3	1	2	No
Rv0052	15	8	16	5	3	6	2	5	2	19	13	21	0	2	2	0	0	0	Yes
Rv0053	105	77	111	16	33	55	39	24	32	117	83	69	8	4	4	5	4	1	No
Rv0054	176	126	202	129	115	223	111	89	116	147	119	97	53	29	70	29	14	23	No
Rv0055	77	49	72	21	61	68	43	30	39	64	50	89	14	12	16	14	4	9	No
Rv0056	153	103	149	40	67	87	40	30	45	138	106	90	9	8	16	17	5	22	No
Rv0057	99	77	128	61	44	116	23	16	21	91	105	90	13	9	27	10	8	6	No
Rv0058	250	222	310	149	147	276	52	51	67	308	214	239	44	29	65	18	10	16	No
Rv0059	45	41	60	17	23	39	8	13	18	52	56	50	7	3	12	2	0	5	No
Rv0060	253	156	244	153	206	291	76	93	109	195	154	140	55	24	58	10	8	11	No
Rv0061c	193	161	176	153	143	244	84	90	109	119	86	67	14	7	18	15	5	14	No
Rv0062	65	82	96	18	34	59	25	5	15	54	44	51	9	1	5	5	0	0	No
Rv0063	40	36	64	18	23	33	12	19	13	35	31	39	9	5	4	2	0	1	No
Rv0064	230	201	301	140	164	238	74	87	97	406	382	334	167	115	147	31	19	36	No
Rv0064A	5	3	7	4	0	3	1	3	1	14	19	7	4	0	0	3	0	1	Yes
Rv0065	18	15	20	6	15	9	3	3	8	47	33	43	11	2	5	10	8	11	No
Rv0066c	374	265	326	161	201	264	146	120	142	297	226	240	30	23	55	32	16	35	No
Rv0067c	23	12	29	12	16	33	15	10	19	16	19	17	2	3	7	3	0	0	No
Rv0068	26	24	32	8	16	18	16	13	16	29	14	25	2	7	3	2	0	4	No
Rv0069c	43	36	63	13	21	32	20	18	24	64	48	50	8	2	7	4	7	8	No
Rv0070c	69	49	54	16	17	45	18	23	32	70	49	41	14	4	10	10	2	7	No
Rv0071	22	26	32	10	8	17	17	15	22	2	2	4	0	0	0	0	0	0	Yes
Rv0072	117	123	146	113	89	144	56	50	55	0	0	0	0	0	0	0	0	0	No
Rv0073	117	85	132	60	62	108	51	45	36	0	0	0	1	4	1	1	0	0	No
Rv0074	60	61	133	20	21	55	23	17	21	25	26	25	6	0	2	2	1	1	No
Rv0075	91	75	111	44	36	69	29	25	53	57	46	39	12	5	11	2	3	4	No
Rv0076c	41	30	44	13	13	21	14	14	25	27	17	27	6	3	3	2	1	2	No
Rv0077c	34	28	51	13	16	21	20	8	32	26	22	21	3	4	3	3	2	3	No
Rv0078	12	19	33	4	7	9	7	2	12	11	21	18	3	2	2	3	1	4	Yes
Rv0078A	96	73	120	28	35	46	24	17	28	117	74	81	20	15	26	8	1	4	No
Rv0078B	160	94	156	22	10	21	10	7	3	191	140	158	6	1	3	8	1	4	No
Rv0079	705	637	881	193	189	335	120	128	170	883	584	658	130	70	129	66	35	51	No
Rv0080	310	251	439	65	68	102	28	23	34	443	232	329	37	16	37	6	10	12	No
Rv0081	114	94	171	33	27	36	11	13	17	154	63	76	16	10	21	1	2	4	No
Rv0082	70	47	106	33	24	47	11	9	16	55	61	72	7	6	17	1	1	6	No
Rv0083	57	71	120	44	32	73	11	19	27	105	76	104	17	7	25	4	3	1	No
Rv0084	40	43	69	20	19	30	13	23	25	64	43	49	6	9	8	0	3	3	No
Rv0085	4	14	21	6	3	2	3	1	2	15	17	13	2	2	4	0	0	1	Yes
Rv0086	40	51	77	24	25	49	8	15	20	57	58	36	2	6	14	5	0	9	No
Rv0087	27	41	49	22	23	28	5	8	14	34	42	41	9	2	12	7	0	3	No
Rv0088	106	69	132	35	36	53	51	37	41	123	83	80	12	12	8	7	3	4	No
Rv0089	33	20	47	13	7	18	10	4	16	27	31	27	4	1	6	2	0	0	No
Rv0090	15	18	32	7	14	16	9	10	13	18	18	27	3	2	9	1	0	0	No
Rv0091	28	16	27	10	5	13	6	6	15	29	32	13	8	0	9	0	2	2	No
Rv0092	58	67	103	16	22	28	19	17	26	63	45	58	5	2	12	6	1	7	No
Rv0093c	23	14	29	3	5	6	3	6	4	16	14	10	1	1	3	1	3	6	Yes
Rv0094c	1	2	0	0	0	1	0	0	0	1	3	0	0	0	0	0	0	0	Yes
Rv0095c	3	8	7	0	4	4	3	3	10	0	4	5	0	0	0	0	0	0	Yes
Rv0096	15	15	13	5	6	8	7	5	10	20	25	16	3	1	1	0	0	0	Yes
Rv0097	30	21	36	11	10	18	10	14	12	22	21	29	0	3	7	1	2	1	No
Rv0098	8	11	12	6	8	11	9	6	11	13	11	8	0	0	4	0	2	0	Yes
Rv0099	68	60	89	44	54	89	62	42	102	78	59	53	15	2	11	3	1	3	No
Rv0100	12	8	14	2	6	3	3	5	6	5	1	3	1	0	2	0	0	1	Yes
Rv0101	153	181	262	101	102	167	87	79	109	226	204	179	22	17	19	14	4	12	No
Rv0102	152	113	168	43	46	74	45	41	35	94	90	95	5	7	15	7	1	3	No
Rv0103c	125	114	201	54	60	78	57	26	53	141	101	95	15	8	13	12	1	16	No
Rv0104	41	44	52	22	26	25	17	12	27	37	34	39	7	6	14	6	0	2	No
Rv0105c	0	4	1	0	0	2	2	0	1	3	2	3	0	0	0	0	0	0	Yes
Rv0106	24	20	30	7	5	17	1	6	2	26	14	20	1	1	1	1	3	3	No
Rv0107c	161	200	342	69	74	166	42	30	65	174	130	133	26	17	36	6	5	6	No
Rv0108c	96	60	92	35	37	38	46	33	52	85	56	48	14	6	11	14	2	10	No
Rv0109	18	33	38	9	15	14	21	10	20	44	32	33	2	5	9	10	24	21	No
Rv0110	17	24	24	5	12	10	7	8	5	38	27	34	1	0	5	1	0	3	No
Rv0111	46	54	44	21	12	25	30	21	32	83	76	67	6	5	11	9	5	2	No
Rv0112	106	66	96	35	57	62	38	31	43	119	106	96	9	4	9	12	5	8	No
Rv0113	46	41	49	31	20	36	15	11	12	61	37	46	4	4	3	1	10	7	No
Rv0114	25	13	24	3	16	24	7	7	4	43	36	26	3	0	3	1	1	1	No
Rv0115	42	30	51	16	19	29	13	7	12	52	54	47	19	0	0	3	1	0	No
Rv0116c	110	73	100	21	35	58	44	57	53	109	96	81	13	11	10	9	13	16	No
Rv0117	24	27	18	13	21	14	8	12	28	18	22	25	4	0	4	7	2	0	No
Rv0118c	28	32	25	7	24	9	21	12	26	23	38	28	3	3	6	1	1	2	No
Rv0119	26	19	27	6	15	10	14	7	15	22	22	31	6	1	4	2	1	5	No
Rv0120c	87	59	160	30	42	65	29	39	41	125	96	94	13	12	13	12	1	7	No
Rv0121c	17	11	8	14	1	11	7	4	6	26	22	14	4	1	4	1	2	2	Yes
Rv0122	8	12	6	13	36	21	19	41	33	7	8	11	3	1	5	6	4	3	No
Rv0123	12	12	11	14	15	20	8	12	14	20	23	17	2	2	0	3	3	1	No
Rv0124	16	24	29	4	6	14	12	9	11	30	30	26	0	0	0	1	0	3	No
Rv0125	270	240	393	58	69	158	90	91	145	256	199	218	24	19	36	23	15	22	No
Rv0126	208	150	186	57	65	103	60	49	60	239	194	154	32	16	22	11	9	15	No
Rv0127	103	75	117	29	41	51	28	40	34	117	82	70	13	11	13	7	5	8	No
Rv0128	39	40	65	13	22	46	15	16	31	46	36	39	4	2	5	2	3	3	No
Rv0129c	217	192	300	67	63	149	79	41	87	173	174	205	21	13	24	22	8	9	No
Rv0130	16	16	19	9	7	7	5	4	9	13	10	22	3	2	1	0	1	0	Yes
Rv0131c	65	50	58	10	7	19	13	18	28	57	56	57	13	5	11	8	3	5	No
Rv0132c	26	27	38	3	12	14	16	22	17	36	30	32	17	2	4	2	0	0	No
Rv0133	42	53	60	22	27	37	15	23	13	51	37	51	6	2	7	5	3	1	No
Rv0134	72	77	133	28	38	46	22	13	23	72	53	57	10	5	10	9	2	2	No
Rv0135c	98	122	115	27	39	33	31	35	23	88	72	55	16	11	15	8	5	5	No
Rv0136	56	67	63	14	20	27	17	28	29	42	48	36	3	6	14	6	1	4	No
Rv0137c	85	66	81	37	40	60	38	27	32	97	82	80	14	4	18	13	3	7	No
Rv0138	23	13	32	24	12	26	16	19	32	26	14	21	6	0	8	1	2	4	No
Rv0139	46	37	42	22	14	31	20	7	17	30	34	31	8	0	5	7	3	4	No
Rv0140	156	94	128	63	70	77	84	74	111	145	97	105	38	24	19	30	14	22	No
Rv0141c	132	76	132	64	50	60	45	36	39	116	94	95	20	5	17	13	1	8	No
Rv0142	43	42	71	11	7	24	16	9	16	39	31	48	1	3	3	1	5	1	No
Rv0143c	85	81	128	37	35	60	32	25	41	96	71	69	4	9	6	8	6	7	No
Rv0144	165	108	163	86	80	114	71	46	59	167	117	97	28	8	19	17	2	11	No
Rv0145	405	333	622	462	538	667	263	227	305	533	387	517	102	67	123	49	37	36	No
Rv0146	294	248	385	239	256	459	177	148	192	316	247	348	54	18	97	37	19	32	No
Rv0147	362	335	486	305	333	634	192	179	190	420	317	382	98	62	117	45	27	39	No
Rv0148	200	151	269	115	135	197	63	55	72	199	183	219	23	23	50	17	9	16	No
Rv0149	121	90	143	81	87	118	47	33	41	146	132	146	43	21	40	21	8	12	No
Rv0150c	30	30	47	20	19	38	14	15	12	34	38	48	4	5	8	2	0	0	No
Rv0151c	83	80	86	26	32	31	30	17	45	102	88	66	9	3	17	6	2	6	No
Rv0152c	45	36	45	11	21	30	11	24	30	58	62	50	7	3	6	4	0	1	No
Rv0153c	45	37	62	6	17	19	16	12	19	60	34	53	10	3	9	4	1	1	No
Rv0154c	93	91	131	24	45	45	36	31	32	90	56	90	8	7	12	9	5	8	No
Rv0155	42	42	47	14	25	27	35	16	20	55	40	37	3	8	6	7	5	6	No
Rv0156	7	4	16	11	2	7	5	3	4	9	5	14	2	1	0	1	0	0	Yes
Rv0157	141	136	161	26	55	76	29	30	55	138	117	119	11	6	17	10	3	8	No
Rv0157A	16	6	5	9	9	3	12	3	11	5	5	8	0	0	0	2	1	1	Yes
Rv0158	63	44	40	31	43	43	29	13	34	51	35	40	8	1	7	6	1	6	No
Rv0159c	122	84	115	34	25	52	42	27	29	97	95	90	23	15	17	6	2	5	No
Rv0160c	14	25	36	4	2	14	9	11	25	34	42	31	5	3	1	4	3	0	No
Rv0161	21	15	19	6	1	4	4	6	5	16	19	20	3	0	0	2	0	1	Yes
Rv0162c	11	17	12	0	1	5	5	5	4	12	16	12	1	0	0	1	0	1	Yes
Rv0163	16	15	10	10	5	8	9	6	9	11	4	13	1	0	0	2	0	0	Yes
Rv0164	154	107	138	115	112	158	103	64	112	144	92	104	39	20	39	19	7	19	No
Rv0165c	87	56	118	33	30	46	35	13	23	80	69	57	7	1	12	14	7	6	No
Rv0166	179	87	186	46	57	52	30	23	32	125	101	107	14	7	13	2	8	6	No
Rv0167	91	58	147	13	25	36	33	17	14	101	75	83	10	8	13	8	1	7	No
Rv0168	26	8	33	14	14	9	11	5	19	61	45	37	8	2	4	2	4	0	No
Rv0169	78	48	79	38	45	48	31	24	42	143	115	92	40	18	17	12	3	16	No
Rv0170	92	38	82	25	34	53	31	27	38	119	96	81	24	10	18	10	10	13	No
Rv0171	127	64	119	40	39	36	32	22	40	129	105	121	16	10	20	3	7	14	No
Rv0172	115	79	144	68	51	68	53	26	47	172	123	144	15	6	24	15	3	38	No
Rv0173	58	43	82	19	25	34	18	11	17	110	80	79	6	7	9	5	0	7	No
Rv0174	197	128	249	153	139	166	82	32	92	241	215	189	49	21	30	19	7	23	No
Rv0175	187	145	257	49	52	95	34	32	31	134	95	141	20	15	7	11	4	2	No
Rv0176	69	59	163	25	37	61	21	21	25	73	61	74	4	6	21	2	1	2	No
Rv0177	98	65	127	29	46	54	16	20	16	115	65	73	10	6	20	4	2	2	No
Rv0178	125	88	171	64	59	77	67	32	49	127	106	119	24	10	8	4	4	4	No
Rv0179c	154	94	158	54	55	102	43	35	50	198	131	118	33	13	28	19	11	9	No
Rv0180c	129	86	140	36	59	74	51	51	74	114	100	81	22	6	27	7	3	9	No
Rv0181c	41	31	61	8	24	14	15	18	27	38	41	38	4	3	12	0	3	5	No
Rv0182c	84	81	96	36	33	67	21	36	48	113	76	59	16	12	17	2	10	8	No
Rv0183	27	30	55	13	7	24	24	20	30	30	24	27	2	3	7	1	1	1	No
Rv0184	29	25	74	29	39	35	21	21	43	39	27	27	9	0	16	3	2	1	No
Rv0185	20	25	37	16	17	25	23	20	25	19	23	13	3	3	7	0	0	2	No
Rv0186	461	384	792	211	293	563	260	311	489	777	490	617	183	93	213	53	33	43	No
Rv0186A	227	174	262	76	104	184	78	66	127	510	264	255	82	61	60	31	17	14	No
Rv0187	53	53	84	24	23	47	15	26	26	90	77	72	9	12	11	8	5	2	No
Rv0188	137	81	134	32	38	51	41	49	55	215	153	172	34	13	28	14	8	9	No
Rv0189c	152	131	245	64	72	107	78	66	111	198	134	175	35	22	32	22	13	15	No
Rv0190	266	192	247	102	122	134	56	48	107	403	303	280	79	17	43	17	6	18	No
Rv0191	46	52	79	54	57	112	28	31	31	104	68	62	32	11	37	12	8	13	No
Rv0192	61	42	65	56	62	58	19	15	44	70	41	58	12	5	16	8	3	6	No
Rv0192A	0	0	0	0	0	0	0	0	0	0	0	0	0	0	0	0	0	0	Yes
Rv0193c	78	57	75	48	75	60	42	23	52	81	57	45	12	10	15	12	8	5	No
Rv0194	36	61	64	12	18	32	43	27	54	67	88	69	9	4	7	6	5	6	No
Rv0195	11	16	12	16	14	39	16	18	32	13	17	17	2	2	6	3	4	3	No
Rv0196	13	38	18	3	8	12	7	8	11	34	44	48	3	1	6	1	6	1	No
Rv0197	43	80	94	20	27	57	32	35	42	84	109	129	20	17	29	7	15	11	No
Rv0198c	309	222	359	124	128	204	106	90	106	292	220	212	47	24	63	26	20	22	No
Rv0199	37	30	43	20	14	24	12	5	15	37	25	20	6	5	1	5	0	5	No
Rv0200	35	49	65	16	14	27	13	9	18	40	33	35	5	1	6	2	2	2	No
Rv0201c	34	26	64	21	26	46	15	15	27	52	26	28	15	4	9	8	3	4	No
Rv0202c	243	173	295	71	91	177	87	84	70	321	233	258	52	19	71	16	14	20	No
Rv0203	41	38	63	15	13	40	19	13	29	35	38	42	3	1	4	6	2	2	No
Rv0204c	99	76	111	21	21	45	34	18	22	83	61	93	1	7	6	4	6	5	No
Rv0205	61	59	89	41	55	77	12	22	26	82	72	65	10	8	29	3	4	2	No
Rv0206c	763	665	1102	365	371	691	195	185	176	831	530	679	108	81	157	58	37	74	No
Rv0207c	195	119	220	90	91	126	65	53	82	237	143	130	21	12	36	15	6	4	No
Rv0208c	53	34	62	18	21	37	23	8	18	58	49	44	9	4	10	9	2	5	No
Rv0209	21	25	34	6	5	11	5	7	4	29	27	24	2	2	0	2	0	4	No
Rv0210	26	26	37	7	7	10	5	2	12	28	22	18	0	2	5	2	0	3	No
Rv0211	683	588	978	357	466	715	580	503	590	871	654	696	134	89	147	141	76	95	No
Rv0212c	108	61	127	32	36	77	64	46	59	85	75	67	20	4	15	15	6	4	No
Rv0213c	106	79	113	55	59	73	48	55	55	123	86	76	21	14	25	9	13	9	No
Rv0214	47	37	71	15	27	57	28	27	43	63	52	45	5	5	10	6	4	0	No
Rv0215c	33	32	36	11	15	22	3	8	23	39	35	34	7	3	5	4	3	1	No
Rv0216	22	26	14	3	13	13	4	5	9	18	25	25	4	0	3	2	2	0	No
Rv0217c	14	15	20	5	5	5	3	5	8	15	16	13	4	0	3	0	2	0	Yes
Rv0218	44	28	34	16	11	23	16	17	8	46	38	45	3	3	4	3	2	0	No
Rv0219	2	3	3	0	2	2	0	2	2	6	1	2	0	0	0	0	0	1	Yes
Rv0220	174	112	193	27	47	54	50	31	43	156	131	135	12	13	20	6	8	5	No
Rv0221	64	39	93	25	24	37	25	6	20	62	61	59	5	2	11	6	2	2	No
Rv0222	31	31	51	7	7	16	17	2	8	46	32	25	0	0	2	0	0	6	No
Rv0223c	73	52	99	30	27	57	41	42	52	51	58	50	9	3	13	14	4	8	No
Rv0224c	23	21	32	2	3	14	7	6	11	29	20	24	4	3	1	0	2	1	No
Rv0225	33	38	46	10	13	15	6	4	9	37	31	39	2	0	6	1	0	5	No
Rv0226c	16	16	32	13	6	7	9	4	3	25	24	26	3	1	1	0	0	0	No
Rv0227c	107	73	134	56	54	69	58	27	39	83	67	80	7	3	8	10	5	9	No
Rv0228	28	24	51	21	24	45	15	17	10	32	29	37	6	2	8	3	2	1	No
Rv0229c	69	33	59	70	60	90	16	17	36	50	48	27	11	4	14	2	4	9	No
Rv0230c	68	41	59	17	18	25	20	11	15	50	49	38	1	2	3	6	2	1	No
Rv0231	71	46	67	23	24	42	24	20	31	68	59	70	7	7	3	6	13	5	No
Rv0232	80	43	83	43	47	44	22	42	55	46	22	32	9	1	7	3	5	1	No
Rv0233	131	59	150	42	44	72	31	23	31	74	58	73	15	0	12	4	2	4	No
Rv0234c	73	57	110	31	20	52	30	19	18	73	66	82	14	2	13	3	1	9	No
Rv0235c	38	47	54	32	26	43	13	23	29	44	57	38	4	7	7	6	1	1	No
Rv0236A	44	42	62	21	20	33	7	7	9	35	32	33	4	3	1	2	0	0	No
Rv0236c	126	156	250	69	72	154	40	12	36	102	96	103	19	12	25	5	3	3	No
Rv0237	29	32	68	20	10	25	15	12	19	46	32	27	6	2	7	1	3	2	No
Rv0238	135	69	158	122	132	117	44	37	42	146	113	105	28	25	40	21	16	18	No
Rv0239	90	45	93	21	11	23	7	12	8	71	79	55	2	2	6	1	0	2	No
Rv0240	41	26	60	27	28	38	16	6	10	51	40	37	8	3	8	1	2	2	No
Rv0241c	105	96	185	65	64	77	13	25	26	80	65	80	15	5	19	5	3	6	No
Rv0242c	228	205	431	116	107	192	38	32	54	114	114	109	13	12	31	4	5	4	No
Rv0243	372	269	789	263	260	417	63	36	79	262	178	223	30	20	50	17	9	16	No
Rv0244c	499	946	718	267	362	644	445	439	522	237	172	166	51	28	57	74	16	46	No
Rv0245	77	88	84	35	45	79	45	40	42	108	97	65	12	15	26	13	4	5	No
Rv0246	215	142	193	120	124	163	61	46	78	308	180	205	58	40	36	22	7	13	No
Rv0247c	200	132	200	42	83	95	55	36	35	282	190	154	35	15	39	37	11	10	No
Rv0248c	541	375	680	234	284	504	198	163	274	621	363	387	84	64	110	45	46	42	No
Rv0249c	471	280	513	98	169	252	121	128	157	448	251	260	28	27	47	30	15	16	No
Rv0250c	446	235	509	45	74	159	149	126	143	364	223	231	15	24	21	35	9	26	No
Rv0251c	2028	1316	2172	205	242	377	499	509	580	2183	1273	1240	147	78	94	153	80	70	No
Rv0252	70	68	104	18	28	33	15	19	28	72	87	94	17	5	12	8	6	6	No
Rv0253	4	6	7	0	0	2	2	3	3	5	5	5	0	0	0	0	0	0	Yes
Rv0254c	19	11	12	0	2	4	8	3	5	9	11	18	0	0	1	0	0	0	Yes
Rv0255c	24	45	48	15	8	15	5	13	10	38	35	52	4	3	7	0	4	4	No
Rv0256c	145	128	199	54	58	114	38	47	77	125	92	121	24	7	22	14	10	12	No
Rv0257	45	32	72	22	24	39	24	16	28	52	45	36	5	2	10	0	7	1	No
Rv0258c	12	11	26	3	6	6	8	10	4	15	21	20	1	0	3	4	2	2	Yes
Rv0259c	13	9	16	7	1	7	2	7	11	10	8	13	3	1	1	1	0	0	Yes
Rv0260c	6	8	8	3	5	1	7	4	6	19	19	12	1	2	1	0	0	0	Yes
Rv0261c	17	26	13	1	2	5	7	14	14	20	32	15	1	0	4	0	2	3	Yes
Rv0262c	37	38	51	5	11	18	18	13	18	53	42	58	1	6	9	13	6	3	No
Rv0263c	25	26	57	14	9	20	60	32	23	52	19	41	3	9	9	9	9	8	No
Rv0264c	25	17	36	3	2	10	16	10	14	27	21	24	1	0	3	3	2	7	No
Rv0265c	31	32	56	8	15	12	8	10	7	29	29	39	1	0	2	2	1	2	No
Rv0266c	111	120	177	47	57	64	41	29	49	138	112	107	20	12	20	13	6	10	No
Rv0267	217	176	331	90	100	202	89	104	124	177	132	160	36	15	34	15	17	7	No
Rv0268c	123	84	137	55	69	105	75	42	75	72	80	56	16	10	18	19	7	1	No
Rv0269c	51	29	60	11	14	22	11	17	25	34	20	32	10	3	7	3	1	0	No
Rv0270	280	258	414	95	90	157	90	80	95	213	147	195	14	5	30	15	10	10	No
Rv0271c	158	163	226	72	92	118	60	57	78	175	152	133	36	17	31	14	7	7	No
Rv0272c	61	45	88	52	71	94	53	44	72	81	73	72	20	7	28	6	12	8	No
Rv0273c	25	18	23	11	17	29	12	15	16	24	28	22	8	7	8	4	5	1	No
Rv0274	47	37	49	25	18	19	12	19	13	45	39	27	5	4	11	6	0	2	No
Rv0275c	213	172	214	122	153	211	236	183	254	223	210	203	144	78	91	85	16	24	No
Rv0276	164	135	205	55	60	77	70	76	91	223	138	141	34	25	26	17	11	10	No
Rv0277A	212	116	204	136	96	163	99	80	126	199	136	107	44	20	33	29	14	17	No
Rv0277c	167	85	165	81	101	110	44	50	59	143	94	77	22	12	30	6	10	13	No
Rv0278c	24	24	63	4	5	5	7	5	8	30	31	36	2	0	1	0	0	2	No
Rv0279c	53	63	112	15	12	35	11	10	19	14	5	8	1	1	1	0	0	0	No
Rv0280	47	37	116	103	57	113	24	31	38	59	52	61	13	8	20	10	1	5	No
Rv0281	165	115	201	115	114	169	87	62	80	212	163	180	26	16	37	12	18	7	No
Rv0282	1265	1020	1910	826	827	1455	433	351	430	1332	914	1026	189	112	264	90	71	103	No
Rv0283	251	272	561	205	186	342	93	77	85	360	243	322	29	27	79	27	16	18	No
Rv0284	662	575	1126	464	454	793	268	248	274	972	655	846	125	80	174	75	39	63	No
Rv0285	53	73	126	13	27	27	17	7	10	72	49	75	6	0	6	1	9	4	No
Rv0286	207	187	381	146	101	211	71	60	81	275	244	339	18	22	42	32	15	18	No
Rv0287	122	145	167	55	36	64	77	55	82	200	118	146	15	8	15	19	10	29	No
Rv0288	74	97	108	68	33	54	51	40	61	118	79	105	10	10	10	16	6	20	No
Rv0289	165	200	399	135	89	183	70	32	57	207	134	210	18	9	55	14	12	18	No
Rv0290	137	209	410	80	61	107	22	24	31	175	146	192	7	16	27	16	8	4	No
Rv0291	129	152	335	57	67	88	23	20	21	149	97	150	12	7	21	8	7	9	No
Rv0292	46	49	132	20	32	35	11	22	12	66	40	57	2	9	10	4	2	3	No
Rv0293c	92	62	143	68	62	107	35	40	46	153	144	112	52	24	44	5	4	12	No
Rv0294	23	23	37	7	12	13	17	6	10	22	18	10	3	3	7	0	1	1	No
Rv0295c	46	30	48	19	10	34	19	10	16	47	52	40	8	1	5	3	1	5	No
Rv0296c	126	86	110	53	49	94	58	57	57	82	93	58	21	7	17	12	11	14	No
Rv0297	133	126	305	78	89	176	56	62	62	173	118	171	34	13	18	14	12	21	No
Rv0298	105	65	102	94	57	92	38	26	40	136	83	118	26	12	37	12	7	5	No
Rv0299	42	35	39	22	25	24	13	5	19	53	27	13	11	8	7	2	4	1	No
Rv0300	45	39	42	13	33	33	12	13	28	51	41	33	14	9	2	4	2	1	No
Rv0301	137	85	153	75	80	92	34	26	47	122	87	87	21	7	28	4	2	3	No
Rv0302	253	177	260	170	172	323	147	162	238	152	110	119	38	27	70	19	8	6	No
Rv0303	81	63	118	20	35	64	26	21	56	76	43	63	7	6	8	5	2	4	No
Rv0304c	154	167	167	97	107	160	91	75	121	251	266	258	36	24	34	15	10	20	No
Rv0305c	75	82	100	32	34	52	66	52	76	158	144	148	20	14	11	16	6	20	No
Rv0306	18	19	23	1	5	12	6	8	6	24	17	12	1	1	0	3	1	1	Yes
Rv0307c	31	25	23	8	4	11	12	6	21	31	19	23	0	3	3	2	1	5	No
Rv0308	81	65	52	25	26	33	36	36	39	72	71	75	2	4	4	11	1	5	No
Rv0309	77	47	67	22	54	56	49	32	45	80	66	39	14	9	8	12	3	7	No
Rv0310c	11	20	19	7	5	16	2	6	8	14	13	11	0	1	5	0	1	1	Yes
Rv0311	31	25	30	6	10	17	12	9	11	47	44	38	8	5	8	1	3	1	No
Rv0312	36	45	51	21	17	46	12	16	30	48	58	60	9	6	12	3	3	1	No
Rv0313	210	140	203	66	47	89	36	37	47	315	185	176	24	13	22	6	2	9	No
Rv0314c	105	91	150	45	72	89	29	31	47	156	97	95	24	6	21	5	9	9	No
Rv0315	113	95	166	44	63	107	57	46	64	138	102	101	20	12	31	11	5	5	No
Rv0316	38	52	103	21	23	22	12	9	19	28	37	46	9	4	9	1	1	4	No
Rv0317c	55	50	72	35	44	73	25	34	40	70	48	44	7	12	8	4	3	4	No
Rv0318c	17	18	20	7	4	15	8	2	12	34	25	24	2	0	0	1	1	5	No
Rv0319	18	15	26	6	11	4	2	6	6	16	12	11	2	0	0	0	0	3	Yes
Rv0320	10	9	15	6	7	5	5	4	4	15	11	6	0	1	0	0	0	0	Yes
Rv0321	32	33	22	9	7	19	14	18	6	26	29	18	2	1	4	0	0	0	No
Rv0322	37	20	38	5	9	13	5	5	10	36	38	19	5	2	2	5	2	2	No
Rv0323c	42	30	36	5	12	18	11	16	15	32	31	35	5	0	7	4	4	1	No
Rv0324	41	43	64	21	25	43	23	34	30	45	37	34	5	8	3	7	0	3	No
Rv0325	10	5	8	2	1	3	3	2	0	4	4	3	1	1	3	2	0	0	Yes
Rv0326	17	17	23	10	16	23	8	5	12	17	9	13	10	2	4	4	4	4	No
Rv0327c	86	70	86	32	35	74	43	43	72	78	50	49	10	2	14	11	0	5	No
Rv0328	55	64	75	25	27	60	18	22	32	48	37	29	6	9	4	7	1	1	No
Rv0329c	31	20	49	9	9	13	2	8	17	16	23	28	1	2	8	1	0	2	No
Rv0330c	32	27	35	5	8	16	6	15	14	25	18	15	3	2	4	1	0	4	No
Rv0331	131	84	171	35	42	108	72	80	106	72	65	52	10	10	9	14	6	13	No
Rv0332	90	58	134	46	54	73	40	52	71	95	60	55	13	10	10	11	6	6	No
Rv0333	16	25	20	9	10	24	8	9	12	23	10	11	6	3	3	1	0	5	No
Rv0334	77	35	88	14	29	54	35	29	47	60	45	49	6	6	6	5	3	4	No
Rv0335c	24	25	35	4	3	12	6	8	9	34	16	19	3	1	2	0	0	0	No
Rv0336	14	15	25	2	2	8	3	4	2	8	15	16	0	0	1	1	0	0	Yes
Rv0337c	329	174	333	55	52	86	61	44	74	163	115	111	20	8	25	18	2	6	No
Rv0338c	363	324	461	199	205	274	151	136	181	279	248	260	37	24	42	21	15	18	No
Rv0339c	53	54	97	31	28	56	23	19	27	59	61	53	12	2	13	6	5	3	No
Rv0340	50	34	59	23	26	39	21	11	28	47	48	29	8	5	4	0	3	1	No
Rv0341	177	156	310	26	29	75	29	20	29	570	315	447	28	24	38	31	7	10	No
Rv0342	173	139	226	76	85	98	52	48	89	387	249	219	66	29	50	23	19	21	No
Rv0343	44	59	107	26	24	43	36	21	30	125	86	83	21	7	39	10	5	6	No
Rv0344c	16	11	16	8	3	11	7	2	5	21	25	21	7	0	5	2	0	0	Yes
Rv0345	27	15	26	9	9	16	8	23	17	35	43	36	6	4	6	0	0	0	No
Rv0346c	223	145	251	147	105	181	61	48	91	227	158	162	16	16	28	17	12	19	No
Rv0347	150	117	128	52	43	100	60	56	100	153	104	89	19	16	35	23	11	6	No
Rv0348	63	39	94	26	40	39	35	20	32	63	45	33	9	9	18	3	7	8	No
Rv0349	96	43	70	12	34	33	28	33	38	81	45	55	7	7	6	8	2	6	No
Rv0350	8868	5702	10355	959	1422	2388	1962	2148	2815	5914	3530	4166	521	419	626	461	262	325	No
Rv0351	2224	1286	3970	174	287	645	404	396	544	1497	974	1415	131	108	210	116	89	86	No
Rv0352	1097	744	2005	95	154	309	167	166	217	899	504	985	85	61	103	68	21	21	No
Rv0353	276	195	377	48	65	149	96	72	131	301	146	182	46	36	43	39	20	26	No
Rv0354c	290	183	305	70	59	131	69	82	109	271	182	234	40	21	64	7	11	10	No
Rv0355c	446	420	507	174	179	339	182	155	240	770	622	615	113	71	96	47	21	38	No
Rv0356c	35	42	34	10	9	12	4	13	15	111	89	96	10	5	6	6	2	12	No
Rv0357c	57	58	87	11	17	29	18	16	20	67	60	48	16	9	4	6	5	3	No
Rv0358	8	13	12	0	1	2	6	3	2	7	6	16	0	0	0	0	2	0	Yes
Rv0359	12	14	13	1	0	4	6	1	6	14	17	12	1	1	0	1	1	0	Yes
Rv0360c	3	5	11	0	0	1	1	1	2	5	7	7	0	0	0	0	0	2	Yes
Rv0361	154	116	168	134	96	119	69	62	83	185	146	146	26	16	47	19	7	15	No
Rv0362	88	70	114	26	35	60	30	20	38	73	63	75	13	3	18	12	6	5	No
Rv0363c	166	137	219	72	106	140	76	65	92	223	158	169	30	10	45	25	15	30	No
Rv0364	64	60	89	35	33	40	15	19	49	76	53	78	10	3	14	1	2	6	No
Rv0365c	22	28	68	5	24	29	1	19	13	34	34	37	3	6	5	7	0	3	No
Rv0366c	15	9	26	13	23	14	3	10	11	20	17	21	12	4	12	4	4	0	No
Rv0367c	26	19	48	12	10	15	8	23	13	37	33	29	5	2	13	2	5	3	No
Rv0368c	8	10	5	3	1	0	8	1	1	7	8	12	4	0	0	3	0	0	Yes
Rv0369c	12	7	7	4	1	3	4	4	6	6	5	5	0	1	2	1	1	0	Yes
Rv0370c	19	17	11	8	7	13	6	5	14	13	19	23	1	0	3	2	2	1	Yes
Rv0371c	1	2	4	2	0	0	0	2	2	5	3	2	0	0	0	0	3	0	Yes
Rv0372c	3	5	4	0	3	3	2	5	2	11	6	7	1	0	2	0	0	0	Yes
Rv0373c	23	32	48	4	4	11	12	14	20	28	40	21	0	3	9	1	2	0	No
Rv0374c	9	7	7	0	1	2	2	3	6	5	10	11	0	0	1	1	0	0	Yes
Rv0375c	8	7	10	1	0	5	8	4	5	8	5	12	0	1	1	0	2	5	Yes
Rv0376c	24	27	30	2	5	8	9	3	7	19	29	39	1	0	0	1	2	1	No
Rv0377	33	14	42	12	9	23	10	15	17	41	38	30	3	1	9	6	2	0	No
Rv0378	5	11	5	2	1	7	8	0	7	7	7	10	1	0	1	2	0	0	Yes
Rv0379	38	23	45	9	10	15	20	7	14	43	35	35	3	1	6	3	1	3	No
Rv0380c	19	20	27	5	11	23	4	10	16	23	15	22	5	2	3	2	2	1	No
Rv0381c	61	54	74	22	20	22	16	14	19	72	51	57	14	9	14	2	2	5	No
Rv0382c	72	68	120	42	36	45	18	17	43	83	49	64	11	11	17	6	7	2	No
Rv0383c	354	250	496	167	126	240	85	92	131	350	225	310	78	37	53	24	23	22	No
Rv0384c	1160	792	1764	154	195	402	350	336	527	1212	739	1038	143	131	174	138	70	74	No
Rv0385	28	28	26	15	9	17	6	6	10	25	28	14	4	0	4	5	0	0	No
Rv0386	55	73	89	11	18	41	22	27	35	59	71	62	8	5	5	7	3	5	No
Rv0387c	9	6	10	0	0	3	0	0	2	3	7	7	0	0	0	0	1	1	Yes
Rv0388c	16	11	24	2	4	7	4	6	8	11	13	15	3	0	2	4	2	0	Yes
Rv0389	28	39	49	4	15	10	5	7	8	43	24	25	7	5	0	3	3	0	No
Rv0390	22	11	26	4	2	13	12	11	14	17	33	20	1	0	9	1	1	4	No
Rv0391	75	51	90	13	13	27	16	26	12	66	59	51	2	4	4	7	0	3	No
Rv0392c	76	68	103	32	26	53	24	15	30	60	59	64	6	5	5	0	4	6	No
Rv0393	12	16	15	2	1	4	0	4	0	13	8	17	0	0	4	0	2	0	Yes
Rv0394c	32	20	29	7	6	16	4	9	12	18	22	21	3	1	1	3	0	0	No
Rv0395	0	6	3	0	0	0	0	0	1	3	5	4	1	0	1	0	0	4	Yes
Rv0396	6	6	5	1	2	2	5	1	0	6	7	4	0	0	3	0	0	0	Yes
Rv0397	18	12	15	5	3	3	1	3	4	20	12	12	0	0	2	1	0	1	Yes
Rv0397A	58	45	50	21	14	30	21	17	21	50	50	24	8	9	5	4	1	6	No
Rv0398c	10	16	37	2	10	11	13	5	9	16	7	16	2	1	2	3	1	4	Yes
Rv0399c	23	29	44	20	12	27	21	18	15	37	38	59	1	2	7	4	1	2	No
Rv0400c	36	36	72	11	11	19	11	7	8	29	36	50	4	4	9	2	4	9	No
Rv0401	6	3	11	5	1	6	3	3	1	11	9	2	1	0	1	0	1	0	Yes
Rv0402c	87	93	64	96	100	106	46	32	53	93	101	108	19	9	19	6	5	10	No
Rv0403c	14	12	15	6	3	2	7	3	7	14	7	3	0	3	2	2	0	4	Yes
Rv0404	87	73	102	131	144	165	52	39	88	82	75	63	21	9	29	11	3	11	No
Rv0405	141	141	180	89	97	168	41	25	48	172	157	193	23	8	16	4	2	5	No
Rv0406c	24	21	24	4	17	13	3	4	18	26	23	18	3	3	1	1	3	0	No
Rv0407	67	66	62	22	38	28	18	26	33	75	64	61	11	8	7	9	10	4	No
Rv0408	59	61	92	30	19	43	12	7	20	66	65	55	1	0	13	3	1	5	No
Rv0409	32	40	47	10	6	20	3	5	11	46	39	47	4	2	12	1	0	3	No
Rv0410c	178	130	245	41	79	95	38	35	50	189	200	223	51	39	40	9	9	15	No
Rv0411c	64	77	153	44	43	37	14	20	33	89	85	58	21	17	18	9	3	5	No
Rv0412c	177	141	253	52	83	84	48	43	55	176	146	121	44	29	34	18	9	13	No
Rv0413	29	32	69	8	7	20	12	8	14	27	25	29	9	5	1	7	3	4	No
Rv0414c	16	18	15	2	1	7	5	1	1	12	9	9	3	1	4	0	1	0	Yes
Rv0415	45	33	87	8	12	13	10	11	7	52	37	60	6	4	8	2	5	2	No
Rv0416	2	0	0	0	0	1	0	2	0	2	0	0	0	0	2	0	0	0	Yes
Rv0417	10	12	21	6	2	11	12	2	7	19	24	21	1	0	1	1	4	4	Yes
Rv0418	90	87	126	30	37	89	39	26	30	87	97	79	6	7	13	6	5	10	No
Rv0419	208	174	253	68	76	103	71	62	65	205	143	160	26	25	25	24	5	15	No
Rv0420c	46	29	44	14	27	35	13	16	26	44	29	33	6	3	16	6	4	5	No
Rv0421c	14	19	24	1	6	5	0	3	4	18	18	23	1	5	4	0	0	0	Yes
Rv0422c	32	25	56	14	12	15	8	10	6	48	43	50	5	3	5	4	4	7	No
Rv0423c	322	229	364	89	121	220	119	116	120	397	274	292	62	32	52	49	29	22	No
Rv0424c	37	35	50	17	9	14	10	6	22	40	49	50	9	7	8	4	1	8	No
Rv0425c	323	294	489	127	143	193	87	76	94	516	333	439	65	38	67	37	16	17	No
Rv0426c	236	133	266	72	87	71	75	70	109	228	156	189	29	10	31	28	10	16	No
Rv0427c	28	22	25	17	17	17	5	4	10	38	24	26	9	1	8	0	3	0	No
Rv0428c	7	3	12	2	2	9	4	6	6	15	11	6	1	0	0	0	0	0	Yes
Rv0429c	21	14	15	8	15	11	8	8	1	18	14	13	1	1	1	0	4	2	Yes
Rv0430	44	44	49	8	12	8	7	13	12	26	36	23	2	3	6	3	1	0	No
Rv0431	32	23	46	18	18	32	15	13	14	18	16	18	0	2	3	1	0	3	No
Rv0432	82	52	92	45	39	53	30	32	30	61	44	43	5	4	13	7	6	5	No
Rv0433	101	62	108	34	45	86	22	22	22	81	52	52	13	10	13	3	0	11	No
Rv0434	27	24	46	16	9	35	10	18	14	42	34	40	3	3	11	2	0	2	No
Rv0435c	65	58	116	26	29	39	11	9	20	72	61	83	8	6	6	1	3	1	No
Rv0436c	50	43	55	23	20	30	22	13	20	27	32	28	4	2	4	0	3	6	No
Rv0437c	18	12	28	6	2	6	1	5	2	21	9	16	9	0	0	3	0	2	Yes
Rv0438c	37	37	46	5	10	19	11	15	16	32	29	19	2	6	5	0	2	3	No
Rv0439c	32	32	36	6	12	17	10	19	7	26	23	15	3	0	1	1	4	0	No
Rv0440	3119	1839	4710	129	233	343	813	912	1026	1408	766	917	93	63	84	229	143	122	No
Rv0441c	77	61	118	41	32	59	48	36	40	72	60	52	26	14	13	4	2	6	No
Rv0442c	73	68	113	30	32	60	42	29	50	74	73	93	19	5	18	4	1	2	No
Rv0443	95	72	101	7	18	26	21	26	16	93	55	49	3	2	8	4	2	0	No
Rv0444c	165	89	278	49	45	75	49	34	40	214	113	175	11	6	11	8	3	14	No
Rv0445c	150	77	170	47	65	76	132	72	72	213	102	92	14	3	15	16	15	19	No
Rv0446c	255	141	304	40	28	44	78	65	69	326	222	278	9	4	10	20	15	19	No
Rv0447c	973	450	1326	137	123	203	299	254	279	1072	772	946	26	17	41	88	62	44	No
Rv0448c	269	146	330	61	76	94	135	92	145	295	197	224	10	13	17	22	23	36	No
Rv0449c	1036	600	1443	147	171	253	398	381	440	1135	771	808	28	19	40	88	60	69	No
Rv0450c	392	246	420	318	342	518	174	182	220	560	455	399	123	53	155	39	29	43	No
Rv0451c	113	65	95	94	91	133	50	55	57	143	116	128	27	8	51	13	5	13	No
Rv0452	75	74	79	7	15	36	31	30	38	128	103	104	22	7	18	14	7	2	No
Rv0453	42	35	61	18	14	26	28	12	30	55	63	47	8	2	5	11	8	1	No
Rv0454	69	39	62	28	30	35	18	23	23	57	48	35	4	3	8	1	0	1	No
Rv0455c	181	127	162	89	83	130	74	36	63	127	112	117	16	14	33	23	10	9	No
Rv0456A	4	2	7	7	3	7	2	1	3	9	2	3	0	1	3	0	0	0	Yes
Rv0456B	4	1	0	1	1	3	0	0	0	1	2	1	0	0	0	0	0	0	Yes
Rv0456c	24	17	18	16	12	27	17	10	17	24	33	38	5	4	7	4	3	0	No
Rv0457c	52	62	66	18	31	29	39	18	48	48	54	32	10	1	5	6	5	9	No
Rv0458	63	42	92	16	12	23	11	28	23	64	42	50	7	3	10	5	1	5	No
Rv0459	29	24	46	25	10	20	12	11	15	29	22	26	3	0	7	2	1	0	No
Rv0460	24	20	34	22	24	20	8	14	17	32	21	21	2	1	3	4	1	4	No
Rv0461	29	17	21	5	5	14	7	11	10	30	26	22	3	2	5	1	3	0	No
Rv0462	368	296	415	88	104	177	100	73	70	275	253	230	11	13	38	20	7	8	No
Rv0463	86	36	95	11	20	32	19	20	17	41	28	34	0	0	1	5	0	3	No
Rv0464c	156	75	152	37	57	91	82	57	65	57	52	42	14	10	21	11	5	10	No
Rv0465c	362	202	390	98	109	156	130	102	150	69	65	62	9	6	8	9	8	7	No
Rv0466	105	113	129	109	140	153	55	54	98	145	91	81	20	5	27	6	1	10	No
Rv0467	756	596	1011	499	607	996	1384	1217	1322	439	320	424	82	72	249	217	125	180	No
Rv0468	243	174	295	226	194	365	412	227	294	170	122	106	45	25	82	25	22	37	No
Rv0469	533	358	478	565	517	781	514	381	465	440	331	309	104	76	142	77	38	79	No
Rv0470A	7	11	11	8	6	7	1	0	4	22	8	11	2	5	1	0	0	0	Yes
Rv0470c	329	212	304	199	222	282	136	114	143	362	257	236	62	43	59	62	12	25	No
Rv0471c	13	8	21	4	2	16	8	3	12	26	17	17	5	3	3	5	2	1	Yes
Rv0472c	109	84	107	47	70	75	43	29	49	139	109	85	23	11	14	20	4	7	No
Rv0473	94	84	115	39	41	57	29	10	33	138	105	98	10	5	25	15	6	6	No
Rv0474	137	104	150	113	210	279	112	131	174	106	67	80	19	9	26	8	12	9	No
Rv0475	416	687	551	258	412	669	294	286	403	522	451	547	119	55	105	85	30	38	No
Rv0476	49	37	44	6	10	34	8	10	15	42	31	37	5	2	5	2	4	3	No
Rv0477	59	67	119	21	25	29	11	9	18	72	54	56	12	5	15	4	3	2	No
Rv0478	47	47	79	17	16	39	14	12	21	47	47	38	13	8	15	2	2	2	No
Rv0479c	196	146	198	125	113	158	121	99	129	271	207	187	50	28	44	31	30	41	No
Rv0480c	18	30	41	16	9	22	22	14	25	36	30	21	3	1	9	5	4	1	No
Rv0481c	24	17	24	16	16	18	6	9	9	34	29	16	3	7	3	2	0	1	No
Rv0482	35	23	49	14	15	38	15	21	22	28	32	34	4	2	5	1	1	4	No
Rv0483	391	364	536	263	257	433	225	173	193	378	326	320	49	40	70	49	28	39	No
Rv0484c	57	54	98	26	30	33	20	15	27	53	28	20	8	3	4	3	3	4	No
Rv0485	334	348	502	289	231	494	117	109	139	354	248	283	74	29	77	28	6	15	No
Rv0486	146	145	288	84	116	173	50	38	53	146	116	146	39	19	45	8	7	8	No
Rv0487	50	33	51	22	17	29	14	11	19	51	41	36	3	5	10	3	2	2	No
Rv0488	15	28	25	17	7	22	12	10	4	26	27	22	9	4	4	3	0	1	No
Rv0489	70	63	73	43	33	29	22	23	25	52	44	37	9	8	9	1	4	4	No
Rv0490	247	198	349	108	106	189	70	85	90	336	213	259	54	49	78	25	15	22	No
Rv0491	81	62	124	33	25	57	19	20	12	136	87	108	10	12	9	9	2	10	No
Rv0492A	8	6	8	1	0	7	2	0	3	4	7	11	1	1	1	3	2	0	Yes
Rv0492c	37	33	73	8	14	29	13	14	18	61	54	46	4	2	16	2	2	10	No
Rv0493c	41	16	41	7	10	11	8	12	12	26	16	23	1	1	3	1	3	2	No
Rv0494	14	19	17	13	7	5	8	10	11	14	17	18	0	0	1	3	2	1	Yes
Rv0495c	63	64	87	29	33	44	21	21	27	83	66	66	9	4	12	8	8	5	No
Rv0496	86	96	101	62	41	71	33	27	27	79	59	46	10	8	25	2	4	4	No
Rv0497	92	81	102	17	29	44	16	20	23	70	41	72	7	3	15	10	6	7	No
Rv0498	30	25	38	8	12	16	9	4	10	29	29	22	2	3	3	1	2	7	No
Rv0499	11	15	9	4	5	6	3	0	6	23	7	17	2	1	3	0	0	0	Yes
Rv0500	47	56	58	38	26	37	27	22	22	61	36	31	8	2	6	0	1	9	No
Rv0500A	84	56	83	47	34	64	33	25	27	50	56	40	7	4	10	17	0	4	No
Rv0500B	76	63	66	55	57	84	46	40	58	108	49	60	13	5	18	7	1	8	No
Rv0501	259	176	293	126	126	181	62	68	69	226	174	185	32	25	63	14	5	20	No
Rv0502	387	267	492	168	185	225	74	79	94	363	286	231	40	16	66	17	14	22	No
Rv0503c	174	115	174	129	121	168	93	97	116	152	111	118	36	16	39	29	11	15	No
Rv0504c	30	31	51	12	14	21	19	19	20	48	33	34	7	5	6	4	6	2	No
Rv0505c	78	63	116	19	20	38	18	15	32	82	78	98	17	8	17	9	9	1	No
Rv0506	34	31	40	4	7	6	12	9	17	43	32	40	1	0	0	5	0	2	No
Rv0507	97	89	105	100	73	123	49	54	62	94	109	93	19	5	19	5	0	11	No
Rv0508	12	6	12	4	5	8	1	6	2	7	8	4	1	0	0	1	0	0	Yes
Rv0509	360	356	570	187	191	308	87	74	120	262	193	251	23	17	58	16	11	19	No
Rv0510	112	178	470	82	62	151	25	15	24	103	71	126	15	9	24	3	7	9	No
Rv0511	237	347	678	196	188	350	30	45	41	209	150	195	23	11	50	11	6	10	No
Rv0512	120	182	263	112	109	175	37	20	16	99	71	89	7	7	29	1	4	10	No
Rv0513	53	84	142	47	37	66	10	10	3	46	27	47	2	2	12	1	0	0	No
Rv0514	12	17	36	11	7	18	4	1	3	16	6	10	0	1	1	2	0	0	Yes
Rv0515	2	6	8	1	0	0	0	0	1	7	6	5	1	0	0	0	0	0	Yes
Rv0516c	161	78	127	73	96	152	257	197	243	356	186	189	59	14	45	75	36	28	No
Rv0517	97	78	93	34	27	59	36	25	28	128	84	86	19	4	23	6	1	10	No
Rv0518	32	24	40	23	31	23	17	16	20	30	19	19	11	4	6	1	1	5	No
Rv0519c	23	33	47	12	6	19	6	3	11	27	35	38	4	1	5	4	0	2	No
Rv0520	8	21	7	3	1	0	2	2	7	6	7	8	0	0	1	2	0	2	Yes
Rv0521	6	7	6	1	3	1	2	3	1	3	4	3	1	0	0	0	0	0	Yes
Rv0522	79	70	74	35	29	51	29	17	40	95	78	74	21	16	17	9	3	9	No
Rv0523c	5	4	6	3	0	7	10	6	2	3	11	6	2	2	2	1	2	1	Yes
Rv0524	107	117	191	37	45	68	22	20	19	77	56	76	17	6	15	3	5	3	No
Rv0525	18	17	30	13	11	18	3	2	0	16	7	24	0	1	3	2	1	2	Yes
Rv0526	27	35	67	31	23	34	8	5	7	24	20	37	5	3	5	1	0	2	No
Rv0527	24	34	57	17	12	32	1	4	4	33	23	36	4	1	9	3	1	0	No
Rv0528	42	48	123	31	35	61	10	16	8	36	41	46	2	3	13	7	1	2	No
Rv0529	31	32	58	21	6	41	10	14	26	24	27	20	4	9	6	6	3	2	No
Rv0530	168	108	196	36	36	49	31	42	47	124	117	131	14	12	21	9	3	9	No
Rv0530A	26	17	18	7	6	4	8	7	10	30	19	20	1	0	1	1	2	2	Yes
Rv0531	28	26	29	4	12	15	4	8	7	42	32	32	3	0	5	1	1	1	No
Rv0532	25	50	70	12	7	7	2	4	9	82	28	49	0	1	5	3	0	2	No
Rv0533c	38	50	51	23	30	15	18	20	23	55	31	36	6	7	5	10	1	0	No
Rv0534c	16	26	36	5	9	9	6	6	14	40	20	18	1	2	3	0	1	0	No
Rv0535	10	13	6	5	7	8	4	6	11	10	7	9	2	0	1	3	0	2	Yes
Rv0536	14	13	17	6	4	7	8	7	8	17	9	18	1	0	0	0	0	1	Yes
Rv0537c	102	73	143	39	27	65	42	26	33	103	99	87	12	11	8	10	2	11	No
Rv0538	133	142	338	86	87	148	47	65	70	145	115	178	31	21	39	11	6	8	No
Rv0539	66	57	103	21	33	62	26	29	32	61	55	37	6	3	6	4	6	3	No
Rv0540	4	9	4	1	3	10	3	1	6	8	8	6	0	0	0	0	0	2	Yes
Rv0541c	44	34	88	18	19	18	1	7	8	59	40	37	3	6	12	2	2	2	No
Rv0542c	29	33	94	32	36	43	6	14	12	55	34	38	2	2	10	0	3	5	No
Rv0543c	118	87	113	18	37	31	7	5	20	92	66	65	7	2	4	3	0	0	No
Rv0544c	15	15	13	5	4	7	6	6	12	13	11	10	5	1	2	0	0	3	Yes
Rv0545c	251	236	455	165	136	241	65	63	58	200	166	184	21	18	41	17	5	5	No
Rv0546c	18	19	31	7	8	7	10	13	10	23	14	20	3	1	4	2	2	0	No
Rv0547c	41	38	61	12	24	21	14	16	19	35	25	20	14	1	7	4	3	12	No
Rv0548c	72	72	99	35	56	62	30	30	31	77	66	67	18	5	16	1	4	5	No
Rv0549c	24	18	24	4	7	13	16	10	16	30	22	21	2	3	4	1	0	8	No
Rv0550c	8	7	8	1	0	3	7	7	1	3	4	7	0	0	0	1	0	3	Yes
Rv0551c	49	55	49	33	45	53	48	40	50	27	45	39	4	6	16	4	3	9	No
Rv0552	32	37	50	19	18	26	16	21	17	29	46	33	5	4	10	7	7	4	No
Rv0553	8	12	28	3	5	6	11	9	4	10	13	13	2	1	1	2	0	0	Yes
Rv0554	23	17	36	16	5	27	19	6	11	19	24	17	6	3	9	4	0	1	No
Rv0555	79	71	120	26	16	42	16	9	11	63	52	73	5	5	4	4	0	0	No
Rv0556	32	32	39	25	32	46	15	10	29	35	38	32	8	5	11	3	1	7	No
Rv0557	51	72	78	30	32	55	15	22	33	38	42	43	8	8	7	0	0	0	No
Rv0558	72	48	97	19	26	44	16	12	22	64	50	62	10	4	10	4	4	5	No
Rv0559c	169	82	163	89	84	89	61	48	56	108	115	97	22	6	23	9	3	6	No
Rv0560c	70	43	87	24	51	63	39	18	18	33	24	29	6	2	9	1	1	5	No
Rv0561c	24	29	36	17	10	24	16	5	6	32	22	38	2	4	4	2	0	1	No
Rv0562	136	137	203	96	117	147	73	37	58	157	126	120	24	15	24	11	6	8	No
Rv0563	484	370	502	201	282	346	171	163	250	391	331	283	132	55	121	72	33	28	No
Rv0564c	186	111	222	73	108	154	73	61	96	206	139	157	38	21	52	12	16	19	No
Rv0565c	66	58	78	42	57	59	32	27	44	88	66	91	22	14	22	9	0	5	No
Rv0566c	17	13	14	2	9	6	8	13	8	21	13	26	3	0	5	2	0	7	Yes
Rv0567	102	105	124	29	43	62	50	44	48	90	89	89	19	8	11	6	9	9	No
Rv0568	121	113	216	42	24	58	27	20	18	144	104	155	23	12	24	10	8	6	No
Rv0569	750	542	724	77	85	131	43	42	48	1353	981	1207	106	58	73	15	1	13	No
Rv0570	704	611	1124	121	182	228	57	63	80	1432	884	1198	194	85	181	13	24	39	No
Rv0571c	226	171	301	24	39	77	23	18	22	366	238	286	30	17	45	4	13	3	No
Rv0572c	269	191	252	32	24	48	27	39	48	294	212	225	26	13	25	5	3	3	No
Rv0573c	44	42	60	5	19	21	13	12	7	55	52	42	4	4	5	4	0	4	No
Rv0574c	105	105	142	21	29	46	25	21	19	127	121	115	23	7	8	9	7	15	No
Rv0575c	30	26	57	30	36	51	32	22	23	20	34	30	18	2	18	11	13	5	No
Rv0576	72	85	123	30	37	50	31	46	64	88	67	64	17	16	11	5	6	8	No
Rv0577	72	66	105	50	39	53	35	26	32	66	57	55	7	8	6	1	3	3	No
Rv0578c	187	309	509	93	85	183	31	24	38	205	193	232	19	15	44	9	5	8	No
Rv0579	62	41	92	25	28	45	29	17	34	94	50	61	5	10	7	6	3	7	No
Rv0580c	60	43	59	16	11	17	8	7	8	72	63	35	6	3	10	5	3	4	No
Rv0581	15	19	15	1	4	3	5	8	1	36	19	25	0	0	2	0	4	1	Yes
Rv0582	15	11	20	4	4	11	5	3	3	19	15	15	2	0	1	3	1	2	Yes
Rv0583c	68	32	83	21	28	52	34	24	40	63	49	47	11	4	6	6	1	7	No
Rv0584	59	50	63	42	22	55	26	21	27	52	74	61	7	9	16	5	1	0	No
Rv0585c	59	48	66	38	43	50	23	20	42	45	58	61	11	6	6	3	7	9	No
Rv0586	321	217	266	140	159	178	76	92	120	274	198	131	69	29	79	16	9	20	No
Rv0587	122	102	171	36	68	77	24	33	31	134	110	123	34	14	42	4	3	3	No
Rv0588	194	135	223	89	98	146	38	48	66	230	181	152	52	33	62	8	10	19	No
Rv0589	193	152	253	78	119	186	40	41	64	242	182	203	48	42	73	3	12	11	No
Rv0590	61	57	94	35	58	70	12	21	36	106	87	83	32	15	43	14	8	6	No
Rv0590A	3	2	7	2	2	3	0	3	2	6	7	8	3	1	1	0	0	0	Yes
Rv0591	28	25	31	27	26	59	18	15	23	131	114	130	42	36	56	16	5	6	No
Rv0592	30	32	18	12	26	26	19	14	18	136	99	100	35	21	31	17	9	13	No
Rv0593	40	30	30	19	14	35	20	16	28	126	77	103	30	21	38	9	8	9	No
Rv0594	51	36	61	16	34	32	25	20	31	134	98	124	44	19	53	15	7	5	No
Rv0595c	16	9	23	7	14	14	5	11	8	25	19	20	11	7	4	6	0	0	No
Rv0596c	12	5	10	6	3	5	1	4	6	4	7	6	0	1	2	0	1	0	Yes
Rv0597c	84	79	129	38	48	63	24	16	16	58	43	42	22	3	8	2	6	5	No
Rv0598c	30	21	39	25	23	33	10	6	26	21	20	22	3	2	2	2	4	1	No
Rv0599c	9	5	7	2	5	2	0	1	1	7	1	3	0	0	0	0	0	0	Yes
Rv0600c	9	11	9	1	5	7	4	6	6	9	12	11	1	0	1	1	2	0	Yes
Rv0601c	11	4	8	0	0	7	1	2	2	14	10	8	0	0	1	0	1	1	Yes
Rv0602c	3	5	8	2	1	0	2	1	2	2	12	8	1	0	0	0	0	0	Yes
Rv0603	3	3	1	0	0	1	1	1	1	1	3	2	0	0	0	0	1	0	Yes
Rv0604	28	28	52	7	11	10	5	6	5	32	30	28	4	0	3	1	1	3	No
Rv0605	31	29	49	22	21	44	16	5	14	46	28	41	5	2	5	1	1	3	No
Rv0606	39	25	55	31	35	38	12	3	10	47	27	32	8	5	16	1	2	2	No
Rv0607	13	11	19	9	12	17	1	2	3	10	8	7	1	0	1	0	1	1	Yes
Rv0608	47	37	42	22	23	47	19	19	28	29	19	34	7	0	7	3	4	3	No
Rv0609	34	16	36	15	20	23	7	8	8	25	20	17	3	4	5	1	0	5	No
Rv0609A	17	11	29	8	9	9	3	3	5	33	15	9	6	3	2	0	0	0	Yes
Rv0610c	73	44	87	23	23	26	22	19	21	35	33	47	6	2	12	5	1	2	No
Rv0611c	59	36	64	54	47	69	40	43	65	57	54	37	29	8	8	9	1	4	No
Rv0612	17	12	29	10	9	18	8	17	11	25	16	13	6	3	2	1	1	1	No
Rv0613c	67	64	136	18	13	28	22	14	10	79	59	75	14	1	4	8	3	9	No
Rv0614	8	14	8	10	3	5	6	5	6	11	15	15	1	0	0	1	0	4	Yes
Rv0615	34	22	40	13	7	7	2	2	3	32	20	14	1	1	2	2	0	0	No
Rv0616A	8	4	9	1	4	2	3	1	3	5	3	6	1	0	2	0	1	0	Yes
Rv0616c	7	2	7	0	5	2	4	1	3	8	4	6	1	1	1	0	2	0	Yes
Rv0617	20	30	36	11	11	18	8	13	15	30	22	15	0	14	4	0	2	1	No
Rv0618	20	14	25	5	3	3	10	2	7	11	15	14	1	0	4	0	1	0	Yes
Rv0619	3	2	6	5	0	2	4	4	3	2	4	1	0	1	0	0	0	0	Yes
Rv0620	1	12	6	0	2	2	2	1	3	4	8	9	0	0	0	0	2	2	Yes
Rv0621	20	21	29	10	1	13	5	8	7	20	15	16	0	0	0	2	0	1	Yes
Rv0622	18	15	27	7	5	10	9	8	6	19	19	21	6	0	2	0	1	0	Yes
Rv0623	14	16	14	7	1	4	7	1	5	10	14	8	2	2	3	0	0	0	Yes
Rv0624	41	25	52	16	15	29	11	11	11	30	23	23	6	2	5	2	0	0	No
Rv0625c	19	17	39	4	5	14	3	6	23	18	13	27	2	2	3	0	0	3	No
Rv0626	23	15	31	5	6	9	15	9	14	18	21	25	6	3	5	0	2	2	No
Rv0627	22	17	32	8	5	6	8	12	10	30	18	25	3	0	6	1	1	3	No
Rv0628c	95	72	174	11	12	42	34	23	12	108	97	101	22	16	12	6	10	8	No
Rv0629c	19	29	36	7	8	11	12	7	19	46	16	31	3	1	1	1	1	0	No
Rv0630c	15	36	40	8	12	8	13	7	15	29	42	30	4	0	1	0	1	3	No
Rv0631c	14	28	43	5	8	22	1	2	10	32	23	35	1	3	3	5	0	0	No
Rv0632c	242	168	198	92	97	136	76	64	89	187	210	153	19	10	20	18	4	14	No
Rv0633c	64	52	80	14	34	15	12	18	20	68	50	48	4	7	14	5	5	8	No
Rv0634A	100	61	65	75	60	77	71	50	87	90	63	65	13	4	17	10	6	5	No
Rv0634B	91	64	75	36	60	50	20	29	28	60	45	47	9	2	9	11	2	5	No
Rv0634c	132	86	137	70	92	94	56	26	49	116	90	74	25	11	19	11	1	2	No
Rv0635	333	228	342	267	357	474	139	142	155	289	208	177	72	31	69	40	15	35	No
Rv0636	205	168	196	96	98	156	65	60	86	186	135	107	19	8	23	6	8	14	No
Rv0637	261	158	226	174	216	227	84	69	114	280	188	160	36	24	42	23	20	18	No
Rv0638	436	329	568	195	318	452	130	125	138	375	253	297	79	36	82	37	16	20	No
Rv0639	1076	809	1448	216	270	470	127	123	159	1031	691	840	56	52	101	42	19	19	No
Rv0640	590	405	726	193	228	445	138	99	171	440	351	426	47	41	92	28	17	32	No
Rv0641	842	817	1128	288	376	566	198	159	180	843	648	689	90	53	141	61	30	35	No
Rv0642c	324	203	284	176	177	219	188	105	137	380	277	239	67	30	64	35	22	35	No
Rv0643c	113	90	110	87	78	145	52	43	57	127	87	69	12	11	24	11	10	13	No
Rv0644c	113	110	103	76	93	120	63	60	83	101	79	74	19	17	16	7	6	10	No
Rv0645c	50	54	38	37	20	59	31	32	20	61	64	34	12	5	13	6	2	0	No
Rv0646c	41	50	77	30	34	52	26	19	28	59	41	54	8	2	9	3	4	11	No
Rv0647c	80	83	125	98	85	154	42	29	49	105	81	101	19	6	31	8	3	5	No
Rv0648	10	32	26	3	9	19	13	12	6	25	28	32	2	3	9	3	3	2	No
Rv0649	1	4	3	0	1	2	0	1	0	4	0	2	0	1	1	0	0	1	Yes
Rv0650	4	5	2	0	1	4	1	2	1	8	10	7	0	0	0	1	1	1	Yes
Rv0651	125	141	159	59	109	160	35	40	50	96	93	89	17	11	28	12	10	10	No
Rv0652	38	37	60	6	16	26	7	7	7	42	39	42	5	3	1	5	2	4	No
Rv0653c	70	68	102	32	42	73	18	23	24	60	40	34	9	8	8	9	6	7	No
Rv0654	313	215	423	102	113	203	136	118	169	150	90	130	40	12	39	28	13	13	No
Rv0655	519	266	663	175	200	273	140	104	137	296	232	232	40	24	41	11	21	15	No
Rv0656c	60	35	79	21	41	44	10	18	23	45	46	34	4	2	10	2	1	1	No
Rv0657c	17	11	15	9	9	9	3	6	19	13	15	11	1	2	1	0	0	1	Yes
Rv0658c	49	50	82	22	37	53	15	23	22	39	23	43	8	6	11	1	1	3	No
Rv0659c	65	56	92	21	25	35	9	3	19	62	63	66	4	6	4	7	6	2	No
Rv0660c	38	44	93	16	21	22	12	8	14	40	49	43	10	3	11	6	1	0	No
Rv0661c	2	4	2	3	3	3	2	3	5	0	4	2	0	0	0	0	0	1	Yes
Rv0662c	2	1	4	1	0	2	2	2	3	3	0	2	0	0	3	0	0	0	Yes
Rv0663	258	211	289	110	137	188	95	98	104	252	212	227	30	23	49	21	17	12	No
Rv0664	7	8	14	6	1	3	2	1	2	8	10	10	1	0	2	0	0	0	Yes
Rv0665	2	2	3	3	3	0	2	0	3	5	3	9	0	0	1	1	0	0	Yes
Rv0666	4	4	5	1	1	5	1	4	0	3	6	6	0	1	0	0	0	0	Yes
Rv0667	5199	4293	8182	1773	2367	4200	1159	1185	1469	7817	5304	7514	872	693	1375	434	299	351	No
Rv0668	2487	2432	4208	1444	1569	3074	569	546	699	4605	3036	3996	573	424	1005	294	171	260	No
Rv0669c	135	124	180	92	110	155	56	58	75	259	203	209	54	30	60	17	9	10	No
Rv0670	249	166	240	95	114	188	65	75	103	208	210	174	108	50	66	23	9	13	No
Rv0671	84	75	103	31	36	43	26	27	18	66	71	62	10	7	25	4	6	5	No
Rv0672	142	89	185	37	29	52	26	40	40	151	79	100	17	11	27	6	8	18	No
Rv0673	28	23	50	15	8	19	11	2	12	41	26	42	5	7	13	5	3	2	No
Rv0674	20	14	38	1	11	18	9	10	13	25	16	26	3	2	8	0	0	5	No
Rv0675	28	17	47	7	9	22	9	11	6	27	22	34	4	3	5	0	5	1	No
Rv0676c	174	124	248	74	91	134	31	39	72	187	170	219	63	32	64	9	9	15	No
Rv0677c	49	20	60	31	50	44	12	20	27	37	39	34	26	12	27	2	1	1	No
Rv0678	58	25	60	24	23	22	6	12	5	75	72	89	29	10	26	4	7	2	No
Rv0679c	31	22	44	6	16	24	11	8	13	34	25	36	13	3	17	5	2	11	No
Rv0680c	58	29	60	13	16	29	24	12	37	56	42	41	5	5	6	5	2	1	No
Rv0681	121	72	124	109	74	172	63	56	88	83	58	60	19	8	35	22	8	15	No
Rv0682	648	509	731	222	321	522	182	210	227	640	485	493	52	38	92	32	29	40	No
Rv0683	457	335	618	141	226	330	106	94	110	464	316	399	45	26	55	18	12	34	No
Rv0684	2238	1601	2609	648	1055	1958	614	515	690	2493	1682	1816	192	182	320	157	110	187	No
Rv0685	2012	1598	2346	654	801	1322	613	510	599	2406	1706	1887	235	135	267	189	109	166	No
Rv0686	325	209	365	100	88	150	51	51	54	263	190	171	32	16	46	20	11	14	No
Rv0687	162	124	214	68	63	109	50	50	81	241	149	153	31	28	31	14	18	10	No
Rv0688	197	150	212	32	41	93	34	32	52	255	163	195	20	11	16	9	8	7	No
Rv0689c	3	2	5	0	2	0	0	0	0	4	6	1	0	1	0	0	0	0	Yes
Rv0690c	64	47	124	34	34	47	17	17	33	91	87	67	30	11	38	3	3	7	No
Rv0691A	1	2	1	0	0	2	1	0	0	1	1	3	0	0	0	0	0	0	Yes
Rv0691c	40	12	29	24	16	31	12	3	22	24	25	28	1	2	2	2	1	0	No
Rv0692	22	13	42	4	4	2	0	5	0	29	24	18	1	1	1	0	0	0	Yes
Rv0693	141	116	282	24	29	38	9	4	10	150	97	139	10	9	19	1	2	2	No
Rv0694	87	97	244	45	53	102	11	17	20	110	98	131	31	10	34	4	2	9	No
Rv0695	28	59	109	24	26	49	7	4	3	39	35	49	8	3	13	2	2	1	No
Rv0696	26	40	72	17	18	35	6	3	5	21	30	32	3	3	15	0	2	0	No
Rv0697	15	22	30	22	9	22	3	14	19	19	27	28	2	3	1	1	0	0	No
Rv0698	32	31	34	21	31	50	10	8	14	45	55	51	6	1	8	1	1	1	No
Rv0699	2	4	5	0	5	4	0	4	3	7	4	6	0	2	1	2	0	0	Yes
Rv0700	689	592	1037	340	377	616	161	163	185	630	416	534	82	65	108	31	23	33	No
Rv0701	538	525	1067	195	245	424	97	75	86	504	385	539	36	38	76	18	16	27	No
Rv0702	529	441	1113	200	277	551	123	70	94	513	324	703	51	54	97	23	26	36	No
Rv0703	217	166	335	68	103	193	63	29	41	297	211	300	14	9	32	10	3	11	No
Rv0704	739	586	1114	459	442	838	237	176	235	902	692	718	82	51	158	67	24	47	No
Rv0705	153	137	231	100	97	219	60	27	57	193	148	169	25	19	45	19	7	17	No
Rv0706	98	95	236	32	51	93	19	24	17	131	96	146	11	7	16	7	7	9	No
Rv0707	209	161	401	85	113	177	45	42	50	238	193	313	27	16	42	6	7	17	No
Rv0708	99	105	133	46	45	103	25	22	39	122	79	106	16	10	15	11	6	12	No
Rv0709	53	45	60	32	44	42	19	10	15	87	52	58	6	2	10	4	4	3	No
Rv0710	179	163	193	179	161	227	63	68	80	260	153	172	47	24	63	29	10	26	No
Rv0711	451	329	543	252	287	420	227	233	256	397	309	270	75	40	62	77	26	24	No
Rv0712	87	55	104	31	29	55	18	23	27	75	66	59	13	10	9	5	7	1	No
Rv0713	80	55	69	22	31	51	31	29	28	82	55	48	12	9	22	4	2	3	No
Rv0714	215	186	271	114	184	256	74	88	94	164	156	158	45	21	69	21	18	18	No
Rv0715	171	160	195	110	117	183	47	42	47	158	109	139	35	19	36	8	6	12	No
Rv0716	295	236	328	70	83	134	32	24	32	282	206	164	14	5	12	3	5	21	No
Rv0717	176	107	228	78	94	214	54	40	45	163	155	132	16	9	29	14	7	18	No
Rv0718	321	220	395	119	133	221	79	47	69	366	266	286	28	19	30	20	13	14	No
Rv0719	278	231	315	109	132	234	71	50	78	292	232	273	33	17	47	21	5	22	No
Rv0720	72	51	142	20	43	65	17	15	19	77	59	107	8	1	19	8	5	10	No
Rv0721	243	217	398	75	84	145	40	24	56	278	231	333	30	15	46	22	8	13	No
Rv0722	27	16	45	15	19	31	6	3	2	28	22	44	5	1	7	0	0	2	No
Rv0723	189	203	259	104	68	132	35	30	26	214	157	159	40	14	43	14	4	22	No
Rv0724	344	272	587	125	148	227	104	85	88	412	302	398	64	39	75	23	13	9	No
Rv0724A	0	0	0	0	0	0	0	0	0	0	0	0	0	0	0	0	0	0	Yes
Rv0725c	66	45	82	34	41	43	8	13	14	76	64	65	15	2	8	1	4	3	No
Rv0726c	214	148	231	71	84	99	59	48	51	312	218	262	12	17	17	22	7	10	No
Rv0727c	31	41	51	8	13	24	17	12	7	42	46	42	5	3	6	0	1	2	No
Rv0728c	15	14	30	6	3	19	15	7	3	26	20	22	0	1	2	2	2	0	No
Rv0729	21	29	32	2	2	10	3	3	6	19	20	19	0	1	3	2	3	0	Yes
Rv0730	85	70	94	25	36	47	27	28	34	97	63	77	7	3	11	2	3	5	No
Rv0731c	39	21	67	7	20	33	9	17	13	31	29	29	1	1	5	3	3	1	No
Rv0732	285	262	303	111	100	196	90	58	116	227	182	191	27	15	34	11	10	22	No
Rv0733	105	85	135	27	40	71	21	35	36	86	75	77	4	5	5	5	1	4	No
Rv0734	59	48	88	15	14	31	12	4	10	44	30	42	9	0	2	2	1	3	No
Rv0735	21	28	34	20	8	27	8	7	2	22	20	17	1	1	2	4	1	0	No
Rv0736	12	13	34	13	13	9	2	3	4	20	23	23	0	0	4	2	1	2	Yes
Rv0737	9	8	16	7	6	8	6	1	5	11	18	10	0	1	2	3	0	3	Yes
Rv0738	20	13	28	6	3	3	6	3	6	32	31	27	4	1	3	3	1	1	No
Rv0739	29	18	27	7	3	19	17	12	15	38	46	31	3	2	1	2	3	2	No
Rv0740	39	32	43	17	14	21	22	14	21	54	34	32	5	5	10	5	3	3	No
Rv0741	46	46	65	20	23	27	26	27	16	52	37	39	8	6	5	2	5	1	No
Rv0742	8	10	19	4	10	5	0	1	2	18	7	13	0	2	5	2	0	0	Yes
Rv0743c	38	28	33	10	14	15	6	8	15	31	35	20	3	4	2	1	0	1	No
Rv0744c	46	32	34	12	14	12	15	11	19	46	25	20	2	3	0	1	2	2	No
Rv0745	3	4	6	3	2	2	1	2	4	5	11	13	2	0	0	1	0	4	Yes
Rv0746	36	45	58	12	8	21	7	8	9	51	31	52	0	5	4	1	0	3	No
Rv0747	52	59	164	39	45	61	24	25	42	89	80	145	18	16	18	16	4	9	No
Rv0748	21	16	26	7	4	10	16	9	16	32	13	21	4	4	3	4	2	1	No
Rv0749	66	34	59	27	22	37	16	6	13	61	46	47	12	4	10	5	3	4	No
Rv0749A	41	23	41	15	17	28	20	13	25	32	30	11	12	3	10	5	3	5	No
Rv0750	27	21	20	13	9	20	16	19	16	41	53	22	3	2	4	4	1	2	No
Rv0751c	88	77	148	48	39	59	31	29	23	207	153	191	49	29	42	21	17	20	No
Rv0752c	173	114	285	51	75	100	35	31	39	449	301	352	91	42	65	37	13	19	No
Rv0753c	354	248	591	112	116	200	90	99	131	804	639	847	152	64	101	88	40	65	No
Rv0754	109	73	186	33	43	67	37	22	46	374	315	332	84	65	68	12	15	10	No
Rv0755A	44	32	45	35	25	45	28	27	46	50	33	30	10	3	3	7	3	4	No
Rv0755c	352	237	419	140	152	269	126	108	162	301	280	269	40	26	41	15	12	19	No
Rv0756c	114	81	167	57	57	61	45	41	69	92	56	76	13	13	16	10	1	5	No
Rv0757	319	186	334	94	130	162	96	99	98	297	210	214	24	16	30	15	10	20	No
Rv0758	185	130	225	44	44	86	51	43	69	150	104	117	23	13	12	5	13	8	No
Rv0759c	37	31	35	10	11	24	11	7	16	36	30	22	0	2	5	5	1	2	No
Rv0760c	55	35	47	14	12	31	26	12	19	49	27	27	6	1	7	4	5	8	No
Rv0761c	142	123	203	20	32	109	50	36	65	121	92	117	12	7	20	11	9	9	No
Rv0762c	17	24	27	9	16	21	5	17	23	32	32	29	1	5	14	6	1	1	No
Rv0763c	2	0	6	3	2	2	2	3	5	1	3	2	1	3	1	1	0	1	Yes
Rv0764c	51	55	77	29	48	61	30	22	50	105	61	70	20	20	20	14	6	20	No
Rv0765c	17	29	26	8	3	21	7	12	14	36	24	25	13	3	6	0	9	7	No
Rv0766c	42	34	35	22	18	54	31	30	47	41	46	34	11	16	14	8	6	12	No
Rv0767c	20	24	21	5	15	8	11	16	24	27	26	18	7	8	5	3	3	1	No
Rv0768	89	60	106	15	31	41	41	35	59	67	68	67	15	11	10	11	1	11	No
Rv0769	32	20	36	14	16	26	16	31	21	25	35	20	7	3	8	9	8	8	No
Rv0770	12	13	22	19	23	24	14	10	16	17	16	14	4	3	10	10	5	8	No
Rv0771	5	6	8	9	1	3	5	2	3	10	8	7	0	3	1	3	0	0	Yes
Rv0772	19	14	30	7	9	21	12	10	17	30	28	32	4	2	4	1	0	3	No
Rv0773c	36	45	48	23	25	40	14	19	13	49	39	37	8	3	10	4	2	6	No
Rv0774c	39	28	49	12	15	31	16	6	9	34	32	25	6	0	4	3	0	2	No
Rv0775	50	43	62	35	44	43	21	19	29	37	35	39	8	3	16	4	1	5	No
Rv0776c	18	17	19	6	6	13	12	8	9	15	25	15	5	5	4	5	0	1	No
Rv0777	134	95	176	63	50	77	29	40	39	133	106	136	10	13	27	8	6	7	No
Rv0778	71	43	69	25	17	53	26	23	38	74	55	61	6	2	11	4	4	6	No
Rv0779c	10	8	12	2	3	13	2	4	6	7	10	4	0	0	1	3	0	0	Yes
Rv0780	44	23	36	19	16	37	25	24	25	35	43	34	2	1	6	0	0	0	No
Rv0781	24	14	27	33	43	32	25	10	23	20	23	30	3	6	8	2	1	4	No
Rv0782	22	23	24	11	28	23	9	13	17	110	107	126	13	6	5	4	4	5	No
Rv0783c	66	82	84	15	36	44	32	21	25	113	93	80	10	7	13	6	3	1	No
Rv0784	32	18	23	15	17	16	6	1	12	46	42	30	9	2	9	5	2	4	No
Rv0785	43	54	59	16	31	48	25	19	33	58	72	73	0	2	6	3	2	2	No
Rv0786c	15	7	17	5	7	9	8	6	14	14	10	12	1	0	5	4	0	0	Yes
Rv0787	80	46	113	18	20	46	14	11	23	34	58	51	13	2	15	1	1	3	No
Rv0787A	55	33	66	8	13	6	1	3	6	31	42	59	7	4	2	1	0	1	No
Rv0788	64	58	74	15	17	43	15	25	13	91	65	65	16	9	10	1	3	8	No
Rv0789c	91	47	103	37	38	77	32	37	33	66	55	46	21	14	17	10	5	0	No
Rv0790c	78	71	127	34	46	69	17	22	41	92	59	82	26	12	13	7	7	1	No
Rv0791c	122	102	131	56	54	113	38	32	53	111	81	84	49	24	15	6	4	9	No
Rv0792c	129	111	131	63	80	77	48	55	65	115	73	72	37	13	31	9	1	7	No
Rv0793	16	15	23	3	4	13	7	3	4	14	9	15	2	2	0	0	0	0	Yes
Rv0794c	55	47	92	9	18	24	20	21	36	70	62	59	6	1	1	4	5	2	No
Rv0795	1	2	3	0	1	0	0	0	0	1	2	1	0	0	0	0	0	0	Yes
Rv0796	0	0	0	0	0	0	0	0	0	0	0	0	0	0	0	0	0	0	Yes
Rv0797	0	1	0	0	0	0	0	0	0	0	0	0	0	0	0	0	0	0	Yes
Rv0798c	37	39	42	24	26	38	9	13	11	35	52	45	6	2	8	8	2	3	No
Rv0799c	37	30	35	39	36	53	10	12	10	39	30	28	8	3	7	0	0	1	No
Rv0800	32	34	25	5	6	24	2	2	6	24	18	17	3	0	3	1	1	0	No
Rv0801	17	7	10	6	0	4	3	3	3	13	9	13	1	1	1	2	0	2	Yes
Rv0802c	40	24	49	6	12	20	10	6	12	31	25	17	2	2	5	3	0	4	No
Rv0803	98	125	168	38	40	96	27	26	30	96	81	86	15	10	13	7	6	7	No
Rv0804	8	15	29	22	10	24	13	5	6	10	8	12	21	4	47	11	2	15	No
Rv0805	567	428	727	235	245	388	208	152	212	570	389	336	82	36	99	27	30	34	No
Rv0806c	288	228	348	147	180	231	84	72	84	284	190	187	54	37	69	18	9	13	No
Rv0807	16	21	24	5	3	9	9	5	9	17	17	14	1	2	7	3	0	5	Yes
Rv0808	268	260	404	103	102	150	58	76	87	250	189	187	37	18	42	6	12	11	No
Rv0809	217	146	225	152	143	199	100	109	119	212	134	141	33	25	29	27	22	18	No
Rv0810c	263	157	245	60	67	83	94	53	92	235	137	128	14	15	17	22	7	9	No
Rv0811c	122	83	154	42	36	78	49	15	44	143	97	111	21	13	22	22	11	10	No
Rv0812	88	56	147	25	16	46	26	24	30	109	79	106	23	0	17	11	4	3	No
Rv0813c	181	128	277	40	64	77	47	48	81	210	113	156	30	19	27	18	15	6	No
Rv0814c	62	47	103	18	17	29	21	17	33	61	41	53	8	3	15	12	1	3	No
Rv0815c	74	46	56	32	22	67	53	45	41	97	57	40	10	6	13	13	6	12	No
Rv0816c	17	19	31	17	8	17	5	21	8	32	21	14	2	3	8	5	5	5	No
Rv0817c	22	16	22	5	5	21	2	10	4	20	24	20	1	3	2	2	0	0	Yes
Rv0818	162	138	229	62	70	117	52	41	47	175	153	124	26	8	22	15	9	8	No
Rv0819	69	57	136	32	44	54	29	25	25	69	54	59	12	3	14	3	2	2	No
Rv0820	91	76	114	62	46	86	51	43	44	76	68	54	6	6	4	6	9	11	No
Rv0821c	207	132	241	133	134	152	68	58	57	187	179	144	26	16	28	14	7	10	No
Rv0822c	175	114	291	150	153	224	94	108	92	192	163	185	52	23	73	12	14	22	No
Rv0823c	381	401	668	347	338	627	84	71	109	292	202	255	69	36	133	24	14	18	No
Rv0824c	1114	1050	1576	1354	1212	1746	308	280	410	667	531	594	199	109	232	65	38	47	No
Rv0825c	64	57	78	38	41	56	22	32	28	76	55	72	28	11	14	10	0	3	No
Rv0826	117	84	116	19	48	50	54	25	51	522	368	284	63	36	65	34	30	54	No
Rv0827c	38	26	38	12	23	21	13	10	18	33	25	40	8	8	12	2	2	5	No
Rv0828c	11	3	5	2	0	3	1	5	3	8	5	5	3	1	0	0	0	0	Yes
Rv0829	4	4	4	0	4	5	1	2	1	4	5	4	1	0	1	0	0	0	Yes
Rv0830	146	88	123	177	202	250	84	90	101	133	102	65	31	19	20	24	8	7	No
Rv0831c	307	205	301	156	179	231	115	95	125	238	176	159	42	24	49	22	11	29	No
Rv0832	30	29	55	23	23	26	15	14	18	27	18	22	6	6	5	3	1	4	No
Rv0833	47	79	122	7	1	12	3	2	10	58	45	60	7	3	3	2	1	12	No
Rv0834c	118	137	232	57	46	86	51	48	78	163	115	168	41	17	32	14	6	14	No
Rv0835	35	35	41	18	35	35	25	28	50	40	33	9	14	5	10	11	6	2	No
Rv0836c	26	30	56	8	16	30	14	10	18	30	16	33	7	5	7	1	3	3	No
Rv0837c	52	45	59	27	23	51	36	38	44	28	46	39	8	7	14	0	2	7	No
Rv0838	28	29	21	13	17	25	20	18	20	39	31	21	3	3	9	2	1	1	No
Rv0839	165	138	224	63	55	101	26	45	47	97	63	76	25	14	22	3	2	1	No
Rv0840c	137	78	154	49	52	120	45	48	71	93	72	84	14	16	23	1	2	3	No
Rv0841	35	32	57	47	73	111	30	47	71	39	44	39	31	14	21	4	2	1	No
Rv0842	146	148	240	158	157	279	103	78	97	236	194	130	71	23	61	12	10	16	No
Rv0843	17	17	19	3	8	16	5	6	13	20	18	15	3	0	4	1	1	6	Yes
Rv0844c	40	43	56	11	23	16	15	16	13	42	33	30	5	0	7	3	4	0	No
Rv0845	60	51	68	30	31	34	19	29	39	93	85	52	21	10	19	4	8	6	No
Rv0846c	187	155	189	53	83	96	54	59	77	338	257	234	57	44	32	13	12	14	No
Rv0847	156	132	222	40	40	46	24	31	38	393	284	237	51	17	44	9	11	11	No
Rv0848	208	158	283	50	94	141	51	65	72	411	331	362	109	60	76	18	13	14	No
Rv0849	75	68	92	21	27	48	15	16	21	166	150	144	41	19	30	6	3	7	No
Rv0850	15	5	11	4	3	7	1	4	3	19	20	11	7	1	4	2	0	1	Yes
Rv0851c	37	23	35	16	20	23	8	5	17	61	45	34	8	4	12	0	2	3	No
Rv0852	17	15	25	5	8	21	10	6	12	22	14	22	7	1	8	7	2	3	No
Rv0853c	60	61	92	13	20	32	20	8	25	60	51	64	6	10	4	6	1	9	No
Rv0854	32	22	31	6	21	18	17	9	15	14	17	22	5	0	3	3	3	4	No
Rv0855	29	28	25	9	17	10	16	18	12	22	22	15	4	0	1	1	0	0	No
Rv0856	45	37	47	10	13	28	12	8	9	64	36	55	4	2	6	4	1	1	No
Rv0857	36	27	30	14	21	20	26	19	26	34	34	35	8	10	7	4	2	6	No
Rv0858c	18	22	29	7	14	7	6	9	3	17	28	24	0	1	6	0	2	0	No
Rv0859	215	221	377	99	125	196	100	43	103	180	146	195	10	12	21	33	8	17	No
Rv0860	477	577	857	242	232	453	163	126	191	411	273	424	52	27	91	45	30	44	No
Rv0861c	109	115	159	57	39	61	27	20	23	116	104	123	12	2	14	8	1	9	No
Rv0862c	27	33	37	10	13	12	10	9	14	34	21	31	5	0	5	5	3	2	No
Rv0863	64	47	66	23	11	27	9	3	12	70	43	53	7	2	14	2	3	2	No
Rv0864	136	126	201	46	61	69	36	29	22	146	84	97	18	11	30	10	3	4	No
Rv0865	14	29	25	9	11	28	2	9	7	29	18	21	6	0	6	1	0	0	No
Rv0866	21	31	43	20	19	29	14	6	4	53	29	45	11	3	7	4	6	4	No
Rv0867c	111	155	190	90	112	157	56	48	53	235	169	186	40	19	55	24	17	23	No
Rv0868c	9	5	25	9	5	17	3	9	6	20	27	20	12	1	4	4	0	0	Yes
Rv0869c	60	47	111	25	23	35	13	18	23	64	37	46	4	2	7	4	1	0	No
Rv0870c	54	33	51	51	37	64	38	12	40	49	25	49	3	2	19	3	3	4	No
Rv0871	77	53	88	49	49	46	22	30	31	60	38	43	10	1	13	3	4	7	No
Rv0872c	315	237	699	69	64	116	70	55	85	358	300	411	38	25	55	17	15	40	No
Rv0873	343	237	369	117	123	229	138	137	172	273	228	238	50	21	48	35	23	27	No
Rv0874c	50	39	75	24	19	20	9	20	12	94	78	89	24	11	28	12	4	11	No
Rv0875c	24	23	45	10	5	17	6	9	5	25	19	30	4	1	2	4	0	2	No
Rv0876c	111	86	171	43	35	81	36	39	29	116	111	103	27	11	20	13	4	7	No
Rv0877	206	154	320	47	31	66	35	29	47	213	177	208	13	11	28	19	5	8	No
Rv0878c	86	62	148	54	43	90	28	37	52	110	109	112	12	18	32	18	6	8	No
Rv0879c	25	11	18	6	9	4	2	4	5	23	19	21	1	0	5	1	0	1	Yes
Rv0880	20	8	16	4	2	10	5	2	7	13	10	9	2	3	6	0	2	0	Yes
Rv0881	24	13	28	4	12	17	6	10	14	23	13	15	1	2	5	0	0	2	No
Rv0882	6	5	7	2	2	6	1	0	1	4	2	2	1	0	0	1	0	1	Yes
Rv0883c	58	52	76	27	21	36	12	7	7	60	60	46	10	0	7	5	7	0	No
Rv0884c	101	86	156	36	36	57	35	46	35	133	105	113	12	5	11	6	6	17	No
Rv0885	790	575	966	487	623	932	225	235	280	267	159	185	66	27	53	20	13	9	No
Rv0886	160	134	268	120	104	265	46	53	45	76	57	51	15	5	18	6	1	2	No
Rv0887c	15	19	19	12	9	23	5	7	6	13	16	5	2	2	2	0	0	2	Yes
Rv0888	125	88	97	28	54	86	45	33	60	145	105	87	7	7	9	5	1	3	No
Rv0889c	86	81	115	31	33	29	24	13	23	70	61	79	11	1	5	3	1	6	No
Rv0890c	47	58	51	8	16	34	22	17	24	59	68	47	3	9	13	0	3	6	No
Rv0891c	49	39	41	38	33	55	18	23	31	63	68	46	17	5	14	1	2	2	No
Rv0892	59	67	76	42	44	63	23	25	45	145	108	83	24	16	25	11	4	3	No
Rv0893c	15	20	16	19	19	18	10	7	7	23	36	19	6	1	5	1	2	5	No
Rv0894	17	20	23	17	21	16	7	3	14	21	36	31	2	0	7	0	0	3	No
Rv0895	8	18	10	6	3	18	2	3	7	13	12	24	1	3	2	4	1	0	Yes
Rv0896	407	238	297	243	263	283	186	131	196	337	278	268	42	18	69	26	17	38	No
Rv0897c	59	71	99	35	28	76	11	19	32	61	45	44	11	11	18	4	4	4	No
Rv0898c	85	43	95	16	20	12	13	9	11	48	34	42	11	5	0	4	1	3	No
Rv0899	35	39	25	30	22	36	22	23	25	31	39	21	9	1	11	3	3	7	No
Rv0900	2	1	1	2	0	0	1	1	0	1	0	1	0	0	1	1	0	1	Yes
Rv0901	16	14	39	6	9	13	4	3	5	16	20	24	1	0	3	0	1	1	Yes
Rv0902c	75	47	123	28	30	52	32	24	29	79	66	63	14	18	23	6	9	7	No
Rv0903c	121	84	132	41	31	70	27	29	33	103	84	66	20	7	9	9	2	6	No
Rv0904c	43	32	57	8	9	14	8	13	11	45	30	33	12	3	6	3	4	1	No
Rv0905	135	97	124	67	57	100	67	48	50	103	114	112	8	15	31	13	7	6	No
Rv0906	69	66	97	25	48	45	25	35	32	64	49	69	7	14	6	2	8	10	No
Rv0907	46	55	59	31	30	60	14	21	15	53	52	44	6	1	10	7	0	7	No
Rv0908	67	73	86	30	46	69	16	13	28	83	81	84	8	8	24	4	1	10	No
Rv0909	30	13	27	31	21	36	20	19	22	38	26	37	2	0	5	3	3	4	No
Rv0910	55	26	38	21	19	24	9	16	16	46	21	28	2	5	9	1	1	7	No
Rv0911	18	20	30	11	13	19	5	8	7	24	12	18	2	0	5	0	1	1	No
Rv0912	16	15	10	9	6	12	2	8	1	10	12	3	3	1	1	1	1	2	Yes
Rv0913c	65	46	60	39	53	80	39	33	44	48	48	43	13	10	8	4	3	8	No
Rv0914c	58	48	72	11	19	36	13	17	23	47	48	53	4	3	5	3	2	2	No
Rv0915c	12	16	22	4	3	4	2	2	7	13	19	22	4	0	4	2	0	3	Yes
Rv0916c	3	7	11	1	6	7	1	5	3	11	16	7	1	0	2	0	2	0	Yes
Rv0917	80	68	76	38	43	52	10	21	40	87	91	112	6	2	5	1	6	2	No
Rv0918	23	13	15	11	13	12	9	11	18	32	14	18	1	2	5	5	0	0	No
Rv0919	62	40	63	27	24	34	23	10	19	50	35	43	11	8	5	2	0	4	No
Rv0920c	94	73	104	30	22	51	33	26	47	89	87	66	12	9	13	5	3	8	No
Rv0921	156	112	157	28	27	52	22	34	33	121	79	69	19	2	11	7	1	6	No
Rv0922	316	210	405	83	116	160	68	55	70	276	160	210	32	18	51	24	13	9	No
Rv0923c	115	87	185	26	32	42	24	25	17	81	67	101	6	7	17	7	8	2	No
Rv0924c	22	14	36	7	5	16	6	4	6	25	26	20	6	3	3	3	1	0	No
Rv0925c	23	23	36	19	22	24	14	10	15	23	33	28	2	5	3	6	1	3	No
Rv0926c	26	18	23	9	13	10	10	18	13	29	22	18	6	2	0	1	2	0	No
Rv0927c	17	14	17	13	7	16	5	11	15	15	17	21	5	2	5	0	0	4	No
Rv0928	127	88	109	47	56	75	37	25	39	233	199	194	23	16	23	8	5	10	No
Rv0929	25	26	45	25	20	31	10	12	33	56	51	28	4	6	6	1	4	2	No
Rv0930	84	68	129	92	90	121	23	27	27	105	77	60	9	13	26	3	1	10	No
Rv0931c	436	381	757	237	216	359	130	125	165	431	345	436	57	45	101	29	15	44	No
Rv0932c	511	425	780	703	612	890	301	288	390	508	406	377	139	79	177	46	23	57	No
Rv0933	59	39	52	60	41	71	31	14	27	57	67	49	2	5	11	1	3	4	No
Rv0934	94	74	121	41	73	63	60	56	56	98	81	68	9	4	23	3	4	6	No
Rv0935	92	75	104	26	21	25	15	13	21	82	62	66	8	1	14	1	2	4	No
Rv0936	24	24	34	22	12	28	13	9	11	31	26	35	11	5	11	2	2	1	No
Rv0937c	48	31	46	28	33	39	19	13	21	54	44	40	27	7	22	8	3	6	No
Rv0938	98	87	188	87	92	107	40	18	32	111	95	111	41	17	31	14	7	11	No
Rv0939	127	106	172	53	51	82	38	29	37	170	137	158	24	21	34	7	4	5	No
Rv0940c	81	59	107	52	54	78	46	48	45	67	61	46	15	6	11	8	2	4	No
Rv0941c	39	31	55	17	28	40	8	15	14	34	26	22	4	12	2	3	1	3	No
Rv0942	32	18	26	21	12	16	5	14	11	25	34	20	6	2	5	3	0	5	No
Rv0943c	5	13	12	1	2	6	4	2	3	9	9	12	1	1	0	0	1	0	Yes
Rv0944	4	7	2	18	1	3	10	4	6	8	9	14	1	2	2	1	0	0	Yes
Rv0945	24	22	36	6	11	23	11	5	3	31	18	17	2	4	3	0	3	1	No
Rv0946c	57	52	85	22	24	43	10	19	29	65	56	48	10	2	3	6	1	2	No
Rv0947c	18	15	26	13	17	21	4	7	10	17	20	8	1	0	3	2	1	0	No
Rv0948c	61	33	66	62	66	67	24	30	52	51	25	28	11	6	9	3	0	9	No
Rv0949	89	78	110	26	34	55	29	22	20	84	70	51	7	8	12	6	2	4	No
Rv0950c	82	92	115	63	57	101	48	57	85	70	53	54	14	5	11	17	7	6	No
Rv0951	422	440	422	79	137	265	108	125	122	302	239	248	20	21	36	22	17	16	No
Rv0952	147	147	167	32	55	125	47	54	65	123	89	115	11	5	14	11	3	14	No
Rv0953c	13	12	16	3	8	18	10	8	13	10	17	7	3	1	6	0	3	2	Yes
Rv0954	245	224	355	59	56	92	76	48	65	253	168	226	25	8	32	23	10	13	No
Rv0955	59	63	97	31	41	37	21	19	16	92	72	81	7	3	12	5	1	7	No
Rv0956	20	9	19	12	3	11	5	10	8	34	28	22	2	2	1	1	1	8	No
Rv0957	91	43	98	18	22	30	20	22	25	76	67	46	0	8	6	2	3	8	No
Rv0958	89	77	173	17	26	29	21	20	25	101	110	127	15	11	15	1	9	10	No
Rv0959	70	55	106	32	24	30	23	21	21	104	78	89	24	7	9	7	1	7	No
Rv0959A	8	3	6	2	2	3	1	1	3	5	5	9	0	0	0	1	0	0	Yes
Rv0960	25	12	36	15	12	29	17	16	12	16	15	16	7	3	8	1	1	6	No
Rv0961	34	19	38	20	18	27	7	7	11	33	28	31	5	0	7	0	1	3	No
Rv0962c	22	19	26	17	10	22	17	6	12	36	19	20	8	3	13	1	1	3	No
Rv0963c	22	20	16	5	8	21	11	9	15	11	17	10	2	1	4	2	0	2	Yes
Rv0964c	15	12	10	3	12	18	5	3	2	10	8	13	3	2	1	1	0	1	Yes
Rv0965c	17	11	25	8	4	13	13	4	11	22	16	7	0	3	5	0	0	0	Yes
Rv0966c	53	37	52	10	19	24	14	0	16	47	25	32	2	1	1	2	2	3	No
Rv0967	340	267	343	132	185	284	134	159	214	781	542	586	215	87	141	53	45	22	No
Rv0968	187	152	271	70	108	147	51	56	81	420	302	333	99	40	127	20	21	18	No
Rv0969	352	340	693	129	138	261	93	114	122	1142	782	1025	224	139	205	70	42	44	No
Rv0970	61	59	84	28	17	48	21	16	25	185	111	120	28	20	30	6	5	11	No
Rv0971c	15	18	36	5	7	15	5	4	3	57	33	33	6	4	17	6	1	0	No
Rv0972c	39	20	33	6	6	13	4	9	21	82	63	70	9	7	6	8	5	1	No
Rv0973c	22	46	47	11	12	22	18	8	14	74	61	70	6	9	6	1	4	3	No
Rv0974c	14	20	23	12	17	28	10	7	9	51	39	36	6	6	20	1	1	1	No
Rv0975c	10	23	20	8	6	10	3	6	7	43	40	61	1	5	2	3	6	4	No
Rv0976c	16	38	25	11	11	20	5	6	9	38	43	31	9	5	5	2	0	1	No
Rv0977	61	85	90	22	20	32	16	25	35	92	73	71	9	6	6	1	3	8	No
Rv0978c	3	3	9	0	2	5	0	0	2	9	4	9	0	0	0	0	0	1	Yes
Rv0979A	11	6	6	7	6	3	3	0	5	3	2	4	0	0	0	0	0	0	Yes
Rv0979c	4	7	2	1	1	2	0	0	4	6	8	10	0	3	0	0	0	0	Yes
Rv0980c	77	91	125	34	55	68	24	38	28	55	38	63	6	2	10	4	0	7	No
Rv0981	92	55	112	40	33	73	43	23	26	111	86	71	16	9	16	7	6	6	No
Rv0982	251	172	313	112	128	211	70	55	68	306	256	287	90	52	91	18	20	9	No
Rv0983	570	404	893	187	229	505	167	179	240	608	356	572	97	74	188	55	28	43	No
Rv0984	254	202	420	54	56	110	40	33	42	310	238	286	21	19	37	23	11	17	No
Rv0985c	209	112	273	84	100	171	42	39	53	209	144	168	44	18	47	26	13	10	No
Rv0986	128	80	125	88	95	116	26	29	54	135	82	100	42	25	47	10	11	7	No
Rv0987	165	129	138	178	114	242	81	54	123	213	177	164	38	18	56	14	6	10	No
Rv0988	108	86	97	83	75	152	65	60	105	129	104	118	16	30	35	9	2	14	No
Rv0989c	151	84	137	39	55	88	65	75	113	132	90	100	22	15	24	15	9	11	No
Rv0990c	143	94	199	20	17	66	49	63	77	127	73	94	13	3	9	17	8	14	No
Rv0991c	337	268	391	25	46	57	100	120	175	287	202	181	29	15	19	29	7	4	No
Rv0992c	16	16	30	8	7	25	7	8	9	25	18	22	3	3	3	0	0	5	No
Rv0993	64	60	94	25	17	35	12	15	10	50	42	33	2	1	6	4	1	2	No
Rv0994	112	116	196	27	15	45	22	11	9	84	70	86	3	0	10	4	4	3	No
Rv0995	16	16	40	6	10	20	4	4	5	17	14	17	3	0	5	0	0	3	No
Rv0996	105	126	188	24	33	53	22	22	22	92	83	115	28	22	28	10	3	6	No
Rv0997	30	21	36	31	28	44	24	24	27	33	36	33	10	2	4	7	6	3	No
Rv0998	74	51	75	23	28	39	29	27	39	82	54	51	9	13	1	12	7	6	No
Rv0999	23	30	53	6	14	11	9	1	11	31	34	24	7	3	8	1	0	1	No
Rv1000c	17	27	50	28	30	36	12	8	19	21	15	24	9	7	7	1	0	1	No
Rv1001	60	50	76	23	8	29	26	22	21	49	61	35	6	0	2	6	5	0	No
Rv1002c	63	74	106	31	6	44	20	21	27	60	48	59	7	3	6	3	1	5	No
Rv1003	16	15	20	4	3	7	5	10	12	14	12	10	3	0	2	2	0	0	Yes
Rv1004c	20	29	44	5	3	4	4	3	5	31	25	34	0	2	2	0	2	2	No
Rv1005c	22	29	66	17	9	10	17	10	9	48	43	42	2	6	7	3	3	3	No
Rv1006	291	200	344	227	232	312	153	136	171	289	213	226	64	20	61	27	10	34	No
Rv1007c	92	69	98	35	51	57	41	35	33	69	61	68	9	4	11	5	5	9	No
Rv1008	14	12	27	2	3	5	3	5	6	17	13	15	3	0	2	0	0	0	Yes
Rv1009	128	119	205	49	84	103	61	39	61	146	82	107	16	13	18	17	13	14	No
Rv1010	44	59	97	25	30	29	21	13	17	60	33	44	2	1	3	2	2	3	No
Rv1011	23	28	39	12	9	19	5	8	9	31	31	32	2	2	5	6	2	0	No
Rv1012	1	7	3	3	1	3	2	2	1	5	10	4	1	0	1	0	0	0	Yes
Rv1013	227	262	345	28	44	70	37	50	69	121	73	96	28	14	11	6	3	12	No
Rv1014c	24	35	32	9	9	35	7	4	4	34	17	17	6	3	3	2	2	2	No
Rv1015c	131	116	185	64	87	178	61	52	67	102	88	77	20	13	20	18	2	10	No
Rv1016c	64	43	58	33	27	35	16	6	30	52	39	39	5	10	7	1	0	2	No
Rv1017c	183	101	175	75	80	104	87	66	88	177	119	89	29	11	19	23	8	15	No
Rv1018c	85	94	158	38	52	74	46	28	37	105	69	90	16	8	7	8	5	6	No
Rv1019	115	87	125	26	22	59	29	31	38	119	77	112	18	7	12	7	3	2	No
Rv1020	101	127	187	39	65	79	29	35	46	95	92	101	15	6	31	12	6	5	No
Rv1021	43	24	41	26	26	31	30	5	10	37	42	34	3	1	13	5	0	0	No
Rv1022	26	18	49	21	23	35	11	16	9	34	26	37	1	0	13	3	0	7	No
Rv1023	66	63	112	36	45	61	23	25	22	62	47	79	11	2	9	1	1	5	No
Rv1024	32	10	37	16	8	26	10	4	10	25	33	13	4	0	4	2	0	0	No
Rv1025	10	17	14	6	7	8	3	4	2	14	11	6	0	1	1	0	0	0	Yes
Rv1026	18	22	53	13	15	27	9	12	13	6	17	13	7	0	1	0	0	1	No
Rv1027c	11	18	8	7	5	9	12	5	5	12	17	18	6	1	2	0	0	0	Yes
Rv1028A	0	0	0	3	1	1	2	2	0	0	3	3	0	0	1	0	0	1	Yes
Rv1028c	78	64	118	33	53	51	41	31	39	107	73	80	19	16	16	7	6	1	No
Rv1029	36	23	34	20	25	31	15	13	19	41	22	28	7	4	1	2	1	3	No
Rv1030	20	31	31	1	6	12	4	6	8	29	27	29	1	2	5	2	1	1	No
Rv1031	9	14	7	1	1	2	4	6	3	8	5	5	5	0	3	1	0	2	Yes
Rv1032c	39	26	49	12	12	15	19	10	15	37	30	30	3	3	5	3	2	1	No
Rv1033c	12	13	12	7	16	11	12	9	27	14	25	20	1	0	3	5	0	1	No
Rv1034c	5	6	5	1	0	4	1	3	3	6	3	8	0	0	0	0	0	1	Yes
Rv1035c	2	6	4	0	5	0	1	0	1	9	6	6	3	0	0	0	0	1	Yes
Rv1036c	5	0	2	3	0	1	6	2	7	5	9	3	0	0	0	0	1	0	Yes
Rv1037c	1	2	1	0	1	0	0	0	2	7	4	2	0	0	0	0	0	1	Yes
Rv1038c	9	5	9	0	0	2	5	2	3	12	28	16	6	0	0	2	3	1	Yes
Rv1039c	35	27	64	11	9	20	12	9	23	41	37	45	2	2	3	7	2	1	No
Rv1040c	12	24	32	0	2	3	0	1	8	11	10	14	3	0	1	0	4	0	Yes
Rv1041c	8	6	14	1	4	1	3	3	2	2	2	0	0	1	3	1	2	0	Yes
Rv1042c	41	33	44	5	7	2	5	3	3	24	24	24	2	1	0	0	1	0	No
Rv1043c	103	95	139	60	70	96	33	46	61	133	110	75	20	12	25	9	5	11	No
Rv1044	19	9	17	19	16	23	15	18	21	15	14	9	5	1	2	3	0	4	No
Rv1045	62	50	82	44	57	93	21	22	53	67	47	44	22	5	27	3	1	3	No
Rv1046c	251	139	294	228	242	405	166	236	368	283	229	183	94	56	111	49	10	36	No
Rv1047	10	8	12	1	1	3	0	1	1	17	17	19	1	3	2	2	0	0	Yes
Rv1048c	77	55	78	42	40	56	66	59	98	112	74	70	39	12	27	23	6	19	No
Rv1049	9	14	16	1	4	8	12	12	11	15	15	16	0	2	1	1	1	1	Yes
Rv1050	4	11	2	0	2	2	2	2	2	10	8	17	0	0	0	1	1	1	Yes
Rv1051c	8	12	8	3	4	3	0	3	6	11	17	4	1	1	0	0	0	0	Yes
Rv1052	39	19	26	8	5	9	5	2	12	54	31	27	7	0	15	2	0	2	No
Rv1053c	33	19	26	25	23	33	10	22	19	29	33	22	6	4	11	8	0	1	No
Rv1054	38	33	51	25	20	26	15	21	17	57	43	30	7	10	16	3	4	3	No
Rv1055	8	0	2	0	0	0	1	2	0	2	4	5	0	0	0	0	0	0	Yes
Rv1056	52	26	74	42	47	56	41	25	45	63	50	40	19	8	20	8	8	5	No
Rv1057	435	250	484	185	190	370	161	148	157	1156	773	746	107	56	179	83	79	63	No
Rv1058	107	85	142	38	55	65	30	16	36	293	153	194	20	15	42	16	14	19	No
Rv1059	42	47	52	11	14	42	20	8	17	113	64	68	8	9	19	1	5	5	No
Rv1060	50	49	60	10	15	25	23	17	17	74	34	45	8	9	10	4	7	1	No
Rv1061	55	38	55	18	27	21	14	19	32	51	34	29	2	2	15	7	12	0	No
Rv1062	21	20	42	4	13	10	6	4	5	26	19	11	2	0	0	0	1	2	No
Rv1063c	41	36	70	7	13	5	10	4	10	51	39	55	5	3	9	2	2	5	No
Rv1064c	5	11	13	1	2	2	4	4	2	10	7	15	1	1	0	2	0	2	Yes
Rv1065	127	100	124	34	29	50	62	28	53	173	120	141	13	9	30	6	2	5	No
Rv1066	5	12	27	1	1	7	4	3	2	13	9	32	2	0	3	0	2	0	Yes
Rv1067c	9	11	7	4	1	7	1	0	7	16	16	17	1	0	2	1	0	0	Yes
Rv1068c	5	8	10	9	1	2	0	0	2	5	13	4	3	0	5	2	0	4	Yes
Rv1069c	68	48	94	23	21	56	34	33	29	44	39	45	6	9	12	6	1	7	No
Rv1070c	53	41	53	24	28	37	25	27	29	50	33	22	8	4	7	6	0	7	No
Rv1071c	41	42	38	39	28	59	36	27	36	47	37	32	6	6	7	7	2	14	No
Rv1072	4372	3262	4628	1615	1696	2703	909	854	1097	4533	2970	2673	624	434	711	248	195	214	No
Rv1073	1675	1132	1842	496	588	850	297	366	375	1646	943	984	208	120	261	91	59	60	No
Rv1074c	249	215	340	103	124	147	124	111	146	256	163	179	36	21	36	28	22	13	No
Rv1075c	17	19	14	12	6	15	3	6	15	31	24	25	5	5	4	1	2	1	No
Rv1076	26	31	28	20	13	22	14	23	12	39	48	25	3	4	5	1	4	0	No
Rv1077	115	110	179	41	54	79	51	46	40	137	112	122	13	7	24	10	5	9	No
Rv1078	145	122	200	27	23	91	54	35	58	123	119	95	15	6	7	14	1	4	No
Rv1079	170	111	221	77	122	230	59	61	102	159	126	130	40	23	26	7	3	6	No
Rv1080c	633	525	775	1109	1418	1630	414	486	561	509	374	339	231	146	247	77	41	67	No
Rv1081c	26	22	23	7	10	23	7	13	9	20	14	10	3	2	5	2	1	3	No
Rv1082	125	80	101	44	49	69	55	37	42	141	127	135	22	11	12	5	4	1	No
Rv1083	4	3	13	2	3	2	1	0	0	6	6	5	1	1	2	1	1	1	Yes
Rv1084	37	42	70	23	14	24	6	9	14	61	37	49	9	5	13	5	2	2	No
Rv1085c	37	32	34	35	18	36	8	9	10	33	32	35	4	6	3	5	1	2	No
Rv1086	103	83	129	32	38	39	31	30	18	134	91	61	14	9	10	7	0	7	No
Rv1087	62	76	134	22	24	36	16	12	15	68	43	67	4	2	6	1	5	3	No
Rv1087A	13	14	5	6	6	5	1	7	4	12	7	9	1	0	4	0	0	0	Yes
Rv1088	2	3	5	3	2	6	5	6	4	4	3	3	0	0	0	1	0	0	Yes
Rv1089	4	7	5	1	3	3	0	2	2	2	6	4	0	0	1	0	0	0	Yes
Rv1089A	1	2	2	0	0	3	1	1	0	1	3	2	0	0	0	0	0	1	Yes
Rv1090	12	11	12	5	5	15	5	4	9	8	8	4	3	2	1	0	1	0	Yes
Rv1091	129	105	259	11	8	20	18	11	14	107	68	116	3	4	2	4	7	0	No
Rv1092c	49	50	55	31	29	41	17	14	17	61	59	45	1	4	6	2	2	5	No
Rv1093	287	220	352	95	104	119	50	35	62	224	196	233	32	7	36	21	5	8	No
Rv1094	1474	1503	2214	1327	1298	1693	182	143	210	1029	852	787	185	106	207	31	31	26	No
Rv1095	346	459	957	523	552	902	90	105	103	254	204	261	59	62	115	8	15	18	No
Rv1096	153	114	177	152	154	203	76	77	91	92	81	77	34	17	26	9	7	5	No
Rv1097c	79	62	86	20	28	34	37	25	18	57	46	36	15	7	7	2	2	1	No
Rv1098c	109	100	157	46	55	100	44	40	59	67	59	75	7	4	10	8	2	8	No
Rv1099c	67	60	97	36	35	53	38	22	37	39	40	61	8	3	4	7	0	3	No
Rv1100	64	44	95	22	21	41	16	16	32	51	46	73	7	4	10	2	4	3	No
Rv1101c	166	89	174	63	64	92	45	43	67	105	67	62	11	11	23	2	2	8	No
Rv1102c	84	53	74	33	46	53	34	30	64	29	27	28	20	3	8	3	4	2	No
Rv1103c	111	78	117	35	37	48	28	34	61	65	41	39	4	6	4	4	1	2	No
Rv1104	45	34	44	2	3	20	13	21	22	45	22	14	5	0	3	2	2	2	No
Rv1105	17	10	9	6	4	8	1	8	6	12	16	7	3	1	1	1	0	0	Yes
Rv1106c	44	23	74	32	32	46	22	23	24	46	43	33	9	6	9	4	4	6	No
Rv1107c	16	15	27	6	10	10	7	0	3	24	21	16	1	1	4	1	0	0	Yes
Rv1108c	43	51	100	27	26	45	4	9	8	67	38	55	3	3	8	1	2	4	No
Rv1109c	195	156	207	209	172	192	77	82	85	168	165	119	30	11	32	19	7	23	No
Rv1110	292	195	301	82	129	145	92	71	104	277	164	178	23	17	32	28	9	5	No
Rv1111c	104	66	115	42	33	73	36	27	55	88	64	96	8	5	13	6	1	3	No
Rv1112	12	27	23	4	7	16	10	4	6	13	19	19	2	0	9	7	1	2	No
Rv1113	9	8	9	1	6	4	1	2	3	19	12	11	3	0	1	0	0	0	Yes
Rv1114	15	17	21	5	4	10	6	8	9	19	13	8	5	1	3	3	0	2	Yes
Rv1115	24	22	17	13	11	29	16	9	13	23	21	20	0	1	2	1	2	1	No
Rv1116	0	1	2	6	1	1	0	0	0	2	1	2	0	0	0	0	0	0	Yes
Rv1116A	6	6	5	3	7	8	3	1	3	6	7	16	1	0	0	0	0	0	Yes
Rv1117	77	57	79	41	39	58	27	30	52	93	63	57	15	5	17	6	5	4	No
Rv1118c	54	44	54	15	28	25	13	8	14	54	35	34	7	3	8	5	0	5	No
Rv1119c	0	0	0	0	0	0	1	0	0	0	2	2	0	0	0	0	0	0	Yes
Rv1120c	5	6	4	2	3	4	3	4	7	8	2	7	0	1	0	0	0	0	Yes
Rv1121	128	93	110	85	71	92	39	26	41	134	84	101	27	14	28	8	6	7	No
Rv1122	54	53	102	29	23	40	20	10	27	96	72	83	6	4	6	2	3	3	No
Rv1123c	34	23	42	4	11	27	11	3	4	28	22	30	4	5	0	2	3	0	No
Rv1124	20	15	20	9	7	7	6	2	2	17	12	14	4	0	1	1	0	1	Yes
Rv1125	18	16	20	3	3	4	4	3	5	18	23	14	3	3	2	4	2	3	Yes
Rv1126c	18	26	37	9	16	15	8	10	11	28	21	22	6	4	5	4	3	4	No
Rv1127c	94	67	94	25	65	76	38	32	46	80	72	84	10	6	24	5	6	9	No
Rv1128c	56	38	105	34	61	71	40	34	48	65	80	58	11	11	11	6	4	14	No
Rv1129c	137	95	153	115	117	222	150	105	181	129	147	100	15	12	30	8	21	33	No
Rv1130	708	371	772	224	351	722	1268	1146	1428	834	723	728	131	113	229	211	117	214	No
Rv1131	297	142	360	111	157	275	564	440	501	372	323	285	95	43	112	79	38	72	No
Rv1132	227	132	295	79	86	155	106	108	128	252	214	227	50	25	70	10	16	19	No
Rv1133c	637	581	1080	158	170	293	175	152	172	471	310	558	33	25	56	51	25	49	No
Rv1134	4	3	1	1	2	0	0	3	1	0	2	5	0	0	0	0	0	1	Yes
Rv1135A	3	1	1	0	4	1	0	1	2	2	8	3	0	0	1	0	0	0	Yes
Rv1135c	35	44	43	12	11	22	16	22	12	28	32	48	12	2	3	6	0	1	No
Rv1136	11	9	5	0	1	2	3	2	2	9	5	5	1	0	0	0	0	0	Yes
Rv1137c	2	5	9	2	3	5	2	2	2	3	5	8	1	0	0	0	0	0	Yes
Rv1138c	13	9	20	3	5	10	5	2	14	13	18	13	1	0	2	0	0	0	Yes
Rv1139c	29	21	19	5	5	15	5	4	5	15	22	21	0	1	2	2	0	1	Yes
Rv1140	71	45	59	21	15	48	22	14	11	62	59	41	6	5	10	3	1	3	No
Rv1141c	49	25	40	10	22	28	24	12	22	39	33	22	5	2	4	3	1	6	No
Rv1142c	77	52	91	41	37	56	2	11	16	52	63	46	2	4	14	6	2	0	No
Rv1143	56	47	72	38	30	35	16	12	20	53	43	51	8	2	8	2	0	3	No
Rv1144	198	113	223	110	132	201	191	158	116	197	107	99	55	21	46	18	18	16	No
Rv1145	21	19	29	8	10	22	15	11	8	23	8	21	2	2	2	2	1	0	No
Rv1146	70	54	45	25	34	45	37	29	59	67	67	34	12	4	9	3	6	11	No
Rv1147	55	39	72	26	37	58	20	39	50	54	48	42	19	9	11	3	10	7	No
Rv1148c	75	55	93	38	28	53	38	30	31	89	75	90	6	12	9	15	3	4	No
Rv1149	2	0	1	0	0	0	1	0	0	0	0	0	0	0	0	0	0	0	Yes
Rv1150	7	0	4	0	0	1	4	2	0	3	5	2	0	0	0	0	0	1	Yes
Rv1151c	39	18	33	11	9	15	6	13	15	43	27	34	7	2	7	3	0	1	No
Rv1152	48	32	41	7	5	7	6	5	15	55	33	39	2	1	5	2	0	0	No
Rv1153c	30	31	58	28	42	49	24	41	39	39	42	31	10	2	9	5	3	13	No
Rv1154c	9	16	19	1	5	7	4	9	4	12	14	10	2	1	3	3	1	0	Yes
Rv1155	41	28	58	21	19	13	21	8	20	55	45	37	9	7	5	3	8	2	No
Rv1156	492	367	551	241	223	305	146	115	167	349	270	256	49	36	59	26	12	29	No
Rv1157c	76	99	209	46	42	64	21	16	23	69	56	92	9	3	15	3	3	3	No
Rv1158c	24	26	66	13	18	13	9	17	12	24	24	31	2	3	3	6	1	1	No
Rv1159	64	63	96	48	51	78	24	28	56	69	80	69	27	9	19	11	8	5	No
Rv1159A	33	17	29	15	8	17	18	8	19	44	19	23	4	1	3	6	0	3	No
Rv1160	17	11	18	21	19	19	3	13	9	7	4	12	1	2	1	1	3	3	Yes
Rv1161	1104	1115	2017	752	817	1280	311	323	352	1244	939	1088	231	172	342	89	53	82	No
Rv1162	342	309	495	248	244	399	112	124	182	321	295	315	51	33	100	15	12	19	No
Rv1163	23	23	64	10	21	27	7	8	7	38	38	41	8	0	17	1	3	1	No
Rv1164	23	37	43	17	19	29	7	12	16	37	34	34	6	7	10	2	2	0	No
Rv1165	71	103	119	57	48	84	16	32	22	91	53	81	10	17	15	4	4	2	No
Rv1166	106	115	187	37	39	76	30	33	45	93	87	77	24	5	18	2	0	11	No
Rv1167c	75	55	130	48	52	82	36	41	46	61	45	48	15	3	16	19	6	5	No
Rv1168c	311	254	417	164	183	246	122	98	140	194	117	119	37	17	37	32	13	11	No
Rv1169c	141	119	166	69	86	138	86	84	157	70	47	47	29	11	11	25	9	9	No
Rv1170	80	71	109	24	32	35	14	23	26	71	54	55	19	4	18	5	1	5	No
Rv1171	60	37	76	30	18	36	28	18	8	41	23	30	5	1	5	8	2	2	No
Rv1172c	213	229	339	104	114	175	84	91	116	172	156	134	21	26	28	14	14	23	No
Rv1173	460	331	636	250	303	414	140	162	189	409	255	329	78	55	93	35	19	25	No
Rv1174c	475	327	648	157	128	220	124	87	110	486	393	428	36	20	36	21	10	18	No
Rv1175c	208	152	216	136	106	179	71	78	77	151	142	143	40	16	35	20	21	14	No
Rv1176c	37	36	36	26	26	39	16	15	20	38	37	26	3	1	12	5	1	2	No
Rv1177	303	210	431	282	293	409	78	68	102	180	178	173	47	31	59	7	2	11	No
Rv1178	263	285	617	222	198	333	64	53	58	197	117	168	39	23	62	8	5	7	No
Rv1179c	201	197	418	117	97	187	34	48	45	181	129	176	15	11	42	11	5	6	No
Rv1180	84	92	171	49	76	107	55	49	62	195	138	168	15	10	15	10	6	9	No
Rv1181	253	224	379	77	103	178	115	123	140	481	390	440	35	22	32	27	28	9	No
Rv1182	193	117	219	76	75	107	134	98	171	442	353	395	25	13	24	28	17	11	No
Rv1183	107	97	203	107	96	132	62	43	72	366	279	295	17	12	19	5	8	16	No
Rv1184c	170	104	207	110	118	157	65	50	62	231	182	170	12	14	21	10	5	9	No
Rv1185c	480	273	462	367	312	365	176	139	195	695	530	456	51	25	37	30	23	22	No
Rv1186c	57	45	76	31	36	62	28	24	31	53	31	42	7	9	7	3	4	3	No
Rv1187	24	36	52	32	17	36	14	18	24	33	44	42	8	0	9	6	1	2	No
Rv1188	6	9	14	5	5	12	4	10	9	21	15	13	3	0	0	0	1	1	Yes
Rv1189	7	10	17	3	15	17	4	4	7	11	19	12	3	0	2	2	3	1	Yes
Rv1190	9	11	19	1	11	7	5	4	5	14	11	13	1	1	0	0	2	4	Yes
Rv1191	26	27	35	25	6	23	8	6	13	31	17	25	11	3	2	4	0	5	No
Rv1192	185	176	320	141	126	218	65	45	60	73	54	47	3	4	9	2	1	2	No
Rv1193	76	80	118	33	45	77	15	22	21	39	35	48	10	7	2	15	2	3	No
Rv1194c	349	271	380	112	151	230	149	139	150	166	119	134	28	13	21	13	10	20	No
Rv1195	406	280	581	611	483	838	171	174	213	445	308	326	97	52	204	38	21	50	No
Rv1196	807	650	1460	257	316	608	98	107	101	1025	664	965	60	50	153	31	26	19	No
Rv1197	216	149	304	67	47	87	29	19	44	309	187	255	10	23	29	10	3	14	No
Rv1198	560	415	608	336	309	559	177	127	153	747	530	667	61	52	172	40	19	47	No
Rv1199c	24	19	26	10	14	37	9	8	4	22	20	39	12	3	4	1	0	0	No
Rv1200	88	72	138	71	105	147	44	42	50	102	85	93	23	10	36	4	3	10	No
Rv1201c	79	72	117	26	34	52	30	9	27	51	44	64	10	6	8	2	4	1	No
Rv1202	45	54	70	28	27	35	20	14	20	44	25	48	8	7	7	0	6	2	No
Rv1203c	4	12	12	2	4	5	0	10	8	9	16	6	0	1	0	0	0	0	Yes
Rv1204c	38	40	42	9	6	26	12	8	16	36	28	32	4	3	9	2	3	1	No
Rv1205	45	29	40	22	19	37	18	9	19	52	44	44	10	4	15	3	1	4	No
Rv1206	48	54	52	18	23	33	21	33	17	60	68	56	5	3	10	2	2	5	No
Rv1207	39	28	72	6	14	12	5	15	9	38	29	32	2	2	4	1	6	5	No
Rv1208	47	45	66	10	15	25	7	10	14	23	36	27	1	4	3	1	5	1	No
Rv1209	36	17	50	18	13	35	14	9	14	36	30	20	7	5	7	7	2	0	No
Rv1210	58	38	77	15	12	25	18	16	7	48	55	59	10	1	6	4	1	2	No
Rv1211	232	153	288	28	49	50	44	10	31	184	178	190	8	7	16	12	3	3	No
Rv1212c	127	108	186	55	88	81	36	40	53	168	110	115	17	16	23	6	5	5	No
Rv1213	111	93	116	85	81	107	35	27	38	184	134	156	41	18	34	17	5	5	No
Rv1214c	8	12	11	4	8	9	4	3	9	6	8	10	0	1	0	0	0	0	Yes
Rv1215c	106	92	136	46	53	89	36	24	45	115	70	90	11	8	16	6	7	6	No
Rv1216c	80	37	78	52	81	149	33	36	58	48	46	49	16	11	16	2	5	9	No
Rv1217c	54	66	123	63	49	105	25	25	27	41	43	50	3	2	10	1	0	2	No
Rv1218c	96	76	158	91	96	165	52	68	75	43	40	41	8	9	8	0	5	4	No
Rv1219c	130	100	159	179	221	312	102	132	186	71	56	55	10	7	18	10	8	2	No
Rv1220c	26	21	39	11	9	10	3	8	4	21	13	13	2	1	6	1	0	2	No
Rv1221	1344	876	1482	403	502	813	626	732	788	1520	1085	1046	250	200	246	169	97	101	No
Rv1222	176	141	288	93	131	200	106	95	150	285	172	229	55	39	72	17	22	16	No
Rv1223	681	527	1050	339	377	615	304	313	389	965	598	881	172	117	249	92	57	54	No
Rv1224	110	101	207	51	58	108	32	42	56	229	128	194	16	14	37	15	9	6	No
Rv1225c	91	75	177	40	35	94	46	53	60	175	107	134	34	9	46	12	10	5	No
Rv1226c	53	41	106	19	29	59	72	47	99	123	78	75	25	9	6	5	4	6	No
Rv1227c	36	23	47	7	10	19	9	13	20	23	15	31	1	5	4	0	0	3	No
Rv1228	138	97	145	38	39	59	58	54	89	109	70	51	8	6	25	8	6	5	No
Rv1229c	175	141	304	52	48	103	65	53	64	178	127	158	17	14	16	8	7	6	No
Rv1230c	77	56	90	19	17	33	33	17	32	48	44	61	5	2	12	5	1	6	No
Rv1231c	31	31	45	7	20	18	14	12	25	38	32	34	3	1	3	2	2	1	No
Rv1232c	73	56	93	11	12	27	23	20	31	51	47	36	3	1	11	2	3	2	No
Rv1233c	70	52	92	13	23	46	12	18	22	71	44	42	2	6	5	7	0	5	No
Rv1234	58	54	87	24	28	52	27	23	39	62	71	46	7	10	11	11	5	4	No
Rv1235	57	57	89	16	17	47	19	28	28	53	64	42	10	8	11	10	7	3	No
Rv1236	23	27	28	12	7	15	16	7	18	36	24	18	9	3	1	1	1	2	No
Rv1237	18	23	23	17	19	19	7	14	17	29	39	26	1	5	1	3	1	6	No
Rv1238	79	40	77	43	43	66	35	43	51	110	58	65	3	7	10	9	7	9	No
Rv1239c	81	64	78	22	37	36	44	25	45	68	41	35	6	7	2	5	1	9	No
Rv1240	86	98	131	30	37	43	42	38	41	73	74	82	3	9	11	9	2	8	No
Rv1241	23	14	16	5	14	12	3	2	11	16	6	10	0	0	4	0	1	0	Yes
Rv1242	4	9	14	5	5	6	5	5	10	14	13	12	4	1	4	0	0	3	Yes
Rv1243c	14	49	49	6	11	15	3	7	12	31	23	27	4	2	5	1	0	1	No
Rv1244	43	29	55	12	16	27	11	7	11	39	27	32	1	0	4	2	4	1	No
Rv1245c	103	95	131	37	42	63	28	18	34	98	62	72	23	11	12	8	11	5	No
Rv1246c	16	10	20	2	12	13	19	10	20	17	11	8	5	1	5	3	0	6	Yes
Rv1247c	26	20	34	13	9	11	3	10	14	29	24	16	1	3	4	3	1	3	No
Rv1248c	519	437	694	151	136	268	172	139	178	617	435	467	61	42	93	50	34	50	No
Rv1249c	91	71	96	30	41	48	28	26	26	83	71	64	10	3	7	9	4	8	No
Rv1250	71	74	75	56	50	79	56	38	77	109	106	79	22	13	22	7	8	10	No
Rv1251c	40	46	61	16	16	42	20	17	22	39	37	44	8	3	7	4	5	1	No
Rv1252c	22	14	25	17	2	14	2	7	5	18	14	19	0	0	1	0	4	0	Yes
Rv1253	122	93	147	39	63	84	52	46	72	116	108	106	18	11	21	13	2	9	No
Rv1254	54	60	60	19	27	35	26	19	31	62	63	52	15	4	9	6	4	6	No
Rv1255c	23	13	27	7	6	5	6	9	12	28	16	9	3	0	10	0	1	4	Yes
Rv1256c	55	44	80	13	21	26	17	10	20	55	36	28	3	7	8	2	1	7	No
Rv1257c	187	132	254	23	24	49	54	55	45	138	83	107	18	14	27	10	1	3	No
Rv1258c	93	53	124	7	14	19	18	30	22	31	33	54	5	2	5	5	0	2	No
Rv1259	6	12	17	2	0	1	4	5	7	12	14	13	1	1	2	1	0	0	Yes
Rv1260	69	61	93	66	58	112	36	32	48	63	51	53	14	5	18	4	1	3	No
Rv1261c	46	29	47	30	22	26	15	10	17	38	36	21	13	6	6	1	0	8	No
Rv1262c	34	9	34	17	22	15	15	17	18	37	24	23	9	1	6	2	0	1	No
Rv1263	25	33	29	9	3	16	7	10	7	22	19	18	3	4	3	0	7	1	No
Rv1264	174	123	249	39	61	76	38	42	37	139	102	115	17	8	14	0	8	4	No
Rv1265	369	281	385	262	327	365	223	225	242	482	338	281	75	36	65	53	29	29	No
Rv1266c	206	175	317	169	187	278	80	92	113	258	205	191	45	27	44	17	15	8	No
Rv1267c	31	26	32	8	17	20	15	18	35	40	33	31	1	1	4	2	5	1	No
Rv1268c	17	8	16	8	10	10	5	0	8	14	12	18	2	4	2	0	4	4	Yes
Rv1269c	17	12	21	5	9	10	9	9	9	20	14	16	3	0	2	3	3	4	Yes
Rv1270c	35	33	33	15	28	35	19	26	24	41	35	34	4	6	10	6	1	8	No
Rv1271c	56	38	56	18	17	22	15	10	11	45	39	32	2	3	6	1	0	0	No
Rv1272c	66	54	104	38	37	57	32	28	31	63	60	55	4	3	5	8	4	3	No
Rv1273c	30	16	24	19	23	21	17	14	18	39	33	25	4	1	4	6	0	1	No
Rv1274	254	200	262	57	77	100	93	54	87	192	146	154	26	14	33	34	14	24	No
Rv1275	156	132	170	4	15	20	16	20	26	115	98	92	11	9	3	14	6	1	No
Rv1276c	25	32	51	3	2	6	4	5	5	14	20	27	1	4	0	0	0	0	No
Rv1277	48	64	87	16	34	46	13	10	15	55	58	65	12	6	7	4	1	1	No
Rv1278	70	67	110	32	39	82	12	20	22	82	71	69	15	8	24	5	4	7	No
Rv1279	34	42	52	21	22	26	19	13	12	65	53	51	11	6	10	3	8	5	No
Rv1280c	79	56	78	33	42	42	24	27	33	126	72	87	8	7	18	7	4	8	No
Rv1281c	24	30	44	14	17	18	19	13	12	44	40	36	3	3	3	4	2	5	No
Rv1282c	23	19	22	18	26	23	11	15	16	22	28	18	0	0	5	2	0	0	No
Rv1283c	23	39	39	5	20	31	20	12	32	40	33	37	6	3	3	1	0	3	No
Rv1284	20	31	20	21	16	28	60	75	86	29	37	36	9	2	17	8	2	3	No
Rv1285	234	208	243	127	128	250	75	87	118	130	93	85	26	9	34	5	3	6	No
Rv1286	247	198	273	175	246	351	115	108	123	167	147	110	56	30	44	16	8	15	No
Rv1287	26	23	34	19	21	32	6	11	12	21	17	8	6	3	15	3	3	5	No
Rv1288	25	37	43	16	19	50	11	18	20	35	27	34	7	3	5	3	1	3	No
Rv1289	42	26	35	17	28	18	5	7	8	39	26	22	3	2	4	4	1	1	No
Rv1290A	15	14	9	4	4	6	3	2	8	17	10	11	3	0	1	0	1	1	Yes
Rv1290c	23	27	48	14	20	28	2	11	15	38	31	37	14	3	7	5	2	4	No
Rv1291c	4	5	10	5	7	8	0	6	3	5	11	12	9	0	2	0	0	0	Yes
Rv1292	105	79	135	58	63	135	53	54	62	111	106	101	12	12	23	10	7	16	No
Rv1293	116	121	157	78	120	174	51	56	94	141	96	112	43	24	29	9	11	16	No
Rv1294	160	166	233	69	130	216	68	71	88	184	148	159	24	11	42	15	16	16	No
Rv1295	120	134	220	60	73	133	43	40	44	135	113	125	15	14	32	14	11	11	No
Rv1296	58	71	103	52	37	101	46	39	60	87	61	80	14	10	25	5	7	8	No
Rv1297	2715	1985	4647	1684	2168	3844	750	893	1020	2863	1927	2763	539	348	868	162	121	149	No
Rv1298	463	333	550	219	279	389	120	108	188	447	312	362	45	31	101	25	19	32	No
Rv1299	671	564	1016	198	313	471	121	200	187	693	431	567	54	66	101	31	23	29	No
Rv1300	208	186	330	122	104	214	64	57	130	267	204	214	37	13	51	12	14	26	No
Rv1301	113	121	198	31	46	80	19	31	46	141	100	113	16	13	19	14	10	8	No
Rv1302	56	58	69	30	20	44	27	31	48	59	54	66	3	8	7	2	4	3	No
Rv1303	147	87	147	46	76	99	38	51	57	65	63	52	15	6	29	3	2	12	No
Rv1304	158	121	193	112	115	132	39	34	70	97	92	84	23	12	31	11	2	8	No
Rv1305	109	61	111	19	30	29	28	15	25	50	48	57	4	3	7	12	5	1	No
Rv1306	170	112	233	88	126	153	80	67	102	107	83	94	27	12	35	20	3	21	No
Rv1307	280	213	424	56	106	216	62	69	78	204	178	176	22	23	28	6	10	12	No
Rv1308	362	274	519	64	110	172	92	72	119	318	220	288	23	17	38	19	7	28	No
Rv1309	165	121	186	26	47	96	40	29	37	168	108	109	12	8	19	6	2	6	No
Rv1310	318	252	405	93	138	264	96	77	133	336	242	308	30	27	68	8	5	12	No
Rv1311	51	46	52	12	10	25	7	2	7	52	41	48	5	1	2	1	1	1	No
Rv1312	32	26	39	8	20	33	1	15	14	65	25	28	6	3	11	4	0	1	No
Rv1313c	11	9	17	5	5	2	7	3	3	9	13	12	3	5	1	1	0	0	Yes
Rv1314c	34	21	30	20	28	42	34	17	31	42	23	20	3	9	9	3	0	1	No
Rv1315	93	73	123	37	47	86	76	46	78	157	107	131	24	17	16	11	5	8	No
Rv1316c	206	114	238	159	168	251	78	95	121	162	143	178	24	20	60	13	14	16	No
Rv1317c	182	160	354	133	173	315	92	100	119	188	141	219	45	30	63	9	7	13	No
Rv1318c	91	100	178	98	125	253	80	58	92	103	85	113	22	18	40	11	6	6	No
Rv1319c	70	64	105	72	64	155	38	40	38	72	59	78	16	6	23	5	7	4	No
Rv1320c	106	99	132	167	164	242	64	67	84	117	93	77	22	26	30	15	4	13	No
Rv1321	79	67	92	50	64	64	24	36	23	91	54	63	8	5	26	2	4	4	No
Rv1322	47	34	81	75	55	106	23	17	25	34	23	28	15	6	13	6	0	6	No
Rv1322A	345	249	409	185	164	193	79	65	126	451	307	323	34	24	50	20	17	36	No
Rv1323	589	496	914	259	314	475	189	147	219	676	538	576	85	57	111	64	30	65	No
Rv1324	309	249	391	192	197	242	59	53	61	292	201	194	52	36	66	17	18	21	No
Rv1325c	46	44	78	14	15	22	6	6	10	66	41	63	1	1	4	7	1	4	No
Rv1326c	123	122	162	98	96	138	36	32	56	228	174	172	41	37	50	17	9	19	No
Rv1327c	203	166	343	108	125	161	89	53	68	257	230	254	43	27	73	24	10	20	No
Rv1328	128	162	183	54	38	91	31	40	48	124	102	137	10	12	20	11	9	7	No
Rv1329c	24	29	44	15	14	28	11	7	13	31	36	24	7	2	6	1	3	4	No
Rv1330c	25	26	40	14	10	13	11	7	14	26	30	26	8	0	2	1	0	8	No
Rv1331	61	33	56	28	8	24	17	7	16	77	65	52	4	1	7	6	7	6	No
Rv1332	105	60	127	36	48	62	16	30	25	116	93	66	13	4	18	12	5	9	No
Rv1333	56	55	96	25	34	33	18	8	12	56	61	58	7	12	19	2	1	5	No
Rv1334	71	54	97	20	27	44	22	27	20	74	66	57	15	10	12	10	1	6	No
Rv1335	33	20	25	17	19	27	22	15	18	28	22	20	3	2	15	6	4	1	No
Rv1336	93	74	123	44	43	52	25	10	24	107	62	96	18	14	17	6	3	5	No
Rv1337	89	69	136	22	40	34	15	12	14	117	104	98	12	8	18	9	6	12	No
Rv1338	39	29	70	26	23	32	13	11	6	57	40	37	10	1	15	4	3	1	No
Rv1339	73	64	84	34	38	80	25	21	21	94	100	78	15	9	20	5	4	3	No
Rv1340	77	77	108	34	35	57	9	8	26	103	79	82	15	5	15	3	3	6	No
Rv1341	35	20	46	12	6	16	11	10	18	58	47	32	1	4	4	3	1	5	No
Rv1342c	26	19	28	1	7	11	10	6	11	73	39	38	5	5	3	6	6	1	No
Rv1343c	45	24	41	8	8	22	16	9	11	96	74	58	12	12	15	11	6	7	No
Rv1344	14	6	18	1	6	15	4	4	3	38	29	15	6	5	6	6	0	1	Yes
Rv1345	135	107	161	23	19	58	42	30	25	239	159	143	12	9	19	8	14	16	No
Rv1346	85	65	79	15	24	41	33	24	16	185	113	114	16	6	22	7	14	6	No
Rv1347c	27	28	29	37	27	37	16	17	13	48	38	39	18	7	16	8	5	8	No
Rv1348	125	114	165	52	67	107	43	40	49	252	217	194	59	29	33	20	13	16	No
Rv1349	46	50	63	25	16	46	19	23	20	86	66	97	15	6	17	6	1	0	No
Rv1350	27	20	37	10	27	27	7	9	12	40	55	41	5	6	7	5	4	1	No
Rv1351	22	21	30	7	13	13	16	15	12	31	20	18	4	0	3	6	2	3	No
Rv1352	99	83	100	35	48	57	31	27	45	94	87	82	8	3	7	6	3	9	No
Rv1353c	17	13	29	8	11	24	2	5	8	19	14	18	7	1	3	6	1	0	No
Rv1354c	56	49	42	20	21	52	15	13	21	54	38	38	4	4	11	3	4	0	No
Rv1355c	51	48	60	35	65	85	46	49	67	74	85	65	10	6	6	7	6	3	No
Rv1356c	54	36	44	92	62	118	38	45	79	55	79	55	17	8	15	15	3	6	No
Rv1357c	72	43	61	44	73	58	22	16	32	80	62	36	12	10	12	5	6	0	No
Rv1358	51	58	48	13	22	40	11	23	31	75	94	68	6	8	4	5	4	2	No
Rv1359	58	27	54	49	53	82	24	19	45	85	66	47	15	6	14	10	5	6	No
Rv1360	96	66	97	67	55	78	16	28	36	117	89	72	22	9	13	6	7	5	No
Rv1361c	92	86	157	64	35	84	5	4	15	124	81	93	21	16	20	4	0	2	No
Rv1362c	55	38	52	16	14	39	19	15	15	65	38	50	6	8	5	3	6	10	No
Rv1363c	85	49	74	46	55	46	29	25	27	80	76	60	15	8	11	12	5	2	No
Rv1364c	107	78	129	70	59	111	45	41	52	175	110	131	55	17	36	26	6	21	No
Rv1365c	8	11	11	6	7	16	15	8	18	17	16	15	0	0	0	0	2	6	Yes
Rv1366	22	17	19	7	7	13	4	10	11	17	24	20	2	4	2	0	1	3	No
Rv1366A	15	13	20	1	3	9	2	3	8	11	12	18	2	0	1	0	0	2	Yes
Rv1367c	90	70	117	31	16	41	21	14	30	103	67	81	3	8	7	2	2	8	No
Rv1368	118	94	135	26	36	69	37	21	31	97	79	88	15	5	19	11	4	2	No
Rv1369c	3	2	6	0	6	1	6	0	0	0	0	0	0	0	0	0	0	0	Yes
Rv1370c	1	0	0	0	0	0	0	0	0	1	0	0	0	0	0	0	0	0	Yes
Rv1371	4	11	8	1	5	6	1	4	7	20	23	30	4	1	2	2	1	1	Yes
Rv1372	22	13	26	24	19	26	13	10	15	22	23	28	4	2	6	1	0	1	No
Rv1373	44	32	44	28	28	48	17	25	22	54	38	28	10	7	3	6	3	4	No
Rv1374c	48	40	50	21	44	70	30	26	39	14	21	13	1	1	5	3	3	0	No
Rv1375	200	147	278	155	202	249	205	188	293	82	90	86	32	23	15	94	90	46	No
Rv1376	41	42	79	27	33	46	23	23	21	37	38	43	13	1	11	4	1	6	No
Rv1377c	28	31	37	10	17	12	9	12	14	26	21	19	1	4	7	1	3	3	No
Rv1378c	45	62	98	15	16	22	11	9	14	58	50	55	8	4	2	6	0	0	No
Rv1379	69	57	43	10	19	24	12	10	17	36	30	20	5	7	4	2	0	7	No
Rv1380	21	31	41	3	3	7	2	5	6	25	11	13	3	0	7	0	3	1	No
Rv1381	25	53	65	9	6	14	5	15	6	27	19	26	2	0	1	1	1	1	No
Rv1382	13	13	12	3	1	2	3	2	3	10	10	8	1	0	1	1	0	0	Yes
Rv1383	25	29	40	3	21	9	2	8	3	15	20	22	10	3	3	1	0	2	No
Rv1384	80	97	139	25	37	57	17	11	11	91	85	94	8	4	7	2	6	4	No
Rv1385	27	30	52	6	12	13	10	10	12	17	21	25	2	2	3	1	2	4	No
Rv1386	106	76	109	137	118	167	90	69	108	76	60	56	18	9	17	11	9	23	No
Rv1387	366	436	719	493	443	888	266	210	216	319	209	245	44	21	101	39	18	31	No
Rv1388	200	199	294	167	112	284	71	52	76	233	169	213	30	19	53	23	14	17	No
Rv1389	250	259	536	54	60	106	53	39	43	228	175	295	14	3	13	26	18	7	No
Rv1390	266	178	354	118	124	191	92	82	83	295	233	204	21	16	31	30	9	31	No
Rv1391	182	136	393	94	105	171	40	58	46	242	177	221	38	30	56	12	9	7	No
Rv1392	584	510	964	521	518	881	184	189	242	674	480	717	99	68	180	44	37	53	No
Rv1393c	110	66	126	67	47	110	41	23	51	93	74	78	8	17	32	3	6	2	No
Rv1394c	75	54	100	32	30	74	39	53	66	84	78	76	10	15	13	6	4	2	No
Rv1395	38	44	67	40	38	76	33	46	51	47	48	34	11	9	7	4	1	6	No
Rv1396c	129	149	461	80	95	179	34	38	37	180	162	240	21	29	56	9	6	5	No
Rv1397c	166	124	314	261	267	354	116	123	179	248	193	206	119	63	118	28	14	24	No
Rv1398c	665	357	1205	408	256	402	205	167	178	835	601	527	121	49	125	25	17	14	No
Rv1399c	21	22	23	6	6	14	7	3	13	21	18	23	1	1	3	2	0	0	No
Rv1400c	28	39	38	10	7	13	12	4	3	33	22	22	4	1	1	7	0	4	No
Rv1401	12	24	24	7	9	15	2	3	10	32	24	29	0	0	7	2	1	4	No
Rv1402	19	24	45	20	16	29	12	14	10	37	26	35	2	1	2	4	0	1	No
Rv1403c	30	24	41	36	27	58	37	32	26	54	36	41	3	7	9	6	6	8	No
Rv1404	185	115	226	188	137	260	126	93	113	135	98	101	34	24	31	14	15	17	No
Rv1405c	120	84	237	228	219	392	126	115	181	168	170	219	97	53	132	99	51	46	No
Rv1406	38	21	52	15	13	35	15	12	13	41	31	22	10	1	14	2	1	0	No
Rv1407	27	22	57	15	14	30	7	4	16	37	23	33	3	0	4	6	4	6	No
Rv1408	46	43	58	6	12	43	11	9	17	51	26	38	6	2	3	2	0	1	No
Rv1409	90	70	162	47	34	70	34	19	27	75	55	84	13	4	12	8	0	7	No
Rv1410c	349	379	573	140	200	326	113	120	127	360	272	325	44	21	61	25	14	26	No
Rv1411c	309	223	305	84	96	184	78	66	88	225	168	159	25	28	35	22	5	13	No
Rv1412	49	29	54	14	30	20	21	17	29	58	35	48	6	3	14	8	3	3	No
Rv1413	13	16	26	10	13	14	21	11	19	25	16	14	4	6	4	2	6	7	No
Rv1414	6	4	10	6	3	5	3	5	8	4	3	10	0	3	1	1	7	16	Yes
Rv1415	194	123	243	100	118	184	79	58	63	212	146	148	42	16	45	12	6	9	No
Rv1416	40	24	53	24	21	7	6	3	10	42	19	32	3	1	1	1	0	1	No
Rv1417	20	24	32	13	7	16	0	5	3	27	20	23	3	3	7	0	2	0	No
Rv1418	52	33	66	27	25	50	30	8	23	57	42	40	2	3	9	2	2	2	No
Rv1419	141	125	141	81	62	109	79	52	61	257	234	214	28	25	28	26	8	11	No
Rv1420	223	168	234	66	86	125	65	59	78	191	159	167	32	16	28	5	5	8	No
Rv1421	60	61	85	26	23	42	20	8	8	70	62	47	9	4	22	2	2	1	No
Rv1422	59	48	101	23	24	31	6	13	22	62	44	51	3	4	15	1	3	4	No
Rv1423	48	39	86	13	11	28	8	7	14	42	43	41	6	6	12	4	6	4	No
Rv1424c	26	29	28	9	7	15	6	6	13	21	24	25	2	2	2	3	0	1	No
Rv1425	76	38	71	37	24	37	19	16	21	54	57	59	6	3	5	8	1	11	No
Rv1426c	24	24	38	7	19	22	8	11	12	42	20	26	1	1	4	1	3	3	No
Rv1427c	41	47	58	25	15	31	16	12	24	49	32	42	4	0	9	1	1	1	No
Rv1428c	38	33	27	13	19	14	14	12	7	45	33	26	0	3	7	2	0	5	No
Rv1429	46	44	56	19	15	35	18	12	25	51	48	44	8	5	4	3	2	1	No
Rv1430	122	111	155	40	45	98	49	63	69	135	103	97	11	18	12	10	1	12	No
Rv1431	79	58	99	35	24	53	54	42	66	107	87	108	12	7	8	24	5	20	No
Rv1432	21	19	27	3	4	10	5	8	6	22	20	18	0	3	4	2	7	2	No
Rv1433	33	26	25	17	22	16	7	11	19	47	42	33	7	1	8	1	1	2	No
Rv1434	0	0	1	0	0	0	0	0	0	0	0	0	1	0	0	0	0	0	Yes
Rv1435c	34	27	72	12	5	9	2	2	9	33	38	47	1	2	3	0	1	2	No
Rv1436	217	178	261	73	88	150	52	50	65	144	139	141	18	13	17	10	1	9	No
Rv1437	121	100	205	63	43	99	36	22	25	99	82	125	8	5	24	2	5	15	No
Rv1438	70	55	88	34	43	59	16	15	18	61	45	56	6	3	11	2	2	11	No
Rv1439c	29	13	25	7	17	13	11	13	8	19	19	18	2	1	2	0	3	5	No
Rv1440	47	34	42	7	8	22	16	19	9	50	47	43	3	0	3	2	2	4	No
Rv1441c	13	25	36	5	6	8	9	9	13	22	23	17	1	0	4	1	2	1	No
Rv1442	142	106	197	40	57	83	32	51	43	151	115	106	10	16	19	13	8	7	No
Rv1443c	64	59	62	26	14	23	12	10	12	70	40	45	3	9	8	2	5	2	No
Rv1444c	24	19	19	12	14	19	8	18	17	31	23	17	7	9	7	5	1	0	No
Rv1445c	19	13	21	5	5	16	7	4	12	25	18	20	1	3	5	3	1	1	Yes
Rv1446c	26	21	47	13	9	18	12	7	8	26	28	20	4	3	7	1	1	6	No
Rv1447c	108	96	173	60	62	105	40	19	39	137	105	116	27	8	22	8	4	7	No
Rv1448c	245	177	272	56	65	80	67	38	51	214	164	201	21	9	18	16	4	16	No
Rv1449c	270	251	411	117	116	156	86	55	61	283	202	237	44	31	48	25	21	35	No
Rv1450c	18	31	49	2	2	3	9	8	4	23	23	46	0	0	0	1	0	2	No
Rv1451	83	100	131	47	30	79	16	14	42	99	95	93	9	11	22	9	0	0	No
Rv1452c	12	17	20	5	3	7	1	8	7	22	22	40	1	1	4	2	0	1	Yes
Rv1453	97	61	103	13	22	30	22	14	32	170	123	118	10	7	8	9	2	12	No
Rv1454c	94	64	107	19	23	48	30	20	30	86	74	71	13	1	9	1	4	2	No
Rv1455	14	8	18	1	2	5	7	6	3	15	18	12	4	0	7	1	0	1	Yes
Rv1456c	6	13	13	4	4	13	3	5	4	11	21	22	7	0	1	2	0	0	Yes
Rv1457c	21	25	27	12	4	16	8	8	3	29	28	16	6	2	0	1	0	1	No
Rv1458c	43	38	64	39	19	41	17	19	25	49	44	46	3	8	7	2	3	1	No
Rv1459c	69	59	83	52	39	97	40	35	51	84	59	65	9	10	13	12	6	5	No
Rv1460	76	82	175	105	123	212	68	65	104	166	127	166	46	31	69	23	16	17	No
Rv1461	1543	1152	1725	1571	1514	2689	623	519	595	2847	1939	1921	537	375	778	366	183	206	No
Rv1462	170	158	358	164	189	422	74	79	88	385	235	366	78	52	95	60	37	23	No
Rv1463	150	131	241	154	201	314	68	56	71	325	226	263	60	60	71	36	21	26	No
Rv1464	167	201	285	214	202	350	75	40	58	450	278	358	89	58	102	25	31	27	No
Rv1465	48	47	74	38	78	68	12	17	14	136	70	82	14	12	21	9	5	8	No
Rv1466	58	84	68	26	45	55	26	13	19	159	85	80	20	8	17	9	7	6	No
Rv1467c	97	97	105	94	70	145	60	47	54	192	144	150	25	16	28	15	5	19	No
Rv1468c	49	31	55	7	5	31	16	24	29	57	49	45	5	3	8	5	1	10	No
Rv1469	50	32	64	6	6	22	17	17	24	49	39	33	4	3	10	2	1	0	No
Rv1470	24	8	14	2	10	16	4	6	5	21	14	10	6	2	2	0	4	0	Yes
Rv1471	179	129	146	16	25	37	36	26	20	127	112	91	14	7	15	10	3	2	No
Rv1472	428	260	399	59	67	144	68	76	75	303	210	290	45	29	38	24	14	11	No
Rv1473	360	204	460	45	68	97	60	50	60	274	154	222	24	24	39	17	10	13	No
Rv1473A	40	16	31	7	10	16	5	4	6	24	7	17	4	5	1	0	0	0	No
Rv1474c	46	34	53	18	47	31	26	22	14	38	15	34	8	3	16	4	0	9	No
Rv1475c	590	441	687	299	333	527	198	134	204	445	365	369	35	27	66	42	18	26	No
Rv1476	77	46	75	20	23	33	23	25	33	64	67	42	5	5	7	1	6	11	No
Rv1477	66	81	112	40	48	82	28	25	20	51	41	59	11	6	13	10	11	12	No
Rv1478	25	33	51	9	10	24	5	3	7	25	25	21	0	2	3	0	0	1	No
Rv1479	581	435	751	200	258	434	187	145	184	782	514	528	79	55	119	69	54	33	No
Rv1480	94	116	199	31	52	60	19	23	25	134	113	172	17	11	21	9	5	4	No
Rv1481	120	108	210	50	47	59	12	15	17	212	164	180	16	9	15	7	1	7	No
Rv1482c	17	8	17	6	13	8	6	1	3	26	21	18	2	2	3	0	2	2	Yes
Rv1483	169	180	249	80	101	128	43	40	44	127	133	128	18	6	19	6	4	12	No
Rv1484	150	175	167	36	53	105	42	37	37	135	90	80	8	2	13	4	3	7	No
Rv1485	48	41	93	33	29	47	12	8	15	44	34	29	3	3	8	3	3	3	No
Rv1486c	93	88	134	31	37	49	17	33	17	91	89	62	11	3	6	11	4	3	No
Rv1487	55	47	95	14	6	23	10	9	18	63	64	73	5	0	9	3	2	5	No
Rv1488	231	188	313	56	87	133	44	48	52	191	147	194	15	15	33	14	7	7	No
Rv1489	36	27	53	12	7	20	16	9	13	42	20	27	2	2	0	8	0	3	No
Rv1489A	38	21	45	16	25	17	15	9	17	40	23	29	4	8	7	2	3	1	No
Rv1490	69	47	67	34	49	57	27	23	27	76	88	76	12	4	25	4	3	4	No
Rv1491c	58	42	67	16	12	36	15	12	23	91	72	68	10	9	20	0	4	3	No
Rv1492	70	73	111	60	46	89	39	30	30	75	66	83	21	12	19	4	3	4	No
Rv1493	95	94	160	50	51	65	25	25	35	94	66	93	9	10	11	8	8	7	No
Rv1494	5	4	6	5	3	2	0	10	5	9	3	4	0	0	10	1	0	0	Yes
Rv1495	6	7	7	1	7	3	3	2	7	5	3	6	0	0	1	2	1	1	Yes
Rv1496	27	39	36	9	3	16	18	7	13	37	38	37	1	0	2	5	1	4	No
Rv1497	101	82	135	26	40	32	26	19	22	120	117	115	12	16	30	3	7	5	No
Rv1498A	60	31	37	20	21	30	30	35	32	43	30	23	8	4	14	8	0	3	No
Rv1498c	82	70	123	24	26	61	38	30	39	66	70	66	12	8	11	11	2	7	No
Rv1499	22	13	19	8	3	7	1	3	6	16	12	14	1	0	0	0	0	1	Yes
Rv1500	73	56	58	41	43	73	48	21	37	59	69	66	13	8	14	6	10	4	No
Rv1501	79	44	83	79	73	81	49	32	61	78	66	70	19	17	25	11	1	10	No
Rv1502	112	87	116	94	66	110	39	11	34	128	85	93	17	15	23	7	3	15	No
Rv1503c	18	18	14	24	19	25	13	13	12	22	19	26	8	10	12	3	1	0	No
Rv1504c	43	20	23	25	24	20	10	7	15	30	24	15	5	1	2	1	1	3	No
Rv1505c	28	24	29	24	16	27	9	8	10	24	24	15	6	2	0	1	0	1	No
Rv1506c	31	20	23	30	34	34	13	8	14	13	17	16	9	4	2	0	0	1	No
Rv1507A	64	50	59	38	49	47	29	19	36	46	35	28	12	9	9	7	5	5	No
Rv1507c	89	55	73	77	79	107	23	24	45	66	57	41	14	4	15	5	3	3	No
Rv1508A	12	5	5	7	0	0	4	1	9	12	16	13	3	1	1	2	1	1	Yes
Rv1508c	103	106	126	67	70	119	66	57	71	98	104	70	16	10	17	10	0	22	No
Rv1509	49	34	49	36	40	49	15	18	33	82	91	73	5	11	26	3	5	1	No
Rv1510	39	44	56	27	37	42	15	15	18	73	48	48	6	5	16	2	5	1	No
Rv1511	128	95	110	57	65	55	41	38	34	90	75	69	8	9	19	12	4	3	No
Rv1512	45	33	52	17	19	36	14	8	11	33	36	29	4	1	13	7	3	0	No
Rv1513	36	22	33	8	12	16	9	15	4	39	29	25	4	3	9	2	1	0	No
Rv1514c	15	15	11	5	2	6	1	2	4	13	19	19	1	0	3	0	0	0	Yes
Rv1515c	26	19	18	7	13	23	9	6	11	21	18	26	1	4	3	0	0	0	No
Rv1516c	19	24	24	13	11	19	14	22	18	23	27	23	3	4	3	3	2	3	No
Rv1517	9	17	17	5	6	13	10	5	8	28	29	27	3	1	4	5	3	1	No
Rv1518	21	14	12	8	8	9	2	4	9	20	19	10	0	3	12	0	1	3	Yes
Rv1519	15	11	16	15	2	14	9	9	11	32	23	23	6	2	5	2	2	0	No
Rv1520	46	41	42	13	24	27	28	10	21	97	99	61	16	7	17	4	2	9	No
Rv1521	378	246	442	305	239	341	109	98	125	372	300	266	63	31	49	32	20	31	No
Rv1522c	147	130	191	65	77	128	39	38	65	164	148	123	29	15	31	14	3	7	No
Rv1523	24	20	21	13	14	10	8	8	14	23	20	21	2	1	3	6	1	1	No
Rv1524	11	22	24	3	6	13	4	1	8	17	22	12	0	4	3	0	0	3	Yes
Rv1525	24	20	25	9	15	18	10	4	12	31	31	21	1	1	3	1	1	1	No
Rv1526c	24	20	29	17	16	19	9	6	11	33	37	35	6	2	8	0	2	3	No
Rv1527c	205	175	281	145	128	233	70	61	93	252	207	249	24	19	58	11	20	9	No
Rv1528c	40	27	39	10	14	21	16	12	35	25	20	23	2	2	2	3	4	7	No
Rv1529	94	102	94	51	74	86	34	32	31	79	93	88	19	18	29	3	6	8	No
Rv1530	20	20	30	15	10	27	4	9	12	26	28	29	5	2	10	7	0	0	No
Rv1531	43	25	32	17	24	40	11	12	13	41	43	35	6	4	12	3	1	5	No
Rv1532c	36	39	34	10	10	21	13	15	10	131	94	76	9	5	9	9	2	10	No
Rv1533	165	171	269	59	68	105	47	42	40	210	183	203	29	21	37	11	11	17	No
Rv1534	88	63	117	68	56	95	36	27	52	121	75	52	24	12	18	10	11	7	No
Rv1535	277	204	363	183	244	407	322	256	300	361	288	253	41	29	38	63	45	45	No
Rv1536	460	377	693	513	673	1353	498	488	512	602	493	517	90	52	153	100	39	62	No
Rv1537	15	29	29	4	13	17	9	7	9	21	31	25	7	1	14	1	0	1	No
Rv1538c	13	20	25	2	1	9	9	12	5	21	21	21	4	2	3	0	0	3	Yes
Rv1539	103	90	178	19	23	43	12	9	21	109	70	96	6	6	19	5	2	3	No
Rv1540	131	107	205	56	43	97	25	27	40	115	61	99	20	9	38	6	1	10	No
Rv1541c	43	47	65	22	24	29	7	10	3	40	24	19	5	2	9	1	4	2	No
Rv1542c	11	15	17	7	5	7	3	5	2	14	6	16	3	1	3	3	1	0	Yes
Rv1543	140	97	165	73	52	102	61	32	86	165	115	111	13	9	29	11	3	14	No
Rv1544	52	30	90	18	11	22	9	6	17	60	48	89	2	2	8	4	9	3	No
Rv1545	7	10	18	8	1	5	3	0	2	11	20	8	0	0	0	1	0	2	Yes
Rv1546	37	28	61	3	14	18	8	9	5	41	28	38	1	3	3	0	1	0	No
Rv1547	302	236	371	136	123	205	128	90	122	378	242	254	56	24	76	20	19	27	No
Rv1548c	64	57	68	35	37	61	41	20	34	74	111	81	10	6	23	7	6	5	No
Rv1549	3	1	3	3	0	2	1	0	0	5	3	5	1	0	2	1	0	0	Yes
Rv1550	5	18	17	0	3	4	0	4	1	2	9	6	0	0	0	0	0	0	Yes
Rv1551	12	26	11	6	5	14	4	5	11	12	29	18	1	1	2	1	1	0	Yes
Rv1552	6	11	8	5	7	4	2	3	2	24	30	20	0	0	0	2	1	0	Yes
Rv1553	5	5	3	0	0	2	2	2	0	3	5	15	0	1	0	0	0	0	Yes
Rv1554	3	7	1	3	2	1	2	2	0	3	4	3	0	0	0	0	0	0	Yes
Rv1555	6	10	5	1	2	0	1	2	5	3	4	2	2	0	0	4	0	0	Yes
Rv1556	31	21	23	6	4	11	7	9	9	30	40	23	1	3	1	1	0	6	No
Rv1557	48	39	53	20	26	35	10	15	22	48	40	36	4	1	9	0	3	0	No
Rv1558	53	24	62	12	16	38	19	16	21	99	45	49	10	5	13	2	8	5	No
Rv1559	138	134	246	79	73	113	65	36	50	142	104	135	14	17	29	24	10	11	No
Rv1560	6	3	5	1	2	2	1	1	0	8	5	2	0	1	3	0	0	1	Yes
Rv1561	15	7	7	12	9	12	8	4	0	22	7	11	1	1	3	0	0	3	Yes
Rv1562c	40	41	53	20	18	27	16	19	24	64	51	44	10	8	10	3	2	2	No
Rv1563c	19	26	29	18	16	12	7	9	13	44	41	35	2	1	6	1	0	1	No
Rv1564c	90	61	102	54	55	56	27	42	37	127	81	104	23	5	20	2	8	15	No
Rv1565c	147	110	140	56	64	112	68	54	62	143	106	103	16	12	26	14	4	14	No
Rv1566c	55	50	64	31	38	45	24	37	40	45	43	55	8	7	8	8	2	1	No
Rv1567c	27	5	16	27	10	16	6	7	13	27	29	10	6	6	3	1	2	0	No
Rv1568	34	32	47	11	10	24	12	13	17	28	33	32	5	0	6	7	7	3	No
Rv1569	13	26	37	6	4	15	6	1	7	15	14	13	0	1	1	2	2	0	Yes
Rv1570	5	8	13	2	3	3	1	3	5	6	5	8	0	0	2	0	0	0	Yes
Rv1571	5	7	6	0	0	4	2	2	0	2	4	5	0	0	0	0	0	0	Yes
Rv1572c	3	2	2	0	1	0	0	1	0	12	7	7	0	0	0	0	0	0	Yes
Rv1573	4	1	3	4	2	1	1	0	4	0	0	0	0	0	0	0	0	0	Yes
Rv1574	8	4	10	1	1	8	3	5	6	0	0	0	0	0	0	0	0	0	Yes
Rv1575	12	4	9	2	12	15	7	5	5	0	0	0	0	0	0	0	0	0	Yes
Rv1576c	69	88	156	82	86	118	40	50	60	0	0	0	0	0	0	0	0	0	No
Rv1577c	37	32	94	25	33	49	25	19	49	0	0	0	0	0	0	0	0	0	No
Rv1578c	17	13	24	6	2	11	8	9	2	0	0	0	0	0	0	0	0	0	Yes
Rv1579c	7	3	16	3	9	9	5	2	3	0	0	0	0	0	0	0	0	0	Yes
Rv1580c	16	10	13	6	1	11	3	2	1	0	0	0	0	0	0	0	0	0	Yes
Rv1581c	9	16	14	6	8	15	8	11	10	0	0	0	0	0	0	0	0	0	Yes
Rv1582c	48	40	68	37	57	91	41	71	90	0	0	0	0	0	0	0	0	0	No
Rv1583c	5	5	8	5	0	3	2	5	1	0	0	0	0	0	0	0	0	0	Yes
Rv1584c	40	28	45	20	26	23	8	17	4	0	0	0	0	0	0	0	0	0	No
Rv1585c	49	18	56	5	14	28	8	4	13	0	0	0	0	0	0	0	0	0	No
Rv1586c	62	66	145	28	24	45	24	21	49	0	0	0	0	0	0	0	0	0	No
Rv1587c	0	0	0	0	0	0	0	0	0	0	0	0	0	0	0	0	0	0	Yes
Rv1588c	7	5	5	3	3	8	5	5	6	3	4	7	0	0	1	0	0	0	Yes
Rv1589	138	108	163	17	28	79	25	40	42	66	57	77	9	7	12	5	7	6	No
Rv1590	26	29	44	5	16	16	10	2	3	19	18	20	2	2	0	1	0	3	No
Rv1591	100	95	157	41	38	70	16	13	23	57	42	53	9	7	2	4	2	4	No
Rv1592c	300	267	436	85	84	163	58	42	54	154	120	129	22	18	16	18	4	5	No
Rv1593c	214	165	233	87	94	177	54	46	68	187	179	155	34	34	34	7	3	4	No
Rv1594	897	814	1183	316	317	398	156	138	195	464	342	350	40	17	55	29	10	20	No
Rv1595	401	388	943	122	140	202	87	74	63	222	140	193	18	10	22	20	9	11	No
Rv1596	248	222	361	74	71	108	30	52	40	164	103	120	17	4	21	4	4	9	No
Rv1597	73	56	98	26	27	65	12	17	20	55	50	54	5	9	10	7	3	4	No
Rv1598c	53	41	52	27	18	37	17	7	15	73	43	58	8	3	11	7	4	2	No
Rv1599	179	130	259	49	53	96	31	34	41	169	120	177	28	16	37	10	16	1	No
Rv1600	180	125	172	78	74	122	53	24	58	115	98	128	42	19	47	10	10	8	No
Rv1601	80	33	80	36	42	58	42	16	21	73	76	56	34	12	28	3	6	6	No
Rv1602	72	59	97	17	28	39	12	24	20	96	53	58	21	12	15	1	2	4	No
Rv1603	50	43	75	29	19	40	17	15	10	61	48	48	4	3	15	2	1	2	No
Rv1604	54	48	92	22	20	22	8	3	6	70	61	66	5	4	7	4	1	1	No
Rv1605	35	40	90	5	12	17	5	3	9	44	38	45	4	2	13	1	0	1	No
Rv1606	21	19	36	6	6	18	5	1	2	17	22	28	2	3	11	2	1	0	No
Rv1607	86	78	94	51	53	66	19	21	32	104	72	62	14	2	28	0	0	19	No
Rv1608c	35	23	31	19	10	13	16	16	23	29	16	15	6	2	3	8	1	9	No
Rv1609	133	110	192	51	60	137	44	53	54	146	118	129	16	7	18	6	8	12	No
Rv1610	25	31	67	10	2	20	6	3	4	32	28	41	2	2	5	1	1	2	No
Rv1611	175	149	216	74	60	87	45	43	46	200	142	140	11	10	35	19	2	2	No
Rv1612	86	62	135	70	54	105	55	24	39	98	78	89	15	11	44	5	1	6	No
Rv1613	70	91	124	34	31	75	27	8	21	95	73	95	8	2	33	2	5	14	No
Rv1614	127	98	183	42	37	64	30	20	45	152	151	143	20	6	28	10	4	2	No
Rv1615	72	51	67	27	19	28	17	9	20	59	65	58	14	2	13	7	4	17	No
Rv1616	38	30	48	40	25	27	8	10	10	43	24	28	5	9	4	0	4	4	No
Rv1617	155	126	252	61	49	82	55	34	53	110	89	107	12	10	10	8	6	8	No
Rv1618	96	77	109	44	32	57	22	31	37	71	64	58	10	4	18	7	8	3	No
Rv1619	34	31	41	10	14	10	15	9	16	27	23	29	2	6	7	0	1	3	No
Rv1620c	19	18	34	8	3	5	4	5	9	30	30	30	2	4	3	2	2	0	No
Rv1621c	34	38	53	12	14	18	12	10	11	43	36	39	13	11	9	2	3	5	No
Rv1622c	67	62	76	8	14	32	9	13	18	58	72	43	11	9	15	6	2	5	No
Rv1623c	268	180	246	65	85	107	68	81	79	231	186	132	57	43	69	17	15	18	No
Rv1624c	29	15	23	10	7	22	5	12	17	39	25	20	1	2	7	4	2	1	No
Rv1625c	136	105	169	77	57	109	54	40	51	126	75	101	40	10	30	9	7	5	No
Rv1626	200	139	191	104	113	134	66	56	64	209	140	134	42	22	39	17	11	5	No
Rv1627c	111	122	221	197	164	287	84	70	105	128	85	113	51	24	67	20	9	17	No
Rv1628c	80	80	112	59	54	72	35	29	35	76	51	47	9	10	15	8	0	5	No
Rv1629	130	134	200	51	57	92	50	44	54	131	104	114	24	7	21	8	10	8	No
Rv1630	1081	823	1300	593	706	896	346	299	345	1105	740	707	95	84	159	62	41	102	No
Rv1631	157	161	323	90	66	186	34	22	44	195	128	202	17	6	42	5	9	6	No
Rv1632c	17	19	38	13	13	20	1	8	5	18	25	30	4	2	8	2	0	1	No
Rv1633	228	209	307	106	107	206	49	43	59	251	217	184	39	15	62	22	7	16	No
Rv1634	53	52	111	35	32	44	19	11	6	62	58	57	12	4	15	2	4	7	No
Rv1635c	89	97	128	42	52	77	20	31	47	120	111	101	14	22	16	4	2	6	No
Rv1636	107	85	117	96	110	134	80	80	82	64	44	38	10	8	13	10	0	5	No
Rv1637c	96	63	129	26	36	47	32	28	31	92	55	51	10	2	5	2	6	0	No
Rv1638	295	267	468	107	149	179	61	61	86	301	228	291	44	19	63	22	15	19	No
Rv1638A	26	11	29	8	4	1	3	5	7	18	9	13	2	0	2	0	5	0	Yes
Rv1639c	97	88	170	40	30	67	33	25	30	96	73	73	6	4	4	13	1	8	No
Rv1640c	428	297	335	116	97	177	95	93	137	397	339	305	43	26	47	17	18	23	No
Rv1641	1002	663	1459	835	819	1162	357	290	425	1187	902	1057	175	109	183	90	59	50	No
Rv1642	117	80	242	226	292	302	62	82	109	164	118	131	42	37	63	17	13	18	No
Rv1643	230	148	394	320	386	575	137	105	146	243	193	283	62	51	136	26	13	30	No
Rv1644	91	83	251	60	81	128	19	19	37	118	73	140	28	9	25	4	4	6	No
Rv1645c	84	70	105	56	73	115	54	35	61	176	100	103	34	8	49	25	7	16	No
Rv1646	149	100	168	99	87	128	127	111	163	186	137	110	51	18	27	33	14	7	No
Rv1647	37	43	94	22	23	34	17	31	34	121	103	91	22	8	17	14	14	14	No
Rv1648	50	35	52	6	13	24	24	25	17	108	91	86	7	15	10	9	3	7	No
Rv1649	84	71	127	22	27	63	27	28	30	115	101	82	10	4	17	4	3	11	No
Rv1650	72	70	151	30	34	53	28	24	37	112	95	125	15	10	14	5	1	7	No
Rv1651c	94	82	158	22	18	35	23	41	27	89	90	105	17	9	5	14	3	7	No
Rv1652	14	22	18	8	8	7	4	3	4	33	20	29	9	2	5	5	5	3	No
Rv1653	11	17	41	10	6	7	3	5	4	18	12	24	0	2	3	0	1	10	Yes
Rv1654	25	17	32	7	1	5	3	7	0	25	23	21	6	6	1	1	0	2	No
Rv1655	15	29	30	4	8	12	7	1	4	15	25	36	3	2	1	5	0	2	No
Rv1656	25	26	33	6	1	8	8	11	9	41	26	22	6	1	1	2	0	2	No
Rv1657	2	5	6	0	0	1	2	3	4	7	2	4	2	0	0	1	0	0	Yes
Rv1658	56	57	77	15	13	27	10	14	20	57	56	54	0	0	6	4	5	0	No
Rv1659	24	34	47	5	6	7	6	5	6	29	33	40	1	8	5	1	0	3	No
Rv1660	31	29	41	17	11	33	8	11	17	50	47	49	8	6	7	7	3	0	No
Rv1661	76	171	208	45	51	95	15	18	32	257	249	265	10	4	20	8	1	8	No
Rv1662	43	127	122	22	27	82	22	34	47	145	200	175	10	13	18	4	5	4	No
Rv1663	32	53	53	49	45	77	27	35	75	63	63	61	13	13	12	1	2	4	No
Rv1664	54	85	105	71	50	88	40	23	75	168	122	151	12	9	26	3	3	8	No
Rv1665	40	39	53	16	28	29	44	26	43	70	51	46	15	5	9	10	2	3	No
Rv1666c	9	17	21	9	15	22	19	14	12	41	27	25	6	1	5	6	2	12	No
Rv1667c	6	7	8	5	2	5	8	2	4	8	9	14	2	0	2	0	0	1	Yes
Rv1668c	14	24	31	1	1	6	6	7	4	22	15	12	2	0	1	2	1	1	Yes
Rv1669	6	4	4	1	1	0	0	0	2	5	8	6	0	1	0	0	0	0	Yes
Rv1670	27	19	10	4	4	6	13	9	11	15	9	16	3	1	6	7	1	4	Yes
Rv1671	2	6	8	1	1	3	4	1	8	11	7	10	2	0	5	0	4	2	Yes
Rv1672c	45	42	65	18	26	31	17	16	11	47	59	44	10	1	9	4	1	4	No
Rv1673c	13	16	33	3	14	18	9	5	25	19	28	21	8	1	6	0	0	3	No
Rv1674c	8	8	17	8	8	10	4	2	11	14	12	10	6	2	3	2	3	0	Yes
Rv1675c	3	7	4	0	0	4	2	4	4	3	6	3	0	1	1	1	0	0	Yes
Rv1676	82	61	95	49	55	61	23	12	20	80	64	58	14	12	17	3	7	5	No
Rv1677	29	21	51	25	35	49	17	9	6	66	44	47	4	5	11	5	0	6	No
Rv1678	39	45	69	20	19	17	3	4	9	51	52	65	4	0	3	0	1	2	No
Rv1679	12	30	43	19	3	21	6	2	6	21	12	26	6	2	10	0	0	0	No
Rv1680	16	12	19	5	6	26	8	13	6	23	22	15	5	1	7	0	1	0	No
Rv1681	27	27	51	38	26	76	20	36	36	32	30	34	7	3	7	1	7	3	No
Rv1682	44	22	61	96	85	135	34	32	56	41	32	30	13	10	10	7	7	7	No
Rv1683	216	190	296	109	102	232	84	81	69	231	180	221	40	28	54	16	10	12	No
Rv1684	4	2	2	1	2	0	3	1	1	2	2	2	2	0	0	0	0	0	Yes
Rv1685c	15	13	19	8	12	14	6	7	2	11	16	12	1	0	2	0	0	2	Yes
Rv1686c	11	14	18	2	3	10	2	2	12	13	11	16	2	2	0	0	0	0	Yes
Rv1687c	13	13	16	4	3	9	4	5	4	13	19	9	2	0	1	0	0	3	Yes
Rv1688	3	15	4	0	4	4	1	2	1	4	5	9	1	0	1	1	0	3	Yes
Rv1689	69	64	74	32	30	50	18	18	26	75	44	60	10	3	13	3	4	10	No
Rv1690	22	18	19	1	11	9	21	14	27	68	42	42	2	11	9	2	2	2	No
Rv1691	10	15	19	9	6	20	9	3	8	17	7	26	7	4	2	1	0	0	Yes
Rv1692	10	18	24	3	4	4	2	6	3	18	11	24	1	1	2	1	1	0	Yes
Rv1693	2	2	8	0	1	3	0	0	1	6	3	8	0	0	0	0	0	0	Yes
Rv1694	20	24	27	4	8	11	8	5	5	18	13	31	1	2	4	1	1	0	No
Rv1695	37	40	57	19	21	33	6	11	12	42	33	54	9	4	13	6	3	2	No
Rv1696	31	41	55	25	20	44	17	14	19	88	40	55	3	7	19	0	2	2	No
Rv1697	99	75	93	66	62	56	27	16	20	57	58	68	19	3	17	3	0	1	No
Rv1698	39	18	41	15	10	19	9	5	6	33	23	17	1	3	4	0	0	3	No
Rv1699	162	148	224	127	131	210	56	76	108	187	175	167	38	31	64	18	4	14	No
Rv1700	33	31	36	4	7	14	2	7	5	35	37	19	0	0	11	0	0	3	No
Rv1701	22	23	46	7	10	28	6	10	15	24	38	30	4	1	6	2	2	5	No
Rv1702c	68	73	128	29	27	41	15	24	20	92	103	87	12	9	17	4	5	0	No
Rv1703c	94	79	105	28	45	51	37	31	33	108	85	85	20	9	22	5	5	11	No
Rv1704c	78	70	89	29	39	81	47	27	46	79	76	88	9	11	25	10	7	6	No
Rv1705c	28	41	27	18	14	33	12	4	17	57	57	62	10	1	21	3	4	10	No
Rv1706A	14	18	22	25	22	41	14	30	50	37	13	16	12	5	9	3	0	0	No
Rv1706c	28	17	31	11	9	20	12	8	12	50	43	52	17	8	24	2	3	6	No
Rv1707	113	120	120	160	158	186	85	78	125	138	109	75	33	25	55	10	6	9	No
Rv1708	58	63	91	24	32	48	25	15	31	62	56	52	12	5	9	6	1	5	No
Rv1709	27	29	62	17	22	33	5	9	14	46	24	28	7	3	7	2	1	1	No
Rv1710	33	30	42	12	16	31	9	6	13	33	26	18	5	1	0	1	3	6	No
Rv1711	43	34	57	22	15	44	11	5	11	46	39	36	1	5	7	0	0	1	No
Rv1712	27	37	30	27	18	28	16	16	27	28	15	23	3	4	2	2	3	1	No
Rv1713	30	52	82	12	15	33	11	15	20	37	35	45	2	7	6	4	2	1	No
Rv1714	12	20	27	3	4	16	11	5	8	20	24	18	0	0	2	0	0	0	Yes
Rv1715	8	13	14	3	7	6	11	4	5	12	9	8	1	0	1	0	1	0	Yes
Rv1716	13	15	23	17	14	15	4	10	22	22	19	8	2	5	0	1	0	2	No
Rv1717	2	2	7	3	4	3	2	2	1	9	7	4	0	0	0	1	0	0	Yes
Rv1718	11	16	15	9	8	12	8	4	8	12	24	17	2	0	2	0	0	1	Yes
Rv1719	18	24	26	6	1	17	11	11	9	28	21	31	1	3	3	0	2	0	No
Rv1720c	21	12	25	16	27	27	16	23	24	12	23	12	3	4	10	4	2	4	No
Rv1721c	6	7	11	0	3	4	3	2	1	5	6	4	3	0	0	0	0	0	Yes
Rv1722	31	40	49	2	9	11	15	5	16	47	41	36	5	4	5	2	1	1	No
Rv1723	14	11	28	3	7	10	14	8	13	16	11	15	4	0	4	1	1	1	Yes
Rv1724c	16	11	13	11	13	12	7	6	13	16	13	13	1	2	2	2	2	0	Yes
Rv1725c	17	21	23	4	9	6	5	6	11	19	31	17	0	4	3	4	7	9	No
Rv1726	18	19	17	7	5	19	10	9	12	20	22	24	1	0	1	0	1	3	No
Rv1727	14	7	12	1	4	8	4	2	7	7	3	7	0	2	2	3	3	1	Yes
Rv1728c	31	19	36	12	20	18	9	10	12	50	36	28	3	1	4	3	0	0	No
Rv1729c	34	22	33	20	28	24	12	15	12	35	37	29	3	4	6	0	1	1	No
Rv1730c	90	65	60	46	54	100	23	23	30	69	64	68	14	12	17	9	2	7	No
Rv1731	108	86	167	53	47	100	41	27	49	139	92	130	13	8	25	9	11	14	No
Rv1732c	80	56	133	10	16	42	14	11	8	107	61	112	6	3	8	1	3	3	No
Rv1733c	370	349	406	75	86	176	40	51	62	432	370	404	29	31	55	12	11	2	No
Rv1734c	163	105	240	46	77	93	36	59	61	186	174	158	43	31	59	8	7	4	No
Rv1735c	123	91	203	46	81	136	55	88	133	178	164	135	50	42	49	5	16	6	No
Rv1736c	504	467	1068	161	159	258	58	78	105	472	377	506	80	39	98	19	15	18	No
Rv1737c	328	327	577	54	64	108	30	37	32	310	225	306	30	23	28	11	9	10	No
Rv1738	1744	1368	1507	199	232	285	59	67	85	1718	1421	2068	162	68	167	31	17	28	No
Rv1739c	529	295	549	167	224	307	56	60	104	635	403	474	147	76	163	27	10	11	No
Rv1740	12	5	10	2	1	3	3	4	2	9	8	3	2	0	2	0	0	0	Yes
Rv1741	21	13	21	7	2	4	2	3	3	12	17	13	4	0	4	0	0	0	Yes
Rv1742	19	18	32	7	5	23	6	7	14	35	22	21	3	2	9	1	0	2	No
Rv1743	75	73	118	31	30	47	25	28	31	102	85	78	7	7	11	4	7	1	No
Rv1744c	25	23	20	22	11	12	11	11	18	20	19	14	3	2	2	0	0	1	No
Rv1745c	23	26	40	7	12	14	6	6	7	33	25	25	3	2	5	1	6	1	No
Rv1746	33	40	51	17	22	31	23	12	21	41	33	19	6	0	2	2	2	9	No
Rv1747	213	200	281	85	108	153	61	51	68	199	176	164	28	18	29	14	15	17	No
Rv1748	39	31	51	8	11	20	15	15	18	44	27	31	7	7	7	7	2	4	No
Rv1749c	48	43	50	21	17	37	9	15	26	63	44	43	5	4	9	5	2	2	No
Rv1750c	47	35	64	24	24	38	16	19	23	61	55	40	5	4	15	3	6	3	No
Rv1751	139	84	192	90	93	107	44	31	61	147	123	119	23	5	24	5	9	10	No
Rv1752	8	4	13	8	5	6	4	2	1	6	6	7	0	0	3	2	0	0	Yes
Rv1753c	84	89	106	49	48	101	35	52	86	118	133	119	17	11	22	7	8	13	No
Rv1754c	72	57	52	31	33	63	31	21	33	105	84	103	22	8	19	7	4	4	No
Rv1755c	13	12	22	7	11	16	13	7	15	0	0	0	0	0	0	0	0	0	Yes
Rv1756c	0	0	0	0	0	0	0	0	0	0	0	0	0	0	0	0	0	0	Yes
Rv1757c	0	0	0	0	0	0	0	0	0	0	0	0	0	0	0	0	0	0	Yes
Rv1758	3	7	7	1	1	4	2	3	6	0	0	0	0	0	0	0	0	0	Yes
Rv1759c	20	34	36	8	8	18	2	5	6	0	0	0	0	1	0	0	0	0	Yes
Rv1760	106	61	92	33	33	62	12	27	35	0	0	0	0	0	0	0	0	0	No
Rv1761c	8	7	9	3	2	4	7	4	5	0	0	0	0	0	0	0	0	0	Yes
Rv1762c	28	26	28	8	10	25	11	16	13	0	0	0	0	0	0	0	2	0	Yes
Rv1763	0	0	0	1	0	1	0	0	0	0	0	0	0	0	0	0	0	0	Yes
Rv1764	0	0	0	0	0	0	0	0	0	0	0	0	0	0	0	0	0	0	Yes
Rv1765A	78	59	64	41	39	71	36	22	31	60	51	43	14	6	16	6	2	6	No
Rv1765c	8	6	5	6	5	1	7	3	4	0	0	0	0	0	0	0	0	0	Yes
Rv1766	76	42	60	47	37	50	15	26	38	56	47	44	6	5	5	3	1	4	No
Rv1767	51	26	52	14	19	28	14	7	25	52	44	37	10	12	8	8	7	2	No
Rv1768	69	81	121	32	19	45	13	15	18	109	77	98	8	2	10	4	2	2	No
Rv1769	110	89	142	58	61	79	33	33	66	91	82	67	17	13	21	8	4	8	No
Rv1770	82	68	121	21	28	56	26	26	23	55	60	66	11	4	6	6	3	6	No
Rv1771	107	76	96	23	29	64	20	25	41	86	77	70	22	3	13	4	4	14	No
Rv1772	110	68	116	18	23	21	13	12	17	136	92	80	8	0	11	7	7	2	No
Rv1773c	57	43	58	21	23	36	27	21	20	46	45	31	2	6	4	4	2	9	No
Rv1774	69	54	74	22	39	59	34	17	35	61	53	49	3	2	11	5	3	3	No
Rv1775	69	45	90	20	20	47	15	5	18	56	50	41	6	7	8	3	3	3	No
Rv1776c	40	28	61	22	13	33	6	15	14	38	22	21	5	2	4	1	1	0	No
Rv1777	21	21	26	10	23	38	3	7	19	25	24	20	6	3	5	0	4	2	No
Rv1778c	55	55	70	42	52	91	32	25	28	71	44	64	15	3	16	8	1	8	No
Rv1779c	185	184	261	171	134	206	82	71	78	185	172	146	34	15	22	24	15	31	No
Rv1780	97	67	88	101	100	80	53	47	62	104	77	65	38	10	14	9	9	13	No
Rv1781c	96	52	106	39	58	70	39	38	51	89	78	57	21	16	19	13	3	3	No
Rv1782	637	435	790	102	175	309	126	120	130	674	530	633	57	45	76	39	23	23	No
Rv1783	1014	728	1197	262	292	526	236	217	266	1261	969	979	134	122	174	78	57	63	No
Rv1785c	61	74	99	14	46	39	20	19	30	100	80	75	14	5	26	2	6	5	No
Rv1786	18	16	17	5	8	12	8	13	6	23	22	17	1	1	1	3	1	0	Yes
Rv1787	40	30	43	19	9	23	16	6	13	76	64	50	18	0	20	5	4	6	No
Rv1788	19	6	14	14	14	26	5	10	7	34	20	18	2	3	8	9	1	0	No
Rv1789	144	128	268	34	44	80	53	36	45	159	135	178	13	7	30	13	6	19	No
Rv1790	34	37	53	6	11	15	16	26	19	47	62	56	4	5	5	3	2	3	No
Rv1791	369	203	306	122	114	223	275	183	282	451	327	338	42	32	67	65	22	35	No
Rv1792	200	118	182	58	66	104	124	96	134	309	166	168	25	27	24	24	21	38	No
Rv1793	319	205	269	139	169	202	188	131	236	357	275	248	44	25	80	60	22	64	No
Rv1794	635	396	733	184	200	365	235	195	227	814	589	631	99	56	127	67	56	52	No
Rv1795	297	197	365	147	121	192	126	94	95	495	350	362	42	44	50	41	32	28	No
Rv1796	337	267	461	202	183	267	101	101	123	459	362	358	87	36	102	40	18	42	No
Rv1797	207	196	406	93	109	158	44	33	54	359	225	311	37	42	46	9	9	9	No
Rv1798	232	189	309	162	148	146	55	36	63	305	228	237	48	13	57	11	7	16	No
Rv1799	27	53	20	15	18	20	2	4	8	24	22	19	3	3	7	1	0	0	No
Rv1800	99	98	110	61	69	108	51	39	53	109	88	81	23	12	21	8	11	11	No
Rv1801	97	83	113	24	12	30	27	44	77	92	93	61	9	11	11	5	7	4	No
Rv1802	36	45	94	13	20	23	16	13	41	42	40	45	8	6	7	7	4	0	No
Rv1803c	73	76	97	21	15	28	30	20	27	97	111	114	5	4	6	1	3	1	No
Rv1804c	118	89	122	77	103	157	126	152	243	127	79	78	60	17	31	15	12	15	No
Rv1805c	340	234	289	93	134	206	188	161	202	234	162	142	8	8	11	28	12	15	No
Rv1806	37	20	61	61	106	173	101	77	149	25	21	17	3	3	4	25	3	7	No
Rv1807	114	86	197	33	52	117	74	52	72	83	57	89	4	2	10	13	5	7	No
Rv1808	113	105	188	56	49	134	104	63	132	115	113	119	9	8	21	30	13	15	No
Rv1809	111	89	190	44	56	118	120	85	116	170	153	147	14	14	22	46	24	27	No
Rv1810	241	144	262	50	55	108	129	98	149	368	226	229	38	19	26	33	23	31	No
Rv1811	124	85	170	65	66	123	39	56	78	195	151	139	43	31	44	16	8	13	No
Rv1812c	260	190	458	102	123	212	80	61	74	502	323	485	103	65	127	32	29	18	No
Rv1813c	1668	1229	2084	706	950	1188	255	324	404	2936	2008	2376	901	436	678	150	115	122	No
Rv1814	115	65	104	20	44	52	46	39	55	144	109	88	29	13	13	15	6	6	No
Rv1815	121	99	165	50	57	91	28	38	40	106	89	74	12	3	26	5	2	3	No
Rv1816	100	62	117	56	65	62	36	32	38	85	81	57	11	6	24	7	3	5	No
Rv1817	134	127	138	33	51	105	66	58	70	142	122	128	35	19	24	16	4	9	No
Rv1818c	60	89	181	18	12	24	18	11	21	58	50	70	1	1	6	2	5	2	No
Rv1819c	122	102	112	48	42	74	52	45	50	128	102	83	21	5	20	10	9	14	No
Rv1820	89	73	138	22	28	37	10	20	24	102	75	102	16	6	8	5	4	1	No
Rv1821	751	514	902	249	292	468	274	196	246	863	608	758	113	69	171	78	73	68	No
Rv1822	50	57	64	19	11	41	22	17	23	72	43	43	8	6	13	0	3	1	No
Rv1823	34	23	46	8	16	36	9	18	22	41	18	26	7	1	5	5	0	2	No
Rv1824	13	19	9	6	5	7	4	4	7	32	21	23	0	0	1	3	3	0	Yes
Rv1825	28	17	36	12	23	27	10	20	31	41	33	35	6	5	0	9	1	12	No
Rv1826	139	98	141	51	60	102	67	49	81	150	133	82	26	6	26	11	12	13	No
Rv1827	734	521	772	205	242	400	212	177	211	807	542	630	78	50	98	52	27	42	No
Rv1828	151	110	220	41	54	86	37	21	63	195	138	163	16	18	27	6	3	8	No
Rv1829	172	106	210	42	50	102	47	45	50	163	140	130	25	13	23	17	5	12	No
Rv1830	194	133	220	88	67	135	83	38	50	192	129	121	21	21	30	16	4	14	No
Rv1831	314	229	371	50	73	90	54	43	78	277	241	248	29	15	37	8	9	11	No
Rv1832	518	404	836	265	298	386	184	166	195	563	458	547	142	65	176	55	35	32	No
Rv1833c	90	91	138	36	39	65	24	15	39	107	82	100	15	20	25	5	2	4	No
Rv1834	33	29	40	11	11	15	10	16	22	38	39	32	3	8	9	2	1	3	No
Rv1835c	111	78	92	29	38	38	27	32	33	101	77	71	7	2	12	5	6	7	No
Rv1836c	272	231	460	101	100	208	108	81	80	353	235	339	42	22	58	20	23	23	No
Rv1837c	702	567	930	216	288	498	231	187	186	761	524	609	100	58	100	61	50	31	No
Rv1838c	55	33	38	31	17	25	17	20	27	49	40	40	8	3	7	9	2	5	No
Rv1839c	14	17	15	12	6	13	21	13	10	17	12	12	2	1	5	4	0	3	Yes
Rv1840c	23	24	58	4	7	21	2	2	9	27	28	26	6	2	2	4	1	2	No
Rv1841c	53	86	114	27	30	57	22	39	24	113	86	78	18	5	19	4	5	6	No
Rv1842c	100	94	158	44	44	74	39	26	30	148	75	104	5	7	24	12	8	5	No
Rv1843c	191	148	318	58	72	121	54	53	44	192	137	202	21	13	17	15	6	12	No
Rv1844c	103	82	176	43	52	92	41	36	37	107	99	85	20	15	21	10	7	5	No
Rv1845c	68	52	148	26	30	38	5	11	13	54	54	50	10	8	8	8	7	6	No
Rv1846c	398	238	385	135	106	154	66	84	118	377	264	245	33	21	54	22	16	6	No
Rv1847	117	76	116	73	76	101	67	68	87	168	125	81	36	12	35	12	6	7	No
Rv1848	9	10	19	4	9	17	10	11	11	19	19	14	2	0	3	1	0	0	Yes
Rv1849	8	6	15	2	0	5	3	3	5	14	10	18	0	2	0	0	0	0	Yes
Rv1850	88	93	132	53	34	112	57	64	91	96	84	91	21	9	35	4	4	6	No
Rv1851	8	7	16	5	0	11	4	4	3	11	10	9	1	0	1	0	0	2	Yes
Rv1852	9	18	25	7	4	9	7	13	7	12	15	27	2	1	4	1	1	4	Yes
Rv1853	29	18	44	8	7	13	10	11	3	35	27	29	4	4	1	1	3	3	No
Rv1854c	334	258	393	126	175	228	140	126	196	496	408	346	90	89	119	71	30	32	No
Rv1855c	143	77	144	44	59	65	36	34	51	130	98	99	19	6	32	15	7	18	No
Rv1856c	50	108	90	32	35	52	40	33	50	91	72	71	12	6	20	9	1	12	No
Rv1857	37	38	37	20	9	30	27	20	15	44	35	38	7	4	11	4	2	8	No
Rv1858	30	31	46	6	26	14	14	17	37	34	20	16	9	1	7	4	0	2	No
Rv1859	62	41	88	34	26	41	12	21	19	39	42	51	13	4	10	4	2	3	No
Rv1860	39	48	82	15	16	29	17	26	24	33	42	35	5	2	10	3	2	7	No
Rv1861	45	25	43	8	14	25	16	7	11	34	36	42	4	3	1	7	3	5	No
Rv1862	81	61	108	16	20	22	23	18	25	109	94	95	7	5	17	4	10	20	No
Rv1863c	238	193	274	45	54	72	41	31	41	269	203	180	21	7	17	10	6	12	No
Rv1864c	38	25	41	11	16	15	22	11	20	38	37	26	5	0	8	10	2	5	No
Rv1865c	23	25	22	3	8	11	9	7	7	26	24	22	0	2	3	1	1	1	No
Rv1866	52	49	38	14	13	21	26	14	19	51	42	34	6	3	7	4	1	8	No
Rv1867	33	42	42	19	11	32	7	7	15	32	33	26	5	3	1	0	3	4	No
Rv1868	43	57	103	37	32	76	26	26	29	72	63	43	7	6	6	6	4	4	No
Rv1869c	172	172	333	150	146	259	67	44	68	132	81	94	25	5	25	8	4	7	No
Rv1870c	235	121	360	187	200	285	46	32	44	89	63	60	21	11	18	2	3	8	No
Rv1871c	482	292	603	314	342	436	211	173	187	287	170	172	38	21	57	23	23	33	No
Rv1872c	1406	1009	2441	1733	1595	2318	876	696	890	606	437	464	151	57	152	79	44	77	No
Rv1873	4	10	2	7	9	16	6	10	9	15	16	9	1	4	7	0	3	1	Yes
Rv1874	55	44	39	39	43	63	49	38	48	56	30	31	6	6	12	8	1	2	No
[truncated: 2,122 more rows]
