# Supplementary material for: Transcriptional response to the host cell environment of a multidrug-resistant Mycobacterium tuberculosis clonal outbreak Beijing strain reveals its pathogenic features
Source: Sci Rep. 2021 Feb 4;11:3199. doi: 10.1038/s41598-021-82905-x (PMC7862621; doi:10.1038/s41598-021-82905-x)
Supplement: Supplementary file 2 — Supplementary Dataset 2. [file 41598_2021_82905_MOESM2_ESM.xlsx]

## Sheet: All genes-all comparisons
Locus tag ID	Gene symbol	Gene name
			H37Rv																											MKR
			log phase VS T = 0									log phase VS T = 4									T= 0 VS T = 4									log phase VS T = 0									log phase VS T = 4									T= 0 VS T = 4
			baseMean	log2FoldChange	lfcSE	stat	pvalue	padj	Significant down?	Significant up?	Significant overall?	baseMean	log2FoldChange	lfcSE	stat	pvalue	padj	Significant down?	Significant up?	Significant overall?	baseMean	log2FoldChange	lfcSE	stat	pvalue	padj	Significant down?	Significant up?	Significant overall?	baseMean	log2FoldChange	lfcSE	stat	pvalue	padj	Significant down?	Significant up?	Significant overall?	baseMean	log2FoldChange	lfcSE	stat	pvalue	padj	Significant down?	Significant up?	Significant overall?	baseMean	log2FoldChange
EBG00000313313			NA	NA	NA	NA	NA	NA	0	0	0	NA	NA	NA	NA	NA	NA	0	0	0	NA	NA	NA	NA	NA	NA	0	0	0	NA	NA	NA	NA	NA	NA	0	0	0	NA	NA	NA	NA	NA	NA	0	0	0	NA	NA
EBG00000313314			NA	NA	NA	NA	NA	NA	0	0	0	NA	NA	NA	NA	NA	NA	0	0	0	NA	NA	NA	NA	NA	NA	0	0	0	NA	NA	NA	NA	NA	NA	0	0	0	NA	NA	NA	NA	NA	NA	0	0	0	NA	NA
EBG00000313315			NA	NA	NA	NA	NA	NA	0	0	0	NA	NA	NA	NA	NA	NA	0	0	0	NA	NA	NA	NA	NA	NA	0	0	0	NA	NA	NA	NA	NA	NA	0	0	0	NA	NA	NA	NA	NA	NA	0	0	0	NA	NA
EBG00000313316			15.069	-0.349826	0.535715	-0.653009	0.513751	0.692193	0	0	0	12.9969	-0.299508	0.540996	-0.553623	0.579837	0.741042	0	0	0	NA	NA	NA	NA	NA	NA	0	0	0	5.39896	-0.988189	0.964754	-1.02429	0.305698	0.574949	0	0	0	3.84652	-1.1425	1.22817	-0.930249	0.352242	NA	0	0	0	NA	NA
EBG00000313317			NA	NA	NA	NA	NA	NA	0	0	0	NA	NA	NA	NA	NA	NA	0	0	0	NA	NA	NA	NA	NA	NA	0	0	0	NA	NA	NA	NA	NA	NA	0	0	0	NA	NA	NA	NA	NA	NA	0	0	0	NA	NA
EBG00000313318			14407.5	-1.12515	0.206499	-5.44872	5.07332e-08	1.05294e-06	1	0	1	11707.6	-1.22239	0.166288	-7.35109	1.96599e-13	9.26637e-12	1	0	1	5112.74	-0.0372308	0.279212	-0.133343	0.893922	0.952932	0	0	0	5202.69	-0.724072	0.140109	-5.16793	2.36698e-07	1.09277e-05	0	0	0	4317.17	-0.15713	0.230464	-0.681798	0.495367	0.736091	0	0	0	1297.81	0.650381
EBG00000313319			NA	NA	NA	NA	NA	NA	0	0	0	NA	NA	NA	NA	NA	NA	0	0	0	NA	NA	NA	NA	NA	NA	0	0	0	NA	NA	NA	NA	NA	NA	0	0	0	NA	NA	NA	NA	NA	NA	0	0	0	NA	NA
EBG00000313320			NA	NA	NA	NA	NA	NA	0	0	0	NA	NA	NA	NA	NA	NA	0	0	0	NA	NA	NA	NA	NA	NA	0	0	0	NA	NA	NA	NA	NA	NA	0	0	0	NA	NA	NA	NA	NA	NA	0	0	0	NA	NA
EBG00000313321			NA	NA	NA	NA	NA	NA	0	0	0	NA	NA	NA	NA	NA	NA	0	0	0	NA	NA	NA	NA	NA	NA	0	0	0	NA	NA	NA	NA	NA	NA	0	0	0	NA	NA	NA	NA	NA	NA	0	0	0	NA	NA
EBG00000313322			NA	NA	NA	NA	NA	NA	0	0	0	NA	NA	NA	NA	NA	NA	0	0	0	NA	NA	NA	NA	NA	NA	0	0	0	NA	NA	NA	NA	NA	NA	0	0	0	NA	NA	NA	NA	NA	NA	0	0	0	NA	NA
EBG00000313323			NA	NA	NA	NA	NA	NA	0	0	0	NA	NA	NA	NA	NA	NA	0	0	0	NA	NA	NA	NA	NA	NA	0	0	0	NA	NA	NA	NA	NA	NA	0	0	0	NA	NA	NA	NA	NA	NA	0	0	0	NA	NA
EBG00000313324			30.0836	0.0440024	0.363718	0.120979	0.903707	0.950638	0	0	0	21.5247	-0.465836	0.41574	-1.1205	0.262502	0.457022	0	0	0	15.2219	-0.439188	0.498369	-0.88125	0.378182	0.595637	0	0	0	8.35871	-2.01638	0.8313	-2.42557	0.0152842	0.0953691	0	0	0	5.19456	-2.82424	1.24302	-2.27208	0.0230819	NA	0	0	0	NA	NA
EBG00000313325			5.85096e+06	-1.35384	0.157141	-8.61545	6.96697e-18	6.52879e-16	1	0	1	5.58879e+06	-0.731573	0.136183	-5.372	7.78695e-08	1.73125e-06	0	0	0	2.45035e+06	0.682293	0.118999	5.73363	9.83065e-09	2.31658e-07	0	0	0	3.38694e+06	-0.833542	0.14798	-5.63279	1.77322e-08	1.13623e-06	0	0	0	2.6144e+06	-0.483722	0.0987617	-4.89787	9.68794e-07	2.60498e-05	0	0	0	737760	0.434231
EBG00000313326			13.1534	-0.116935	0.510524	-0.229049	0.818831	0.903302	0	0	0	9.71458	-0.569731	0.61381	-0.928188	0.35331	0.547305	0	0	0	NA	NA	NA	NA	NA	NA	0	0	0	NA	NA	NA	NA	NA	NA	0	0	0	NA	NA	NA	NA	NA	NA	0	0	0	NA	NA
EBG00000313327			NA	NA	NA	NA	NA	NA	0	0	0	NA	NA	NA	NA	NA	NA	0	0	0	NA	NA	NA	NA	NA	NA	0	0	0	NA	NA	NA	NA	NA	NA	0	0	0	NA	NA	NA	NA	NA	NA	0	0	0	NA	NA
EBG00000313328			NA	NA	NA	NA	NA	NA	0	0	0	NA	NA	NA	NA	NA	NA	0	0	0	NA	NA	NA	NA	NA	NA	0	0	0	NA	NA	NA	NA	NA	NA	0	0	0	NA	NA	NA	NA	NA	NA	0	0	0	NA	NA
EBG00000313329			NA	NA	NA	NA	NA	NA	0	0	0	NA	NA	NA	NA	NA	NA	0	0	0	NA	NA	NA	NA	NA	NA	0	0	0	NA	NA	NA	NA	NA	NA	0	0	0	NA	NA	NA	NA	NA	NA	0	0	0	NA	NA
EBG00000313330			NA	NA	NA	NA	NA	NA	0	0	0	NA	NA	NA	NA	NA	NA	0	0	0	NA	NA	NA	NA	NA	NA	0	0	0	NA	NA	NA	NA	NA	NA	0	0	0	NA	NA	NA	NA	NA	NA	0	0	0	NA	NA
EBG00000313331			NA	NA	NA	NA	NA	NA	0	0	0	NA	NA	NA	NA	NA	NA	0	0	0	NA	NA	NA	NA	NA	NA	0	0	0	NA	NA	NA	NA	NA	NA	0	0	0	NA	NA	NA	NA	NA	NA	0	0	0	NA	NA
EBG00000313332			NA	NA	NA	NA	NA	NA	0	0	0	NA	NA	NA	NA	NA	NA	0	0	0	NA	NA	NA	NA	NA	NA	0	0	0	NA	NA	NA	NA	NA	NA	0	0	0	NA	NA	NA	NA	NA	NA	0	0	0	NA	NA
EBG00000313333			NA	NA	NA	NA	NA	NA	0	0	0	NA	NA	NA	NA	NA	NA	0	0	0	NA	NA	NA	NA	NA	NA	0	0	0	NA	NA	NA	NA	NA	NA	0	0	0	NA	NA	NA	NA	NA	NA	0	0	0	NA	NA
EBG00000313334			NA	NA	NA	NA	NA	NA	0	0	0	NA	NA	NA	NA	NA	NA	0	0	0	NA	NA	NA	NA	NA	NA	0	0	0	NA	NA	NA	NA	NA	NA	0	0	0	NA	NA	NA	NA	NA	NA	0	0	0	NA	NA
EBG00000313335			NA	NA	NA	NA	NA	NA	0	0	0	NA	NA	NA	NA	NA	NA	0	0	0	NA	NA	NA	NA	NA	NA	0	0	0	NA	NA	NA	NA	NA	NA	0	0	0	NA	NA	NA	NA	NA	NA	0	0	0	NA	NA
EBG00000313336			NA	NA	NA	NA	NA	NA	0	0	0	NA	NA	NA	NA	NA	NA	0	0	0	NA	NA	NA	NA	NA	NA	0	0	0	NA	NA	NA	NA	NA	NA	0	0	0	NA	NA	NA	NA	NA	NA	0	0	0	NA	NA
EBG00000313337			16.2306	-0.260374	0.455182	-0.572022	0.567307	0.73381	0	0	0	15.0311	0.0761894	0.48395	0.157432	0.874904	0.928765	0	0	0	9.66644	0.39554	0.585514	0.675543	0.499331	0.695593	0	0	0	16.264	-0.214553	0.475571	-0.451148	0.651883	0.840586	0	0	0	14.5127	0.475602	0.524998	0.905911	0.364983	0.629589	0	0	0	NA	NA
EBG00000313338			NA	NA	NA	NA	NA	NA	0	0	0	NA	NA	NA	NA	NA	NA	0	0	0	NA	NA	NA	NA	NA	NA	0	0	0	NA	NA	NA	NA	NA	NA	0	0	0	NA	NA	NA	NA	NA	NA	0	0	0	NA	NA
EBG00000313339			1.00304e+07	-1.50693	0.153689	-9.80505	1.07095e-22	2.11869e-20	1	0	1	9.39969e+06	-0.92275	0.135808	-6.79453	1.08667e-11	4.31614e-10	0	0	0	3.8253e+06	0.64422	0.112968	5.70269	1.17929e-08	2.71678e-07	0	0	0	5.62649e+06	-0.999707	0.145477	-6.8719	6.33519e-12	7.85742e-10	0	0	0	4.34854e+06	-0.621312	0.0996609	-6.23426	4.53914e-10	2.64065e-08	0	0	0	1.14976e+06	0.462828
EBG00000313340			11.0941	0.208388	0.518867	0.401621	0.687963	0.817976	0	0	0	12.8861	0.998273	0.500568	1.99428	0.0461215	0.135303	0	0	0	NA	NA	NA	NA	NA	NA	0	0	0	6.60853	-1.27506	0.802178	-1.5895	0.111947	0.333938	0	0	0	6.6139	-0.173754	0.74514	-0.233183	0.815619	NA	0	0	0	NA	NA
EBG00000313341			NA	NA	NA	NA	NA	NA	0	0	0	NA	NA	NA	NA	NA	NA	0	0	0	NA	NA	NA	NA	NA	NA	0	0	0	NA	NA	NA	NA	NA	NA	0	0	0	NA	NA	NA	NA	NA	NA	0	0	0	NA	NA
EBG00000313342			NA	NA	NA	NA	NA	NA	0	0	0	NA	NA	NA	NA	NA	NA	0	0	0	NA	NA	NA	NA	NA	NA	0	0	0	NA	NA	NA	NA	NA	NA	0	0	0	NA	NA	NA	NA	NA	NA	0	0	0	NA	NA
EBG00000313343			NA	NA	NA	NA	NA	NA	0	0	0	NA	NA	NA	NA	NA	NA	0	0	0	NA	NA	NA	NA	NA	NA	0	0	0	NA	NA	NA	NA	NA	NA	0	0	0	NA	NA	NA	NA	NA	NA	0	0	0	NA	NA
EBG00000313344			NA	NA	NA	NA	NA	NA	0	0	0	NA	NA	NA	NA	NA	NA	0	0	0	NA	NA	NA	NA	NA	NA	0	0	0	NA	NA	NA	NA	NA	NA	0	0	0	NA	NA	NA	NA	NA	NA	0	0	0	NA	NA
EBG00000313345			NA	NA	NA	NA	NA	NA	0	0	0	NA	NA	NA	NA	NA	NA	0	0	0	NA	NA	NA	NA	NA	NA	0	0	0	NA	NA	NA	NA	NA	NA	0	0	0	NA	NA	NA	NA	NA	NA	0	0	0	NA	NA
EBG00000313346			NA	NA	NA	NA	NA	NA	0	0	0	NA	NA	NA	NA	NA	NA	0	0	0	NA	NA	NA	NA	NA	NA	0	0	0	NA	NA	NA	NA	NA	NA	0	0	0	NA	NA	NA	NA	NA	NA	0	0	0	NA	NA
EBG00000313347			NA	NA	NA	NA	NA	NA	0	0	0	NA	NA	NA	NA	NA	NA	0	0	0	NA	NA	NA	NA	NA	NA	0	0	0	NA	NA	NA	NA	NA	NA	0	0	0	NA	NA	NA	NA	NA	NA	0	0	0	NA	NA
EBG00000313348			NA	NA	NA	NA	NA	NA	0	0	0	NA	NA	NA	NA	NA	NA	0	0	0	NA	NA	NA	NA	NA	NA	0	0	0	NA	NA	NA	NA	NA	NA	0	0	0	NA	NA	NA	NA	NA	NA	0	0	0	NA	NA
EBG00000313349			1593.98	-1.34958	0.611602	-2.20663	0.0273396	0.0952605	0	0	0	1226.94	-1.76461	0.409928	-4.30468	1.67227e-05	0.000204549	1	0	1	457.426	-0.3594	0.600973	-0.59803	0.54982	0.737134	0	0	0	807.56	-1.5734	0.263839	-5.96347	2.46932e-09	1.91037e-07	1	0	1	585.16	-1.40732	0.816329	-1.72396	0.0847146	0.269673	0	0	0	113.934	0.252909
EBG00000313350			NA	NA	NA	NA	NA	NA	0	0	0	NA	NA	NA	NA	NA	NA	0	0	0	NA	NA	NA	NA	NA	NA	0	0	0	NA	NA	NA	NA	NA	NA	0	0	0	NA	NA	NA	NA	NA	NA	0	0	0	NA	NA
EBG00000313351			NA	NA	NA	NA	NA	NA	0	0	0	NA	NA	NA	NA	NA	NA	0	0	0	NA	NA	NA	NA	NA	NA	0	0	0	NA	NA	NA	NA	NA	NA	0	0	0	NA	NA	NA	NA	NA	NA	0	0	0	NA	NA
EBG00000313352			NA	NA	NA	NA	NA	NA	0	0	0	NA	NA	NA	NA	NA	NA	0	0	0	NA	NA	NA	NA	NA	NA	0	0	0	NA	NA	NA	NA	NA	NA	0	0	0	NA	NA	NA	NA	NA	NA	0	0	0	NA	NA
EBG00000313353			NA	NA	NA	NA	NA	NA	0	0	0	NA	NA	NA	NA	NA	NA	0	0	0	NA	NA	NA	NA	NA	NA	0	0	0	NA	NA	NA	NA	NA	NA	0	0	0	NA	NA	NA	NA	NA	NA	0	0	0	NA	NA
EBG00000313354			NA	NA	NA	NA	NA	NA	0	0	0	NA	NA	NA	NA	NA	NA	0	0	0	NA	NA	NA	NA	NA	NA	0	0	0	NA	NA	NA	NA	NA	NA	0	0	0	NA	NA	NA	NA	NA	NA	0	0	0	NA	NA
EBG00000313355			13.1721	0.723349	0.495662	1.45936	0.144466	0.305807	0	0	0	10.7219	0.735895	0.576607	1.27625	0.201867	0.386565	0	0	0	9.4355	0.0678633	0.613229	0.110666	0.911882	0.963501	0	0	0	NA	NA	NA	NA	NA	NA	0	0	0	NA	NA	NA	NA	NA	NA	0	0	0	NA	NA
EBG00000313356			NA	NA	NA	NA	NA	NA	0	0	0	NA	NA	NA	NA	NA	NA	0	0	0	NA	NA	NA	NA	NA	NA	0	0	0	NA	NA	NA	NA	NA	NA	0	0	0	NA	NA	NA	NA	NA	NA	0	0	0	NA	NA
EBG00000313357			8.64975	-0.997827	0.707475	-1.41041	0.15842	0.325337	0	0	0	10.088	0.147764	0.638904	0.231277	0.8171	0.896213	0	0	0	NA	NA	NA	NA	NA	NA	0	0	0	NA	NA	NA	NA	NA	NA	0	0	0	NA	NA	NA	NA	NA	NA	0	0	0	NA	NA
EBG00000313358			NA	NA	NA	NA	NA	NA	0	0	0	NA	NA	NA	NA	NA	NA	0	0	0	NA	NA	NA	NA	NA	NA	0	0	0	NA	NA	NA	NA	NA	NA	0	0	0	NA	NA	NA	NA	NA	NA	0	0	0	NA	NA
EBG00000313359			NA	NA	NA	NA	NA	NA	0	0	0	NA	NA	NA	NA	NA	NA	0	0	0	NA	NA	NA	NA	NA	NA	0	0	0	NA	NA	NA	NA	NA	NA	0	0	0	NA	NA	NA	NA	NA	NA	0	0	0	NA	NA
EBG00000313360			NA	NA	NA	NA	NA	NA	0	0	0	NA	NA	NA	NA	NA	NA	0	0	0	NA	NA	NA	NA	NA	NA	0	0	0	NA	NA	NA	NA	NA	NA	0	0	0	NA	NA	NA	NA	NA	NA	0	0	0	NA	NA
EBG00000313361			NA	NA	NA	NA	NA	NA	0	0	0	NA	NA	NA	NA	NA	NA	0	0	0	NA	NA	NA	NA	NA	NA	0	0	0	NA	NA	NA	NA	NA	NA	0	0	0	NA	NA	NA	NA	NA	NA	0	0	0	NA	NA
EBG00000313362			NA	NA	NA	NA	NA	NA	0	0	0	NA	NA	NA	NA	NA	NA	0	0	0	NA	NA	NA	NA	NA	NA	0	0	0	NA	NA	NA	NA	NA	NA	0	0	0	NA	NA	NA	NA	NA	NA	0	0	0	NA	NA
EBG00000313363			NA	NA	NA	NA	NA	NA	0	0	0	NA	NA	NA	NA	NA	NA	0	0	0	NA	NA	NA	NA	NA	NA	0	0	0	NA	NA	NA	NA	NA	NA	0	0	0	NA	NA	NA	NA	NA	NA	0	0	0	NA	NA
EBG00000313364			NA	NA	NA	NA	NA	NA	0	0	0	NA	NA	NA	NA	NA	NA	0	0	0	NA	NA	NA	NA	NA	NA	0	0	0	NA	NA	NA	NA	NA	NA	0	0	0	NA	NA	NA	NA	NA	NA	0	0	0	NA	NA
EBG00000313365			NA	NA	NA	NA	NA	NA	0	0	0	13.2952	2.3317	0.553389	4.21349	2.51456e-05	0.000289543	0	1	1	NA	NA	NA	NA	NA	NA	0	0	0	NA	NA	NA	NA	NA	NA	0	0	0	NA	NA	NA	NA	NA	NA	0	0	0	NA	NA
EBG00000313366			NA	NA	NA	NA	NA	NA	0	0	0	NA	NA	NA	NA	NA	NA	0	0	0	NA	NA	NA	NA	NA	NA	0	0	0	NA	NA	NA	NA	NA	NA	0	0	0	NA	NA	NA	NA	NA	NA	0	0	0	NA	NA
EBG00000313367			NA	NA	NA	NA	NA	NA	0	0	0	NA	NA	NA	NA	NA	NA	0	0	0	NA	NA	NA	NA	NA	NA	0	0	0	NA	NA	NA	NA	NA	NA	0	0	0	NA	NA	NA	NA	NA	NA	0	0	0	NA	NA
EBG00000313368			NA	NA	NA	NA	NA	NA	0	0	0	NA	NA	NA	NA	NA	NA	0	0	0	NA	NA	NA	NA	NA	NA	0	0	0	NA	NA	NA	NA	NA	NA	0	0	0	NA	NA	NA	NA	NA	NA	0	0	0	NA	NA
EBG00000313369			NA	NA	NA	NA	NA	NA	0	0	0	NA	NA	NA	NA	NA	NA	0	0	0	NA	NA	NA	NA	NA	NA	0	0	0	NA	NA	NA	NA	NA	NA	0	0	0	NA	NA	NA	NA	NA	NA	0	0	0	NA	NA
EBG00000313370			NA	NA	NA	NA	NA	NA	0	0	0	NA	NA	NA	NA	NA	NA	0	0	0	NA	NA	NA	NA	NA	NA	0	0	0	NA	NA	NA	NA	NA	NA	0	0	0	NA	NA	NA	NA	NA	NA	0	0	0	NA	NA
EBG00000313371			NA	NA	NA	NA	NA	NA	0	0	0	NA	NA	NA	NA	NA	NA	0	0	0	NA	NA	NA	NA	NA	NA	0	0	0	NA	NA	NA	NA	NA	NA	0	0	0	NA	NA	NA	NA	NA	NA	0	0	0	NA	NA
EBG00000313372			NA	NA	NA	NA	NA	NA	0	0	0	NA	NA	NA	NA	NA	NA	0	0	0	NA	NA	NA	NA	NA	NA	0	0	0	NA	NA	NA	NA	NA	NA	0	0	0	NA	NA	NA	NA	NA	NA	0	0	0	NA	NA
EBG00000313373			12.9189	-0.142413	0.489195	-0.291118	0.770961	0.873216	0	0	0	9.41248	-0.541221	0.618192	-0.87549	0.381307	0.574787	0	0	0	NA	NA	NA	NA	NA	NA	0	0	0	5.87441	-0.545838	0.781703	-0.698268	0.485009	0.719836	0	0	0	9.0257	1.41007	0.638796	2.20739	0.0272869	NA	0	0	0	NA	NA
EBG00000313374			12.5838	0.230358	0.514163	0.448025	0.654135	0.798826	0	0	0	18.1509	1.47347	0.45643	3.22825	0.0012455	0.00787627	0	1	1	13.4014	1.29803	0.52522	2.4714	0.0134585	0.0616417	0	0	0	12.2895	0.860936	0.511149	1.68432	0.0921206	0.299459	0	0	0	7.07606	0.470453	0.743796	0.632502	0.527059	NA	0	0	0	NA	NA
EBG00000313375			NA	NA	NA	NA	NA	NA	0	0	0	NA	NA	NA	NA	NA	NA	0	0	0	NA	NA	NA	NA	NA	NA	0	0	0	NA	NA	NA	NA	NA	NA	0	0	0	NA	NA	NA	NA	NA	NA	0	0	0	NA	NA
EBG00000313376			NA	NA	NA	NA	NA	NA	0	0	0	NA	NA	NA	NA	NA	NA	0	0	0	NA	NA	NA	NA	NA	NA	0	0	0	6.59801	-2.88347	1.154	-2.49868	0.0124657	0.0824123	0	0	0	6.35509	-0.821785	0.900536	-0.912551	0.361478	NA	0	0	0	NA	NA
EBG00000313377			240.942	-0.137729	0.431672	-0.31906	0.749681	0.860888	0	0	0	215.636	0.0870392	0.225357	0.386229	0.699327	0.828459	0	0	0	145.463	0.280287	0.473474	0.591979	0.553865	0.739524	0	0	0	159.016	-0.585321	0.230334	-2.54118	0.0110478	0.0765306	0	0	0	111.198	-0.56797	0.303748	-1.86987	0.0615013	0.219836	0	0	0	33.2213	0.0937179
EBG00000313378			29.097	-1.24925	0.407035	-3.06914	0.00214673	0.0123299	1	0	1	28.2777	-0.533197	0.366771	-1.45376	0.146013	0.310376	0	0	0	13.4859	0.753179	0.54294	1.38722	0.165374	0.354766	0	0	0	7.88994	-1.28549	0.783081	-1.64158	0.100678	0.314231	0	0	0	5.36854	-1.02852	0.933279	-1.10205	0.270438	NA	0	0	0	NA	NA
EBG00000313379			NA	NA	NA	NA	NA	NA	0	0	0	NA	NA	NA	NA	NA	NA	0	0	0	NA	NA	NA	NA	NA	NA	0	0	0	NA	NA	NA	NA	NA	NA	0	0	0	NA	NA	NA	NA	NA	NA	0	0	0	NA	NA
EBG00000313380			NA	NA	NA	NA	NA	NA	0	0	0	NA	NA	NA	NA	NA	NA	0	0	0	NA	NA	NA	NA	NA	NA	0	0	0	NA	NA	NA	NA	NA	NA	0	0	0	NA	NA	NA	NA	NA	NA	0	0	0	NA	NA
EBG00000313381			150.075	0.46207	0.202395	2.28301	0.0224299	0.0810894	0	0	0	111.686	0.176021	0.208957	0.842381	0.399575	0.589277	0	0	0	92.33	-0.225958	0.216864	-1.04193	0.297443	0.511821	0	0	0	58.2495	0.630185	0.252478	2.496	0.0125602	0.0828077	0	0	0	41.8305	0.651289	0.289554	2.24928	0.0244944	0.11704	0	0	0	19.0626	0.119302
EBG00000313382			NA	NA	NA	NA	NA	NA	0	0	0	NA	NA	NA	NA	NA	NA	0	0	0	NA	NA	NA	NA	NA	NA	0	0	0	NA	NA	NA	NA	NA	NA	0	0	0	NA	NA	NA	NA	NA	NA	0	0	0	NA	NA
EBG00000313383			9.09146	-0.427699	0.612577	-0.698196	0.485054	0.668193	0	0	0	NA	NA	NA	NA	NA	NA	0	0	0	NA	NA	NA	NA	NA	NA	0	0	0	NA	NA	NA	NA	NA	NA	0	0	0	NA	NA	NA	NA	NA	NA	0	0	0	NA	NA
EBG00000313384			NA	NA	NA	NA	NA	NA	0	0	0	NA	NA	NA	NA	NA	NA	0	0	0	NA	NA	NA	NA	NA	NA	0	0	0	NA	NA	NA	NA	NA	NA	0	0	0	NA	NA	NA	NA	NA	NA	0	0	0	NA	NA
EBG00000313385			NA	NA	NA	NA	NA	NA	0	0	0	NA	NA	NA	NA	NA	NA	0	0	0	NA	NA	NA	NA	NA	NA	0	0	0	NA	NA	NA	NA	NA	NA	0	0	0	NA	NA	NA	NA	NA	NA	0	0	0	NA	NA
EBG00000313386			NA	NA	NA	NA	NA	NA	0	0	0	NA	NA	NA	NA	NA	NA	0	0	0	NA	NA	NA	NA	NA	NA	0	0	0	NA	NA	NA	NA	NA	NA	0	0	0	NA	NA	NA	NA	NA	NA	0	0	0	NA	NA
EBG00000313387			10.6756	-1.17482	0.591385	-1.98655	0.0469721	0.140561	0	0	0	7.90634	-1.83271	1.50619	-1.21678	0.223686	0.414864	0	0	0	NA	NA	NA	NA	NA	NA	0	0	0	8.64854	-2.64931	0.991769	-2.6713	0.0075559	0.0584136	0	0	0	7.34073	-1.5319	0.997718	-1.5354	0.124685	NA	0	0	0	NA	NA
EBG00000313388			NA	NA	NA	NA	NA	NA	0	0	0	NA	NA	NA	NA	NA	NA	0	0	0	NA	NA	NA	NA	NA	NA	0	0	0	NA	NA	NA	NA	NA	NA	0	0	0	NA	NA	NA	NA	NA	NA	0	0	0	NA	NA
EBG00000313389			NA	NA	NA	NA	NA	NA	0	0	0	NA	NA	NA	NA	NA	NA	0	0	0	NA	NA	NA	NA	NA	NA	0	0	0	NA	NA	NA	NA	NA	NA	0	0	0	NA	NA	NA	NA	NA	NA	0	0	0	NA	NA
EBG00000313390			14.674	0.454373	0.493393	0.920915	0.357095	0.553839	0	0	0	11.1306	0.213462	0.564383	0.378221	0.705266	0.832426	0	0	0	NA	NA	NA	NA	NA	NA	0	0	0	11.5286	1.19256	0.520731	2.29017	0.0220118	0.120489	0	0	0	11.2372	1.83597	0.528718	3.47249	0.000515654	0.00676844	0	1	1	NA	NA
Rv0001	dnaA	chromosomal replication initiator protein DnaA(dnaA)	298.661	1.11257	0.213092	5.22109	1.77872e-07	3.29896e-06	0	1	1	215.077	0.810941	0.20939	3.87288	0.000107559	0.00100588	0	0	0	215.286	-0.239996	0.186926	-1.28391	0.199174	0.397514	0	0	0	151.998	1.04308	0.201102	5.18684	2.13898e-07	1.00381e-05	0	1	1	82.8534	0.434463	0.250343	1.73547	0.0826573	0.265855	0	0	0	44.8785	-0.516254
Rv0002	dnaN	DNA polymerase III subunit beta(dnaN)	118.32	1.09948	0.241439	4.55387	5.2668e-06	6.6039e-05	0	1	1	74.0677	0.460798	0.269105	1.71234	0.0868343	0.216473	0	0	0	76.7498	-0.577345	0.231874	-2.4899	0.0127777	0.0591809	0	0	0	36.7829	0.0872444	0.33604	0.259625	0.795153	0.912896	0	0	0	25.964	0.25373	0.432247	0.587002	0.557203	0.776638	0	0	0	10.2723	0.183535
Rv0003	recF	DNA replication/repair protein RecF(recF)	56.9434	0.792802	0.271976	2.91497	0.00355724	0.0186559	0	0	0	34.4549	-0.0146516	0.339465	-0.0431609	0.965573	0.981398	0	0	0	32.8711	-0.745328	0.331209	-2.25033	0.0244281	0.0924136	0	0	0	15.0851	-0.849434	0.51984	-1.63403	0.102252	0.317459	0	0	0	7.61911	-3.4224	1.22268	-2.79909	0.00512467	NA	0	0	0	NA	NA
Rv0004	Rv0004	hypothetical protein(Rv0004)	37.1241	0.413048	0.317673	1.30023	0.193523	0.371301	0	0	0	22.4823	-0.488655	0.410028	-1.19176	0.233354	0.425429	0	0	0	18.808	-0.843565	0.445747	-1.89247	0.0584281	0.175455	0	0	0	10.6878	-0.110056	0.570592	-0.192881	0.847052	0.937105	0	0	0	9.4555	0.532843	0.6087	0.875379	0.381368	NA	0	0	0	NA	NA
Rv0005	gyrB	DNA gyrase subunit B(gyrB)	1769.93	1.17749	0.161868	7.27436	3.48054e-13	1.9366e-11	0	1	1	805.728	-0.339945	0.150401	-2.26026	0.0238053	0.081071	0	0	0	957.672	-1.45586	0.131743	-11.0508	2.17368e-28	4.19384e-26	1	0	1	477.261	0.535708	0.157803	3.39478	0.000686826	0.00957533	0	0	0	274.323	-0.0168662	0.141089	-0.119542	0.904846	0.971227	0	0	0	126.012	-0.457539
Rv0006	gyrA	DNA gyrase subunit A(gyrA)	985.006	1.15202	0.1465	7.86359	3.73264e-15	2.71264e-13	0	1	1	460.111	-0.296052	0.162572	-1.82106	0.0685982	0.181644	0	0	0	537.015	-1.38761	0.136556	-10.1614	2.94679e-24	4.33178e-22	1	0	1	291.091	0.482497	0.159291	3.02903	0.00245344	0.0260758	0	0	0	159.72	-0.244149	0.219357	-1.11302	0.265698	0.531697	0	0	0	72.486	-0.626185
Rv0007	Rv0007	membrane protein(Rv0007)	118.895	-0.128968	0.25472	-0.506313	0.612637	0.766819	0	0	0	75.3425	-1.09981	0.279805	-3.93064	8.47194e-05	0.000834214	1	0	1	49.8387	-0.91304	0.322803	-2.82848	0.00467701	0.0265403	0	0	0	37.3485	-0.932606	0.363551	-2.56527	0.0103097	0.073089	0	0	0	22.3469	-1.85117	0.573986	-3.2251	0.00125927	0.0133805	1	0	1	NA	NA
Rv0008c	Rv0008c	cell wall synthesis protein CwsA(Rv0008c)	13.992	-0.569512	0.491418	-1.15891	0.246491	0.435354	0	0	0	19.162	0.790564	0.42467	1.8616	0.06266	0.169345	0	0	0	11.9141	1.42302	0.541207	2.62935	0.00855482	0.0424578	0	1	1	5.34506	-1.01448	0.903993	-1.12222	0.26177	0.529613	0	0	0	5.75513	0.577687	0.761992	0.758128	0.448374	NA	0	0	0	NA	NA
Rv0009	PPIA	iron-regulated peptidyl-prolyl cis-trans isomerase PpiA(ppiA)	143.179	-0.254896	0.2161	-1.17953	0.238188	0.424943	0	0	0	128.691	0.00294637	0.2306	0.012777	0.989806	0.994343	0	0	0	83.729	0.315263	0.244438	1.28975	0.197139	0.39543	0	0	0	54.5404	-0.0176839	0.276034	-0.0640643	0.948919	0.977176	0	0	0	49.2177	0.652548	0.272768	2.39232	0.0167421	0.0923198	0	0	0	18.6746	0.745115
Rv0010c	Rv0010c	membrane protein(Rv0010c)	103.453	0.65667	0.233936	2.80705	0.00499974	0.0242223	0	0	0	65.8862	-0.020608	0.27421	-0.0751542	0.940092	0.96887	0	0	0	59.8588	-0.618314	0.264732	-2.33563	0.0195107	0.0795923	0	0	0	36.2077	0.731121	0.328447	2.22599	0.0260147	0.133355	0	0	0	20.4393	0.21589	0.432297	0.499403	0.617495	0.823445	0	0	0	10.1816	-0.445818
Rv0011c	Rv0011c	cell division protein CrgA(Rv0011c)	81.1975	0.594068	0.231575	2.56534	0.0103075	0.0437487	0	0	0	51.1018	-0.155069	0.294683	-0.526223	0.598734	0.752675	0	0	0	45.412	-0.690862	0.298472	-2.31466	0.0206315	0.0820128	0	0	0	35.7384	0.526579	0.308196	1.70859	0.0875274	0.29019	0	0	0	19.0085	-0.202878	0.43891	-0.462231	0.643915	0.842916	0	0	0	8.74384	-0.65535
Rv0012	Rv0012	membrane protein(Rv0012)	49.616	0.246541	0.276982	0.890099	0.373413	0.567709	0	0	0	36.3559	-0.112116	0.336425	-0.333257	0.73894	0.851344	0	0	0	28.154	-0.300874	0.364618	-0.825177	0.409271	0.622068	0	0	0	16.8706	-0.670018	0.471299	-1.42164	0.15513	0.397611	0	0	0	19.4831	0.659248	0.410626	1.60547	0.10839	0.314933	0	0	0	NA	NA
Rv0013	trpG	anthranilate synthase component II(trpG)	53.1451	0.800131	0.282386	2.83347	0.00460459	0.0229837	0	0	0	36.2271	0.358171	0.322578	1.11034	0.266854	0.461059	0	0	0	33.9275	-0.385075	0.339178	-1.13532	0.256242	0.459894	0	0	0	18.335	0.678328	0.445393	1.52299	0.127762	0.356833	0	0	0	18.7436	1.44664	0.487997	2.96444	0.0030323	0.0268295	0	1	1	NA	NA
Rv0014c	pknB	serine/threonine-protein kinase PknB(pknB)	118.932	0.633379	0.209174	3.028	0.00246181	0.0137191	0	0	0	67.1675	-0.442156	0.259845	-1.70161	0.0888279	0.219218	0	0	0	61.8795	-1.01689	0.255096	-3.98632	6.71063e-05	0.00074944	1	0	1	53.3212	0.0742742	0.271382	0.273689	0.784324	0.907871	0	0	0	35.2976	-0.173207	0.33799	-0.512462	0.608327	0.814956	0	0	0	13.4932	-0.128141
Rv0015c	pknA	serine/threonine-protein kinase PknA(pknA)	93.6943	-0.0558626	0.263976	-0.211621	0.832403	0.9113	0	0	0	57.4205	-1.15239	0.333331	-3.45719	0.000545845	0.00409194	1	0	1	38.8913	-1.03282	0.32397	-3.18801	0.00143257	0.0102369	1	0	1	41.6359	0.264925	0.308742	0.85808	0.390848	0.651805	0	0	0	22.1875	-0.669147	0.453801	-1.47454	0.140336	0.367628	0	0	0	9.12711	-0.813971
Rv0016c	pbpA	penicillin-binding protein PbpA(pbpA)	82.7551	0.742322	0.276137	2.68824	0.0071829	0.0324187	0	0	0	60.9524	0.481197	0.271149	1.77466	0.0759543	0.195984	0	0	0	55.4019	-0.197461	0.286823	-0.688442	0.491175	0.691723	0	0	0	46.1008	0.716057	0.301729	2.37318	0.0176357	0.103091	0	0	0	29.8566	0.44033	0.365639	1.20428	0.228483	0.486441	0	0	0	14.0459	-0.151544
Rv0017c	rodA	cell division protein RodA(rodA)	51.021	0.512257	0.27909	1.83545	0.0664389	0.178154	0	0	0	33.0468	-0.175572	0.357323	-0.491355	0.623175	0.771602	0	0	0	28.3965	-0.628224	0.3694	-1.70066	0.0890063	0.234458	0	0	0	29.3061	0.00510523	0.345239	0.0147875	0.988202	0.998009	0	0	0	18.1518	-0.422777	0.461088	-0.91691	0.35919	0.625156	0	0	0	NA	NA
Rv0018c	pstP	phosphoserine/threonine phosphatase PstP(pstP)	129.916	0.404985	0.209653	1.93169	0.0533979	0.153719	0	0	0	90.8367	-0.0722748	0.23767	-0.304098	0.761053	0.865334	0	0	0	74.0163	-0.416958	0.246507	-1.69147	0.0907472	0.236802	0	0	0	60.409	0.41862	0.275065	1.52189	0.128036	0.357299	0	0	0	37.7066	0.0951131	0.341122	0.278824	0.78038	0.918071	0	0	0	16.7755	-0.238477
Rv0019c	fhaB	FHA domain-containing protein FhaB(fhaB)	109.107	1.05908	0.213588	4.95854	7.10258e-07	1.1241e-05	0	1	1	76.1654	0.678734	0.237384	2.85922	0.00424682	0.0212041	0	0	0	75.9039	-0.320771	0.225797	-1.42062	0.155427	0.340528	0	0	0	43.0567	0.606833	0.288765	2.10147	0.0355993	0.163583	0	0	0	30.1964	0.492848	0.353587	1.39385	0.163362	0.400574	0	0	0	13.6396	0.0215061
Rv0020c	fhaA	FHA domain-containing protein FhaA(fhaA)	484.616	0.583079	0.177348	3.28777	0.00100985	0.00660274	0	0	0	321.036	-0.00592391	0.180378	-0.0328416	0.973801	0.98551	0	0	0	281.606	-0.52726	0.151736	-3.47485	0.000511133	0.0042885	0	0	0	205.794	0.633639	0.162242	3.90551	9.40262e-05	0.00184291	0	0	0	139.375	0.532133	0.186673	2.85062	0.00436339	0.0351336	0	0	0	64.3523	-0.0113055
Rv0021c	Rv0021c	hypothetical protein(Rv0021c)	45.3056	-0.529374	0.311581	-1.69899	0.0893202	0.221497	0	0	0	40.6661	-0.231255	0.311586	-0.742187	0.457974	0.643536	0	0	0	24.2607	0.350509	0.390144	0.89841	0.368967	0.586407	0	0	0	15.1235	-0.877337	0.5179	-1.69403	0.0902601	0.295166	0	0	0	15.5441	0.37915	0.459435	0.825252	0.409229	0.667327	0	0	0	NA	NA
Rv0022c	whiB5	transcriptional regulator WhiB5(whiB5)	NA	NA	NA	NA	NA	NA	0	0	0	NA	NA	NA	NA	NA	NA	0	0	0	NA	NA	NA	NA	NA	NA	0	0	0	NA	NA	NA	NA	NA	NA	0	0	0	NA	NA	NA	NA	NA	NA	0	0	0	NA	NA
Rv0023	Rv0023	transcriptional regulator(Rv0023)	17.1954	0.267163	0.446152	0.598815	0.549296	0.720193	0	0	0	17.1398	0.726557	0.472045	1.53917	0.123763	0.279475	0	0	0	12.9019	0.521954	0.51283	1.01779	0.308777	0.52387	0	0	0	NA	NA	NA	NA	NA	NA	0	0	0	NA	NA	NA	NA	NA	NA	0	0	0	NA	NA
Rv0024	Rv0024	NLP/P60 family protein(Rv0024)	12.6056	0.688106	0.507535	1.35578	0.175169	0.348283	0	0	0	9.51805	0.403396	0.588168	0.685852	0.492807	0.67187	0	0	0	NA	NA	NA	NA	NA	NA	0	0	0	NA	NA	NA	NA	NA	NA	0	0	0	NA	NA	NA	NA	NA	NA	0	0	0	NA	NA
Rv0025	Rv0025	hypothetical protein(Rv0025)	NA	NA	NA	NA	NA	NA	0	0	0	NA	NA	NA	NA	NA	NA	0	0	0	NA	NA	NA	NA	NA	NA	0	0	0	NA	NA	NA	NA	NA	NA	0	0	0	NA	NA	NA	NA	NA	NA	0	0	0	NA	NA
Rv0026	Rv0026	hypothetical protein(Rv0026)	54.6149	0.25485	0.274416	0.928701	0.353044	0.551157	0	0	0	47.0281	0.357624	0.29185	1.22537	0.220437	0.411211	0	0	0	35.9539	0.161407	0.319833	0.504658	0.613799	0.782162	0	0	0	26.158	0.325441	0.364197	0.893585	0.371544	0.634477	0	0	0	15.1265	-0.138735	0.494155	-0.280752	0.7789	0.917737	0	0	0	NA	NA
Rv0027	Rv0027	hypothetical protein(Rv0027)	18.4053	-0.230315	0.428693	-0.53725	0.591095	0.750941	0	0	0	19.0982	0.389421	0.423766	0.918951	0.358121	0.551897	0	0	0	12.6016	0.680887	0.51591	1.31978	0.186909	0.38211	0	0	0	14.4809	1.00739	0.508384	1.98156	0.0475285	0.200462	0	0	0	8.53294	0.767381	0.610089	1.25782	0.208458	NA	0	0	0	NA	NA
Rv0028	Rv0028	hypothetical protein(Rv0028)	23.7606	-0.187365	0.403149	-0.464755	0.642107	0.78928	0	0	0	19.3647	-0.206617	0.438213	-0.4715	0.637284	0.780054	0	0	0	12.8788	0.0318118	0.514446	0.0618371	0.950693	0.978355	0	0	0	12.3591	0.176497	0.568959	0.31021	0.756402	0.89564	0	0	0	5.3855	-1.08746	0.94439	-1.15149	0.24953	NA	0	0	0	NA	NA
Rv0029	Rv0029	hypothetical protein(Rv0029)	40.8638	-0.271297	0.310315	-0.874264	0.381974	0.576116	0	0	0	32.0327	-0.457775	0.364883	-1.25458	0.209632	0.396706	0	0	0	20.4761	-0.129112	0.43287	-0.298269	0.765498	0.887275	0	0	0	14.3922	-0.795588	0.551039	-1.44379	0.148797	0.388246	0	0	0	13.5649	0.358817	0.642783	0.558225	0.576691	0.789485	0	0	0	NA	NA
Rv0030	Rv0030	hypothetical protein(Rv0030)	13.1875	-0.696535	0.524984	-1.32677	0.184584	0.359444	0	0	0	12.8729	-0.104881	0.528525	-0.198441	0.8427	0.912108	0	0	0	NA	NA	NA	NA	NA	NA	0	0	0	NA	NA	NA	NA	NA	NA	0	0	0	NA	NA	NA	NA	NA	NA	0	0	0	NA	NA
Rv0031			NA	NA	NA	NA	NA	NA	0	0	0	NA	NA	NA	NA	NA	NA	0	0	0	NA	NA	NA	NA	NA	NA	0	0	0	NA	NA	NA	NA	NA	NA	0	0	0	NA	NA	NA	NA	NA	NA	0	0	0	NA	NA
Rv0032	bioF2	8-amino-7-oxononanoate synthase(bioF2)	22.4445	0.190146	0.401327	0.473793	0.635648	0.786225	0	0	0	18.3301	0.0908901	0.451297	0.201397	0.840388	0.910721	0	0	0	13.5214	-0.0291519	0.503809	-0.057863	0.953858	0.978588	0	0	0	11.2684	-1.16954	0.683139	-1.71201	0.086895	0.288668	0	0	0	9.97559	-0.321544	0.661811	-0.485855	0.62707	NA	0	0	0	NA	NA
Rv0033	acpA	acyl carrier protein AcpA(acpA)	NA	NA	NA	NA	NA	NA	0	0	0	NA	NA	NA	NA	NA	NA	0	0	0	NA	NA	NA	NA	NA	NA	0	0	0	NA	NA	NA	NA	NA	NA	0	0	0	NA	NA	NA	NA	NA	NA	0	0	0	NA	NA
Rv0034	Rv0034	hypothetical protein(Rv0034)	NA	NA	NA	NA	NA	NA	0	0	0	NA	NA	NA	NA	NA	NA	0	0	0	NA	NA	NA	NA	NA	NA	0	0	0	NA	NA	NA	NA	NA	NA	0	0	0	NA	NA	NA	NA	NA	NA	0	0	0	NA	NA
Rv0035	fadD34	fatty-acid--CoA ligase FadD34(fadD34)	24.8159	-0.517744	0.398527	-1.29914	0.193895	0.371614	0	0	0	23.1166	-0.139284	0.425151	-0.32761	0.743206	0.853597	0	0	0	13.5691	0.439578	0.529044	0.83089	0.406036	0.618995	0	0	0	8.76599	-2.01944	0.842254	-2.39766	0.0165001	0.0990598	0	0	0	5.89189	-1.99163	1.10623	-1.80038	0.0717999	NA	0	0	0	NA	NA
Rv0036c	Rv0036c	hypothetical protein(Rv0036c)	32.5966	-0.537457	0.347824	-1.5452	0.122298	0.273251	0	0	0	33.0375	0.0977993	0.351275	0.278413	0.780696	0.876279	0	0	0	20.0468	0.68933	0.44568	1.54669	0.121938	0.2918	0	0	0	12.9739	-0.522279	0.538733	-0.969458	0.332317	0.598208	0	0	0	10.2929	-0.228767	0.595973	-0.383855	0.701086	NA	0	0	0	NA	NA
Rv0037c	Rv0037c	MFS-type transporter(Rv0037c)	49.4262	-1.90617	0.325071	-5.86385	4.52265e-09	1.15864e-07	1	0	1	48.4485	-1.02895	0.317837	-3.23735	0.00120647	0.00768447	1	0	1	17.4927	0.943177	0.466294	2.02271	0.0431033	0.140593	0	0	0	27.4621	-1.35158	0.43993	-3.07225	0.0021245	0.023023	1	0	1	20.1031	-1.0262	0.493471	-2.07956	0.0375659	0.15694	0	0	0	NA	NA
Rv0038	Rv0038	hypothetical protein(Rv0038)	62.7934	-0.27397	0.258261	-1.06083	0.288768	0.485369	0	0	0	51.5547	-0.307669	0.293413	-1.04858	0.29437	0.49039	0	0	0	32.7693	0.0252476	0.332872	0.0758477	0.93954	0.974911	0	0	0	34.5724	0.116277	0.326974	0.355614	0.72213	0.876552	0	0	0	19.1174	-0.626401	0.470919	-1.33017	0.183463	0.423531	0	0	0	NA	NA
Rv0039c	Rv0039c	transmembrane protein(Rv0039c)	NA	NA	NA	NA	NA	NA	0	0	0	NA	NA	NA	NA	NA	NA	0	0	0	NA	NA	NA	NA	NA	NA	0	0	0	NA	NA	NA	NA	NA	NA	0	0	0	NA	NA	NA	NA	NA	NA	0	0	0	NA	NA
Rv0040c	mtc28	hypothetical protein(mtc28)	42.078	0.252625	0.316011	0.799419	0.424048	0.613835	0	0	0	31.8734	0.0210951	0.371664	0.0567584	0.954738	0.975715	0	0	0	24.5964	-0.177887	0.421209	-0.422324	0.672789	0.821883	0	0	0	23.6508	0.80509	0.41296	1.94956	0.0512283	0.209439	0	0	0	11.9215	0.0794363	0.568538	0.13972	0.888881	0.966554	0	0	0	NA	NA
Rv0041	leuS	leucine--tRNA ligase(leuS)	146.743	-0.10352	0.220996	-0.468424	0.639481	0.787139	0	0	0	129.749	0.0789283	0.222729	0.354369	0.723062	0.843116	0	0	0	87.9793	0.239564	0.226324	1.0585	0.289827	0.50292	0	0	0	74.1397	-0.0395223	0.266963	-0.148044	0.882308	0.952332	0	0	0	60.1708	0.373332	0.434245	0.859726	0.38994	0.652799	0	0	0	22.8357	0.474485
Rv0042c	Rv0042c	transcriptional regulator(Rv0042c)	32.5868	0.294278	0.346575	0.849102	0.395825	0.587977	0	0	0	26.4043	0.237645	0.386261	0.615244	0.538394	0.708561	0	0	0	20.647	-0.0012129	0.438409	-0.0027666	0.997793	0.998439	0	0	0	7.01171	-2.29101	0.955137	-2.39861	0.0164572	0.0989809	0	0	0	5.29182	-1.79931	1.10059	-1.63485	0.10208	NA	0	0	0	NA	NA
Rv0043c	Rv0043c	HTH-type transcriptional regulator(Rv0043c)	40.7754	-0.0550289	0.330243	-0.166632	0.86766	0.934069	0	0	0	35.4914	0.0611859	0.34022	0.179842	0.857276	0.918882	0	0	0	24.2142	0.177158	0.385999	0.458959	0.646264	0.805091	0	0	0	16.1972	-0.394245	0.496083	-0.794716	0.426779	0.67507	0	0	0	16.2606	0.653906	0.484241	1.35037	0.176896	0.415796	0	0	0	NA	NA
Rv0044c	Rv0044c	oxidoreductase(Rv0044c)	24.6423	-0.082998	0.371218	-0.223583	0.823082	0.906453	0	0	0	19.0665	-0.287884	0.430897	-0.668102	0.504068	0.681408	0	0	0	13.0087	-0.147999	0.505366	-0.292855	0.769633	0.890167	0	0	0	9.90897	-1.28927	0.672586	-1.91688	0.0552528	0.21988	0	0	0	9.18275	-0.422013	0.693833	-0.608235	0.543032	NA	0	0	0	NA	NA
Rv0045c	Rv0045c	hydrolase(Rv0045c)	126.116	0.0469026	0.209938	0.223412	0.823215	0.906453	0	0	0	84.0419	-0.666088	0.242566	-2.746	0.00603261	0.0281708	0	0	0	59.9031	-0.652496	0.25381	-2.5708	0.0101464	0.048864	0	0	0	41.9429	-0.713123	0.324813	-2.19549	0.0281286	0.139471	0	0	0	33.4705	-0.302626	0.392981	-0.770079	0.441253	0.69519	0	0	0	10.0933	0.505245
Rv0046c	ino1	inositol-3-phosphate synthase(ino1)	765.148	0.204262	0.160031	1.2764	0.201816	0.381053	0	0	0	609.786	0.0913795	0.154592	0.591101	0.554452	0.720584	0	0	0	460.268	-0.054566	0.137728	-0.396186	0.691968	0.835395	0	0	0	218.971	0.241149	0.165644	1.45582	0.145442	0.382487	0	0	0	155.762	0.278099	0.178559	1.55746	0.119361	0.334643	0	0	0	63.356	0.119901
Rv0047c	Rv0047c	hypothetical protein(Rv0047c)	479.106	1.6188	0.169524	9.54908	1.30851e-21	2.45243e-19	0	1	1	275.238	0.864988	0.171304	5.04943	4.43131e-07	8.37683e-06	0	0	0	334.134	-0.693249	0.149537	-4.63597	3.55263e-06	5.56699e-05	0	0	0	101.508	0.724975	0.230527	3.14486	0.00166167	0.019092	0	0	0	67.7082	0.646913	0.258091	2.50653	0.0121924	0.072562	0	0	0	32.4601	-0.0113114
Rv0048c	Rv0048c	membrane protein(Rv0048c)	91.7494	0.554969	0.247239	2.24467	0.0247894	0.0885407	0	0	0	75.1319	0.53699	0.244189	2.19908	0.0278725	0.091485	0	0	0	63.3958	0.0426699	0.260237	0.163965	0.869758	0.939984	0	0	0	14.3241	0.225975	0.48717	0.463854	0.642753	0.832116	0	0	0	7.33896	-0.603363	0.763127	-0.790646	0.42915	NA	0	0	0	NA	NA
Rv0049	Rv0049	hypothetical protein(Rv0049)	60.689	-0.109482	0.280029	-0.390968	0.695821	0.824017	0	0	0	52.5163	0.00736497	0.304057	0.0242223	0.980675	0.990182	0	0	0	35.8676	0.17635	0.326059	0.540852	0.58861	0.764104	0	0	0	35.439	0.154479	0.337031	0.458352	0.6467	0.83544	0	0	0	28.6196	0.505032	0.359712	1.40399	0.160322	0.39562	0	0	0	11.2314	0.439764
Rv0050	ponA1	penicillin-binding protein 1A/1B(ponA1)	169.699	0.188831	0.19425	0.972103	0.330999	0.529567	0	0	0	131.565	0.0148693	0.205875	0.0722247	0.942423	0.969859	0	0	0	99.154	-0.113765	0.21108	-0.538963	0.589912	0.76468	0	0	0	94.09	0.433816	0.21902	1.98072	0.047623	0.200606	0	0	0	61.8369	0.273814	0.253964	1.07816	0.280963	0.552129	0	0	0	27.1278	-0.0817874
Rv0051	Rv0051	transmembrane protein(Rv0051)	31.2362	-0.467574	0.346658	-1.3488	0.1774	0.350762	0	0	0	27.8311	-0.257411	0.367274	-0.70087	0.483384	0.66463	0	0	0	16.5539	0.275772	0.454347	0.606963	0.543875	0.731968	0	0	0	19.2307	-0.336258	0.443014	-0.759023	0.447839	0.691561	0	0	0	10.8872	-1.0338	0.663514	-1.55807	0.119216	0.334639	0	0	0	NA	NA
Rv0052	Rv0052	hypothetical protein(Rv0052)	NA	NA	NA	NA	NA	NA	0	0	0	NA	NA	NA	NA	NA	NA	0	0	0	NA	NA	NA	NA	NA	NA	0	0	0	NA	NA	NA	NA	NA	NA	0	0	0	NA	NA	NA	NA	NA	NA	0	0	0	NA	NA
Rv0053	rpsF	30S ribosomal protein S6(rpsF)	56.1181	-0.550343	0.288527	-1.90742	0.0564661	0.159794	0	0	0	54.5866	-0.0638791	0.282229	-0.226338	0.820939	0.898736	0	0	0	32.0495	0.550538	0.352022	1.56393	0.117834	0.285073	0	0	0	23.296	-1.29181	0.462555	-2.79276	0.00522601	0.0441956	1	0	1	17.7732	-0.921934	0.534143	-1.72601	0.0843464	0.268869	0	0	0	NA	NA
Rv0054	SSB	single-strand DNA-binding protein(ssb)	162.164	0.870695	0.197703	4.40406	1.06242e-05	0.00012486	0	0	0	136.171	0.894638	0.19938	4.48709	7.22034e-06	9.74194e-05	0	0	0	123.62	0.0820451	0.192684	0.4258	0.670253	0.821342	0	0	0	83.7942	1.48464	0.225238	6.59143	4.35613e-11	4.68214e-09	0	1	1	54.8196	1.34694	0.259478	5.19097	2.09197e-07	6.4053e-06	0	1	1	31.1062	-0.0537182
Rv0055	rpsR1	30S ribosomal protein S18(rpsR1)	56.2293	0.567708	0.311466	1.8227	0.0683493	0.182088	0	0	0	50.307	0.738812	0.288361	2.56211	0.0104038	0.0427643	0	0	0	41.7445	0.230425	0.333034	0.691894	0.489004	0.690244	0	0	0	30.8527	0.494496	0.375924	1.31541	0.188371	0.443353	0	0	0	24.3165	0.859244	0.432124	1.98842	0.0467653	0.183512	0	0	0	10.7131	0.415117
Rv0056	rplI	50S ribosomal protein L9(rplI)	90.262	-0.084653	0.243267	-0.347985	0.727852	0.845638	0	0	0	70.6013	-0.263972	0.257113	-1.02668	0.304573	0.501709	0	0	0	48.0217	-0.120464	0.282167	-0.426924	0.669435	0.821342	0	0	0	34.1555	-0.581447	0.348681	-1.66756	0.0954025	0.30613	0	0	0	39.7749	0.872746	0.334929	2.60576	0.009167	0.0595475	0	0	0	13.4094	1.51243
Rv0057	Rv0057	hypothetical protein(Rv0057)	83.0228	0.504618	0.246899	2.04382	0.0409712	0.128772	0	0	0	45.4394	-0.767865	0.30605	-2.50896	0.0121089	0.048258	0	0	0	39.9172	-1.21148	0.331173	-3.65813	0.000254063	0.00237665	1	0	1	37.3012	0.164708	0.335767	0.490543	0.62375	0.819363	0	0	0	27.4584	0.225991	0.388209	0.582137	0.560474	0.778641	0	0	0	10.8373	0.174754
Rv0058	dnaB	replicative DNA helicase(dnaB)	217.594	0.515584	0.181584	2.83937	0.00452026	0.0227541	0	0	0	121.982	-0.646685	0.210683	-3.06947	0.00214438	0.012366	0	0	0	107.308	-1.10285	0.207473	-5.31564	1.06284e-07	2.15854e-06	1	0	1	102.984	0.287097	0.207885	1.38104	0.167268	0.413575	0	0	0	59.0681	-0.297262	0.267045	-1.11315	0.265643	0.531697	0	0	0	24.8305	-0.500295
Rv0059	Rv0059	hypothetical protein(Rv0059)	34.1663	0.0839554	0.319853	0.262481	0.79295	0.887397	0	0	0	24.65	-0.350117	0.391044	-0.89534	0.370605	0.566893	0	0	0	17.7713	-0.369973	0.441685	-0.837641	0.402232	0.618064	0	0	0	18.3056	-0.133663	0.440563	-0.30339	0.761592	0.897639	0	0	0	10.849	-0.709835	0.64265	-1.10454	0.269357	0.536328	0	0	0	NA	NA
Rv0060	Rv0060	hypothetical protein(Rv0060)	221.736	0.978601	0.197504	4.95484	7.23916e-07	1.14065e-05	0	0	0	139.883	0.331601	0.214177	1.54826	0.12156	0.276699	0	0	0	140.173	-0.588158	0.190303	-3.09065	0.00199721	0.0133739	0	0	0	85.2229	0.904744	0.220651	4.10035	4.12534e-05	0.000948797	0	0	0	38.9278	-0.257398	0.323304	-0.796147	0.425947	0.684836	0	0	0	21.1993	-1.05867
Rv0061c	Rv0061c	hypothetical protein(Rv0061c)	184.66	0.988627	0.206331	4.79146	1.65574e-06	2.3679e-05	0	0	0	130.797	0.630468	0.217145	2.90344	0.00369088	0.0189365	0	0	0	127.193	-0.29922	0.188846	-1.58447	0.113087	0.276844	0	0	0	32.2168	-0.051548	0.347675	-0.148265	0.882134	0.952332	0	0	0	31.3389	0.805993	0.354196	2.27556	0.0228726	0.112308	0	0	0	11.6933	0.933906
Rv0062	CELA1	cellulase CelA(celA1)	52.2088	-0.201331	0.300045	-0.671004	0.502218	0.682949	0	0	0	35.8996	-0.896438	0.389785	-2.29983	0.0214579	0.0751772	0	0	0	22.6892	-0.62518	0.452027	-1.38306	0.166647	0.356754	0	0	0	14.8998	-0.585194	0.508203	-1.1515	0.249527	0.518992	0	0	0	8.92619	-1.12212	0.744055	-1.50811	0.131526	NA	0	0	0	NA	NA
Rv0063	Rv0063	oxidoreductase(Rv0063)	32.5125	0.0855462	0.326638	0.261899	0.793399	0.88762	0	0	0	25.7463	-0.0704191	0.386013	-0.182427	0.855248	0.917848	0	0	0	18.7067	-0.0940812	0.431246	-0.218161	0.827304	0.916028	0	0	0	14.477	0.229337	0.494513	0.463764	0.642817	0.832116	0	0	0	6.15283	-1.3427	0.919233	-1.46067	0.144106	NA	0	0	0	NA	NA
Rv0064	Rv0064	transmembrane protein(Rv0064)	206.958	0.561614	0.179329	3.13175	0.00173768	0.0103649	0	0	0	141.937	0.0635635	0.199136	0.319196	0.749578	0.855902	0	0	0	122.767	-0.43797	0.192699	-2.27282	0.0230368	0.0882315	0	0	0	254.867	1.40612	0.197496	7.11972	1.0815e-12	1.63798e-10	0	1	1	100.588	0.0978781	0.227027	0.43113	0.666374	0.850011	0	0	0	68.0357	-1.23281
Rv0064A	vapB1	antitoxin VapB1(vapB1)	NA	NA	NA	NA	NA	NA	0	0	0	NA	NA	NA	NA	NA	NA	0	0	0	NA	NA	NA	NA	NA	NA	0	0	0	NA	NA	NA	NA	NA	NA	0	0	0	NA	NA	NA	NA	NA	NA	0	0	0	NA	NA
Rv0065	vapC1	ribonuclease VapC1(vapC1)	13.3055	0.206693	0.503263	0.410706	0.681288	0.813461	0	0	0	8.8216	-0.393045	0.62631	-0.627557	0.530294	0.704204	0	0	0	NA	NA	NA	NA	NA	NA	0	0	0	14.675	-0.0299146	0.496456	-0.0602564	0.951951	0.977775	0	0	0	23.1841	1.73394	0.36438	4.75861	1.94929e-06	4.85567e-05	0	1	1	NA	NA
Rv0066c	icd2	isocitrate dehydrogenase(icd2)	255.716	0.356656	0.199279	1.78973	0.0734972	0.192427	0	0	0	207.857	0.306249	0.200615	1.52655	0.126872	0.284208	0	0	0	164.649	0.00863634	0.175939	0.049087	0.96085	0.981714	0	0	0	90.8054	-0.0778366	0.226742	-0.343283	0.731385	0.884244	0	0	0	82.2616	0.607018	0.217541	2.79036	0.00526489	0.0396486	0	0	0	30.5367	0.764537
Rv0067c	Rv0067c	transcriptional regulator(Rv0067c)	20.2816	0.904339	0.408137	2.21577	0.0267072	0.0938839	0	0	0	18.009	1.03657	0.438434	2.36426	0.0180662	0.0658393	0	0	0	16.2614	0.192027	0.453116	0.423792	0.671718	0.821547	0	0	0	8.19717	0.612364	0.620552	0.986805	0.323738	0.591415	0	0	0	NA	NA	NA	NA	NA	NA	0	0	0	NA	NA
Rv0068	Rv0068	oxidoreductase(Rv0068)	18.9772	0.019024	0.415774	0.0457556	0.963505	0.980956	0	0	0	20.4848	0.693221	0.405521	1.70946	0.0873659	0.217339	0	0	0	14.5382	0.734202	0.478517	1.53433	0.124949	0.29557	0	0	0	10.361	0.381054	0.636334	0.598827	0.549288	0.766972	0	0	0	6.25054	0.305445	0.749028	0.407788	0.683429	NA	0	0	0	NA	NA
Rv0069c	sdaA	L-serine dehydratase(sdaA)	30.6368	-0.119176	0.338054	-0.352535	0.724437	0.844154	0	0	0	30.6177	0.379422	0.340097	1.11563	0.264581	0.458919	0	0	0	20.8253	0.560531	0.399479	1.40315	0.160571	0.348092	0	0	0	16.5393	-0.51354	0.46728	-1.099	0.271768	0.5406	0	0	0	19.308	0.741786	0.41835	1.77312	0.0762083	0.251541	0	0	0	NA	NA
Rv0070c	glyA2	serine hydroxymethyltransferase(glyA2)	36.7461	-0.234418	0.340413	-0.688627	0.491058	0.672819	0	0	0	36.9613	0.292403	0.335051	0.872712	0.38282	0.575614	0	0	0	24.0873	0.587121	0.389466	1.5075	0.131682	0.30564	0	0	0	20.9045	0.237149	0.412189	0.57534	0.565061	0.777368	0	0	0	17.5268	0.726144	0.439762	1.65122	0.0986933	0.297101	0	0	0	NA	NA
Rv0071	Rv0071	maturase(Rv0071)	17.0867	-0.224377	0.437231	-0.513177	0.607828	0.762945	0	0	0	22.7017	0.980362	0.391003	2.5073	0.0121656	0.0484136	0	0	0	15.2801	1.26298	0.470576	2.6839	0.00727684	0.0374394	0	1	1	NA	NA	NA	NA	NA	NA	0	0	0	NA	NA	NA	NA	NA	NA	0	0	0	NA	NA
Rv0072	Rv0072	glutamine ABC transporter permease(Rv0072)	124.978	0.837121	0.224078	3.73584	0.000187089	0.00154936	0	0	0	82.6631	0.290499	0.241446	1.20316	0.228913	0.420442	0	0	0	78.5148	-0.486536	0.237535	-2.04827	0.0405332	0.134256	0	0	0	NA	NA	NA	NA	NA	NA	0	0	0	NA	NA	NA	NA	NA	NA	0	0	0	NA	NA
Rv0073	Rv0073	glutamine ABC transporter ATP-binding protein(Rv0073)	89.8106	0.443243	0.22565	1.96429	0.0494959	0.146784	0	0	0	69.4635	0.246275	0.264513	0.93105	0.351827	0.546206	0	0	0	56.7741	-0.137683	0.270381	-0.509219	0.610599	0.779536	0	0	0	NA	NA	NA	NA	NA	NA	0	0	0	NA	NA	NA	NA	NA	NA	0	0	0	NA	NA
Rv0074	Rv0074	hypothetical protein(Rv0074)	48.4614	-0.426776	0.315861	-1.35115	0.176647	0.349661	0	0	0	40.4151	-0.450221	0.335732	-1.34101	0.179916	0.358918	0	0	0	24.0667	0.0417646	0.387049	0.107905	0.914071	0.963675	0	0	0	7.67754	-0.536954	0.703153	-0.763637	0.445084	0.689773	0	0	0	5.70402	-0.452169	0.820866	-0.550844	0.581741	NA	0	0	0	NA	NA
Rv0075	Rv0075	aminotransferase(Rv0075)	65.3899	0.0910562	0.252531	0.360574	0.718418	0.840658	0	0	0	55.432	0.167035	0.279264	0.598126	0.549756	0.717117	0	0	0	40.2523	0.133775	0.308772	0.433248	0.664835	0.81832	0	0	0	20.0716	0.406499	0.400938	1.01387	0.310645	0.57973	0	0	0	11.8767	-0.154795	0.562114	-0.275379	0.783025	0.919696	0	0	0	NA	NA
Rv0076c	Rv0076c	membrane protein(Rv0076c)	23.8692	-0.303681	0.375386	-0.808983	0.418525	0.609308	0	0	0	25.4808	0.42727	0.373128	1.1451	0.252167	0.447271	0	0	0	16.574	0.787253	0.447212	1.76036	0.0783468	0.214222	0	0	0	9.55628	0.210312	0.590769	0.355998	0.721842	0.876523	0	0	0	6.0321	-0.017165	0.759814	-0.022591	0.981977	NA	0	0	0	NA	NA
Rv0077c	Rv0077c	oxidoreductase(Rv0077c)	24.1791	-0.161363	0.371373	-0.434504	0.663922	0.803612	0	0	0	26.605	0.629506	0.390212	1.61324	0.106692	0.250769	0	0	0	18.1062	0.843087	0.457812	1.84156	0.0655398	0.190331	0	0	0	8.93777	0.00396711	0.614773	0.00645297	0.994851	0.998389	0	0	0	7.849	0.702082	0.616381	1.13904	0.254687	NA	0	0	0	NA	NA
Rv0078	Rv0078	transcriptional regulator(Rv0078)	11.6546	-0.668296	0.545465	-1.22519	0.220505	0.404335	0	0	0	11.5052	-0.0609972	0.577615	-0.105602	0.915898	0.953667	0	0	0	NA	NA	NA	NA	NA	NA	0	0	0	NA	NA	NA	NA	NA	NA	0	0	0	NA	NA	NA	NA	NA	NA	0	0	0	NA	NA
Rv0078A	Rv0078A	hypothetical protein(Rv0078A)	57.8006	-0.401422	0.265369	-1.51269	0.130357	0.284787	0	0	0	46.3536	-0.502839	0.297327	-1.6912	0.0907992	0.223054	0	0	0	28.0424	-0.0449348	0.34779	-0.129201	0.897199	0.954066	0	0	0	42.2394	0.614044	0.291114	2.10929	0.0349196	0.161825	0	0	0	18.7391	-0.583368	0.477672	-1.22127	0.221983	0.479178	0	0	0	9.39266	-1.16526
Rv0078B	Rv0078B	hypothetical protein(Rv0078B)	59.2133	-1.93646	0.322526	-6.00403	1.92482e-09	5.48342e-08	1	0	1	44.5873	-2.7742	0.419223	-6.61747	3.65394e-11	1.30472e-09	1	0	1	11.3615	-0.779419	0.596281	-1.30713	0.191167	0.387736	0	0	0	33.8756	-2.86206	0.513269	-5.57614	2.45914e-08	1.51738e-06	1	0	1	28.1771	-1.43226	0.44837	-3.19438	0.00140132	0.0146045	1	0	1	NA	NA
Rv0079	Rv0079	hypothetical protein(Rv0079)	416.788	-0.65895	0.164493	-4.00595	6.17678e-05	0.000592871	0	0	0	328.458	-0.859547	0.168395	-5.10435	3.31929e-07	6.34254e-06	0	0	0	176.227	-0.141141	0.169736	-0.831531	0.405674	0.618995	0	0	0	266.083	0.0743898	0.167192	0.444936	0.656366	0.842396	0	0	0	181.939	0.00935827	0.17748	0.0527286	0.957948	0.983196	0	0	0	70.573	0.01394
Rv0080	Rv0080	hypothetical protein(Rv0080)	166.539	-1.0772	0.197872	-5.44394	5.21157e-08	1.07274e-06	1	0	1	117.277	-1.98207	0.240354	-8.24647	1.6314e-16	1.02982e-14	1	0	1	47.7309	-0.847079	0.280745	-3.01725	0.00255076	0.0164046	0	0	0	97.204	-0.720642	0.261629	-2.75444	0.0058792	0.0481314	0	0	0	60.787	-1.30408	0.374428	-3.48285	0.0004961	0.00655923	1	0	1	16.4434	-0.468799
Rv0081	Rv0081	HTH-type transcriptional regulator(Rv0081)	65.2662	-0.941859	0.270955	-3.47607	0.000508818	0.00372054	0	0	0	46.7907	-1.6297	0.330149	-4.93625	7.96408e-07	1.40065e-05	1	0	1	21.1781	-0.638296	0.41235	-1.54795	0.121635	0.291527	0	0	0	36.7763	0.146636	0.366454	0.400148	0.689048	0.859805	0	0	0	16.7081	-1.51783	0.66545	-2.28091	0.0225537	0.112308	0	0	0	NA	NA
Rv0082	Rv0082	oxidoreductase(Rv0082)	48.4188	-0.0752891	0.292581	-0.257327	0.796926	0.890447	0	0	0	30.4298	-1.04364	0.377549	-2.76424	0.00570556	0.0270928	1	0	1	20.6926	-0.913459	0.419857	-2.17564	0.0295819	0.107057	0	0	0	23.7734	0.0636149	0.410092	0.155124	0.876724	0.951235	0	0	0	13.1064	-0.761469	0.631966	-1.20492	0.228234	0.486415	0	0	0	NA	NA
Rv0083	Rv0083	oxidoreductase(Rv0083)	61.195	0.259009	0.280719	0.92266	0.356184	0.552909	0	0	0	38.9077	-0.550775	0.34902	-1.57806	0.114551	0.264704	0	0	0	30.4085	-0.748679	0.364326	-2.05497	0.0398816	0.132524	0	0	0	36.6079	0.181314	0.322637	0.561976	0.574133	0.783378	0	0	0	17.2926	-1.34293	0.573088	-2.34332	0.0191131	0.100398	0	0	0	NA	NA
Rv0084	hycD	formate hydrogenlyase HycD(hycD)	32.9929	-0.132504	0.329569	-0.402051	0.687646	0.817872	0	0	0	31.4099	0.257295	0.35335	0.728159	0.466516	0.651317	0	0	0	21.3542	0.449295	0.403954	1.11224	0.266033	0.472251	0	0	0	20.1895	0.0410315	0.428727	0.0957054	0.923755	0.972189	0	0	0	10.8716	-0.859054	0.66336	-1.295	0.195319	0.442558	0	0	0	NA	NA
Rv0085	hycP	hydrogenase HycP(hycP)	NA	NA	NA	NA	NA	NA	0	0	0	NA	NA	NA	NA	NA	NA	0	0	0	NA	NA	NA	NA	NA	NA	0	0	0	NA	NA	NA	NA	NA	NA	0	0	0	NA	NA	NA	NA	NA	NA	0	0	0	NA	NA
Rv0086	hycQ	hydrogenase HycQ(hycQ)	40.7656	0.198473	0.30902	0.642268	0.520699	0.698121	0	0	0	27.761	-0.404461	0.38872	-1.04049	0.29811	0.494287	0	0	0	20.9939	-0.539006	0.415536	-1.29713	0.194585	0.391836	0	0	0	18.4412	-0.0396064	0.49474	-0.0800551	0.936193	0.973577	0	0	0	14.3406	0.342047	0.568475	0.601693	0.547379	0.772438	0	0	0	NA	NA
Rv0087	hycE	formate hydrogenase HycE(hycE)	30.6395	0.325854	0.351381	0.927353	0.353743	0.551765	0	0	0	18.6201	-0.584564	0.467514	-1.25037	0.211165	0.398542	0	0	0	15.0747	-0.852423	0.491167	-1.73551	0.0826512	0.223614	0	0	0	15.9391	0.339248	0.469001	0.723341	0.46947	0.706857	0	0	0	10.389	0.193295	0.61043	0.316654	0.751506	0.901092	0	0	0	NA	NA
Rv0088	Rv0088	polyketide cyclase/dehydrase(Rv0088)	62.9673	-0.291798	0.260142	-1.12169	0.261996	0.452897	0	0	0	65.1336	0.339074	0.263822	1.28524	0.19871	0.382714	0	0	0	42.4911	0.689217	0.2955	2.33238	0.019681	0.079941	0	0	0	32.3064	-0.340834	0.374764	-0.909465	0.363105	0.627607	0	0	0	20.4602	-0.536297	0.452752	-1.18453	0.236205	0.496464	0	0	0	NA	NA
Rv0089	Rv0089	methyltransferase(Rv0089)	19.6763	-0.378199	0.421696	-0.896854	0.369797	0.564352	0	0	0	17.2195	-0.17132	0.468855	-0.3654	0.714813	0.83949	0	0	0	10.6975	0.256394	0.573344	0.44719	0.654738	0.812132	0	0	0	9.41061	-0.247124	0.601335	-0.410959	0.681103	0.853813	0	0	0	4.71358	-1.63576	1.11786	-1.46329	0.143387	NA	0	0	0	NA	NA
Rv0090	Rv0090	membrane protein(Rv0090)	15.6586	0.198059	0.457234	0.433168	0.664893	0.80424	0	0	0	14.9782	0.55803	0.47536	1.17391	0.240431	0.434967	0	0	0	11.2145	0.420957	0.537521	0.783146	0.433542	0.644053	0	0	0	9.27198	0.521627	0.60139	0.867369	0.38574	0.647326	0	0	0	3.26189	-2.05525	1.298	-1.58339	0.113333	NA	0	0	0	NA	NA
Rv0091	mtn	5'-methylthioadenosine/S-adenosylhomocysteine nucleosidase(mtn)	14.4593	-0.349746	0.480453	-0.727952	0.466643	0.652677	0	0	0	13.9654	0.143549	0.501749	0.286098	0.774803	0.873776	0	0	0	NA	NA	NA	NA	NA	NA	0	0	0	10.5358	0.536533	0.623206	0.860923	0.38928	0.650166	0	0	0	5.99611	-0.358621	0.898441	-0.399159	0.689776	NA	0	0	0	NA	NA
Rv0092	ctpA	cation transporter ATPase A(ctpA)	40.9677	-0.784312	0.316571	-2.47752	0.0132297	0.052638	0	0	0	38.6872	-0.315225	0.324613	-0.971078	0.331509	0.527877	0	0	0	20.9948	0.527359	0.395891	1.33208	0.182833	0.377024	0	0	0	17.2537	-0.413986	0.466274	-0.887861	0.374616	0.638149	0	0	0	15.0679	0.229972	0.47717	0.48195	0.629841	0.834068	0	0	0	NA	NA
Rv0093c	Rv0093c	membrane protein(Rv0093c)	10.5697	-1.2246	0.579965	-2.1115	0.0347291	0.114298	0	0	0	9.87287	-0.744017	0.612499	-1.21472	0.224472	0.416036	0	0	0	NA	NA	NA	NA	NA	NA	0	0	0	NA	NA	NA	NA	NA	NA	0	0	0	NA	NA	NA	NA	NA	NA	0	0	0	NA	NA
Rv0094c	Rv0094c	hypothetical protein(Rv0094c)	NA	NA	NA	NA	NA	NA	0	0	0	NA	NA	NA	NA	NA	NA	0	0	0	NA	NA	NA	NA	NA	NA	0	0	0	NA	NA	NA	NA	NA	NA	0	0	0	NA	NA	NA	NA	NA	NA	0	0	0	NA	NA
Rv0095c	Rv0095c	hypothetical protein(Rv0095c)	NA	NA	NA	NA	NA	NA	0	0	0	NA	NA	NA	NA	NA	NA	0	0	0	NA	NA	NA	NA	NA	NA	0	0	0	NA	NA	NA	NA	NA	NA	0	0	0	NA	NA	NA	NA	NA	NA	0	0	0	NA	NA
Rv0096	PPE1	PPE family protein PPE1(PPE1)	9.47776	-0.218716	0.575928	-0.379763	0.704122	0.83047	0	0	0	10.278	0.543918	0.567735	0.958049	0.338038	0.535378	0	0	0	NA	NA	NA	NA	NA	NA	0	0	0	5.92272	-0.862678	0.824241	-1.04663	0.295269	0.563157	0	0	0	2.67241	-2.96773	1.31722	-2.25303	0.0242574	NA	0	0	0	NA	NA
Rv0097	Rv0097	oxidoreductase(Rv0097)	18.6732	-0.163115	0.414482	-0.393538	0.693922	0.822315	0	0	0	18.4355	0.310224	0.43174	0.718544	0.472422	0.654906	0	0	0	12.4224	0.534925	0.511968	1.04484	0.296097	0.510073	0	0	0	8.663	-0.11919	0.673699	-0.176919	0.859572	0.940898	0	0	0	5.84538	-0.355966	0.83481	-0.426404	0.669813	NA	0	0	0	NA	NA
Rv0098	fcoT	fatty acyl CoA thioesterase FcoT(fcoT)	NA	NA	NA	NA	NA	NA	0	0	0	NA	NA	NA	NA	NA	NA	0	0	0	NA	NA	NA	NA	NA	NA	0	0	0	NA	NA	NA	NA	NA	NA	0	0	0	NA	NA	NA	NA	NA	NA	0	0	0	NA	NA
Rv0099	fadD10	fatty-acid--CoA ligase FadD10(fadD10)	66.5785	0.761839	0.247755	3.07496	0.0021053	0.0121704	0	0	0	76.5257	1.45775	0.261683	5.57068	2.53751e-08	6.27278e-07	0	1	1	64.1329	0.756383	0.264643	2.85813	0.00426151	0.0248249	0	0	0	22.2098	-0.0377307	0.412363	-0.0914987	0.927096	0.972634	0	0	0	12.2182	-0.950821	0.611249	-1.55554	0.119818	0.335222	0	0	0	NA	NA
Rv0100	Rv0100	hypothetical protein(Rv0100)	NA	NA	NA	NA	NA	NA	0	0	0	NA	NA	NA	NA	NA	NA	0	0	0	NA	NA	NA	NA	NA	NA	0	0	0	NA	NA	NA	NA	NA	NA	0	0	0	NA	NA	NA	NA	NA	NA	0	0	0	NA	NA
Rv0101	nrp	peptide synthetase Nrp(nrp)	151.907	0.304533	0.207544	1.46731	0.14229	0.302686	0	0	0	133.164	0.444922	0.212181	2.0969	0.0360021	0.111151	0	0	0	103.158	0.20129	0.198098	1.01611	0.309575	0.524511	0	0	0	63.0466	-0.6171	0.278107	-2.21893	0.0264914	0.134352	0	0	0	43.6112	-0.548955	0.324895	-1.68964	0.0910973	0.281519	0	0	0	13.2719	0.0885769
Rv0102	Rv0102	integral membrane protein(Rv0102)	86.4653	-0.424741	0.232302	-1.8284	0.0674891	0.180292	0	0	0	75.6983	-0.26184	0.255294	-1.02564	0.305061	0.502277	0	0	0	45.9596	0.223197	0.287247	0.777021	0.437146	0.646752	0	0	0	28.5446	-0.63141	0.388172	-1.62663	0.103817	0.319702	0	0	0	18.1967	-0.88205	0.507245	-1.7389	0.082052	0.264951	0	0	0	NA	NA
Rv0103c	ctpB	cation-transporter P-type ATPase B(ctpB)	93.9442	-0.169646	0.22959	-0.738909	0.459962	0.647658	0	0	0	78.7177	-0.123299	0.262394	-0.469898	0.638428	0.780914	0	0	0	52.4277	0.103026	0.284033	0.362726	0.716809	0.854737	0	0	0	35.6515	-0.460761	0.334448	-1.37767	0.168304	0.414785	0	0	0	30.639	0.245794	0.408354	0.601914	0.547231	0.772438	0	0	0	10.1614	0.74384
Rv0104	Rv0104	hypothetical protein(Rv0104)	33.3036	0.107177	0.3371	0.317939	0.750531	0.861031	0	0	0	28.47	0.235202	0.363377	0.647267	0.517459	0.693389	0	0	0	20.9051	0.180787	0.412669	0.438091	0.66132	0.815945	0	0	0	17.8721	0.70837	0.422703	1.67581	0.0937753	0.303064	0	0	0	8.94187	-0.0153777	0.631861	-0.0243371	0.980584	NA	0	0	0	NA	NA
Rv0105c	rpmB1	50S ribosomal protein L28(rpmB1)	NA	NA	NA	NA	NA	NA	0	0	0	NA	NA	NA	NA	NA	NA	0	0	0	NA	NA	NA	NA	NA	NA	0	0	0	NA	NA	NA	NA	NA	NA	0	0	0	NA	NA	NA	NA	NA	NA	0	0	0	NA	NA
Rv0106	Rv0106	hypothetical protein(Rv0106)	14.624	-0.405365	0.473452	-0.856189	0.391893	0.586358	0	0	0	9.69743	-1.44883	0.677546	-2.13835	0.0324884	0.102484	0	0	0	NA	NA	NA	NA	NA	NA	0	0	0	4.98712	-1.5415	0.982533	-1.5689	0.11667	0.341604	0	0	0	7.23568	0.75016	0.678069	1.10632	0.268589	NA	0	0	0	NA	NA
Rv0107c	ctpI	cation-transporter ATPase I(ctpI)	146.037	-0.222829	0.237546	-0.938045	0.348221	0.546099	0	0	0	102.991	-0.798157	0.262261	-3.04337	0.00233944	0.0131687	0	0	0	65.3286	-0.514703	0.266078	-1.9344	0.0530635	0.162507	0	0	0	59.2704	0.284061	0.249896	1.13672	0.255656	0.525506	0	0	0	29.3293	-0.86604	0.396412	-2.1847	0.028911	0.13038	0	0	0	12.4861	-1.05385
Rv0108c	Rv0108c	hypothetical protein(Rv0108c)	54.6172	-0.141297	0.288908	-0.489073	0.62479	0.776891	0	0	0	59.9527	0.633745	0.26851	2.36023	0.0182634	0.0663526	0	0	0	41.1438	0.833195	0.306205	2.72104	0.00650772	0.0342821	0	0	0	24.2423	0.159502	0.387519	0.411597	0.680635	0.853547	0	0	0	22.4953	0.928753	0.414884	2.23858	0.025183	0.119514	0	0	0	NA	NA
Rv0109	PE_PGRS1	PE-PGRS family protein PE_PGRS1(PE_PGRS1)	19.2181	-0.226283	0.440016	-0.514261	0.60707	0.7628	0	0	0	22.6876	0.735201	0.419528	1.75245	0.0796967	0.203561	0	0	0	15.2138	1.01993	0.482672	2.11309	0.0345929	0.119584	0	0	0	13.5419	-0.00378019	0.51132	-0.007393	0.994101	0.998389	0	0	0	41.3437	2.91642	0.423756	6.8823	5.88942e-12	4.15293e-10	0	1	1	16.0849	3.01794
Rv0110	Rv0110	integral membrane protein(Rv0110)	13.9218	-0.285347	0.49784	-0.573169	0.56653	0.733338	0	0	0	12.1361	-0.145401	0.545487	-0.266552	0.789814	0.884102	0	0	0	NA	NA	NA	NA	NA	NA	0	0	0	8.06091	-1.34302	0.746194	-1.79982	0.0718889	0.257563	0	0	0	6.53279	-0.822485	0.812854	-1.01185	0.31161	NA	0	0	0	NA	NA
Rv0111	Rv0111	acyltransferase(Rv0111)	30.6134	-0.357914	0.371421	-0.963634	0.335229	0.534835	0	0	0	37.3965	0.717134	0.337029	2.12781	0.0333527	0.104338	0	0	0	24.283	1.13097	0.387607	2.91782	0.00352486	0.0213786	0	1	1	23.0001	-0.61787	0.410476	-1.50525	0.132259	0.364507	0	0	0	19.4517	-0.0173196	0.442752	-0.039118	0.968796	0.987468	0	0	0	NA	NA
Rv0112	GCA	GDP-mannose 4,6-dehydratase(gca)	66.3012	0.199126	0.270626	0.735799	0.461853	0.649037	0	0	0	56.8206	0.295491	0.275588	1.07222	0.283622	0.478573	0	0	0	42.7627	0.155227	0.295285	0.525684	0.599108	0.771429	0	0	0	28.7106	-1.12378	0.393317	-2.85718	0.00427429	0.0378775	1	0	1	28.5876	0.117622	0.353328	0.332897	0.739212	0.894658	0	0	0	NA	NA
Rv0113	gmhA	phosphoheptose isomerase(gmhA)	36.0463	0.349177	0.325413	1.07303	0.283259	0.479544	0	0	0	23.8688	-0.287372	0.395311	-0.726953	0.467255	0.651319	0	0	0	19.3065	-0.579466	0.433567	-1.33651	0.181383	0.37615	0	0	0	13.8334	-0.917839	0.55147	-1.66435	0.0960426	0.307308	0	0	0	18.8242	0.930012	0.573897	1.62052	0.105121	0.309571	0	0	0	NA	NA
Rv0114	gmhB	D-glycero-alpha-D-manno-heptose-1,7-bisphosphate 7-phosphatase(gmhB)	16.106	0.409175	0.481918	0.849055	0.395851	0.587977	0	0	0	11.0528	-0.188774	0.566912	-0.332987	0.739144	0.851344	0	0	0	8.95781	-0.520523	0.663524	-0.784483	0.432757	0.643507	0	0	0	8.54454	-1.4041	0.73116	-1.92037	0.0548116	0.218949	0	0	0	6.40485	-1.31019	0.914412	-1.43282	0.151909	NA	0	0	0	NA	NA
Rv0115	hddA	D-alpha-D-heptose-7-phosphate kinase HddA(hddA)	28.4086	0.0523462	0.343589	0.152351	0.87891	0.938343	0	0	0	20.4633	-0.374898	0.421911	-0.888573	0.374233	0.569195	0	0	0	14.6701	-0.369107	0.475368	-0.776466	0.437474	0.646752	0	0	0	16.8151	-0.36086	1.95572	-0.184515	0.853609	0.938998	0	0	0	8.95958	-1.46665	0.79646	-1.84146	0.0655543	NA	0	0	0	NA	NA
Rv0116c	ldtA	L,D-transpeptidase LdtA(ldtA)	57.6144	-0.36457	0.283293	-1.2869	0.198129	0.376184	0	0	0	70.7914	0.687223	0.261985	2.62314	0.00871222	0.0371057	0	0	0	45.7236	1.11113	0.299957	3.7043	0.000211978	0.00203856	0	1	1	32.8902	-0.287362	0.35401	-0.811736	0.416943	0.673415	0	0	0	36.7274	0.922869	0.331581	2.78323	0.00538199	0.0399978	0	0	0	13.4415	1.28644
Rv0117	oxyS	oxidative stress response regulatory protein OxyS(oxyS)	19.9963	0.469894	0.446771	1.05175	0.292912	0.488782	0	0	0	19.8167	0.941069	0.466558	2.01704	0.0436908	0.129136	0	0	0	15.9108	0.527907	0.503586	1.0483	0.294502	0.509316	0	0	0	6.90495	-0.343059	0.715808	-0.47926	0.631753	0.825167	0	0	0	7.93932	0.897939	0.699612	1.28348	0.199324	NA	0	0	0	NA	NA
Rv0118c	oxcA	oxalyl-CoA decarboxylase OxcA(oxcA)	20.0495	-0.0699474	0.483747	-0.144595	0.885031	0.941055	0	0	0	24.6393	0.972969	0.399615	2.43477	0.0149013	0.0567018	0	0	0	17.2502	1.09251	0.512707	2.13086	0.0331004	0.116247	0	0	0	10.6378	-0.171106	0.597254	-0.286488	0.774504	0.904538	0	0	0	6.43514	-0.692596	0.854745	-0.810295	0.417771	NA	0	0	0	NA	NA
Rv0119	fadD7	fatty-acid--CoA ligase FadD7(fadD7)	15.6343	-0.195805	0.470522	-0.416145	0.677304	0.811033	0	0	0	16.7738	0.545935	0.450191	1.21267	0.225255	0.416822	0	0	0	11.3211	0.792418	0.561579	1.41105	0.158229	0.344429	0	0	0	8.92333	-0.0572862	0.623146	-0.0919306	0.926753	0.972634	0	0	0	8.04019	0.56209	0.659925	0.851748	0.394354	NA	0	0	0	NA	NA
Rv0120c	fusA2	elongation factor G(fusA2)	63.955	-0.131432	0.279247	-0.470666	0.637879	0.786992	0	0	0	58.4471	0.132547	0.293252	0.45199	0.651276	0.7913	0	0	0	39.5942	0.323849	0.30373	1.06624	0.286315	0.498507	0	0	0	36.1971	-0.268925	0.329921	-0.81512	0.415003	0.672564	0	0	0	24.436	-0.188704	0.401798	-0.46965	0.638605	0.839338	0	0	0	NA	NA
Rv0121c	Rv0121c	hypothetical protein(Rv0121c)	10.4726	0.501128	0.631371	0.793714	0.427362	0.617628	0	0	0	NA	NA	NA	NA	NA	NA	0	0	0	NA	NA	NA	NA	NA	NA	0	0	0	7.2586	-0.0489795	0.671372	-0.0729543	0.941842	0.976334	0	0	0	5.94762	0.20182	0.773085	0.261058	0.794048	NA	0	0	0	NA	NA
Rv0122	Rv0122	hypothetical protein(Rv0122)	19.977	2.42383	0.509656	4.75581	1.97648e-06	2.73106e-05	0	1	1	29.2054	3.3748	0.459801	7.33968	2.14098e-13	9.95835e-12	0	1	1	28.6521	1.00827	0.422829	2.38458	0.0170988	0.0737205	0	0	0	NA	NA	NA	NA	NA	NA	0	0	0	NA	NA	NA	NA	NA	NA	0	0	0	NA	NA
Rv0123	Rv0123	hypothetical protein(Rv0123)	15.4861	1.46722	0.465317	3.15316	0.00161516	0.00984859	0	1	1	12.9602	1.49211	0.517722	2.88206	0.00395078	0.0200619	0	1	1	13.3296	0.0871545	0.494179	0.176362	0.860009	0.935135	0	0	0	5.78897	-1.11047	0.884887	-1.25493	0.209503	0.471239	0	0	0	7.11111	0.71085	0.678189	1.04816	0.294565	NA	0	0	0	NA	NA
Rv0124	PE_PGRS2	PE-PGRS family protein PE_PGRS2(PE_PGRS2)	13.0486	-0.591602	0.512761	-1.15376	0.2486	0.4376	0	0	0	15.6349	0.447207	0.471125	0.949233	0.342502	0.539137	0	0	0	NA	NA	NA	NA	NA	NA	0	0	0	5.32462	-4.48484	1.28279	-3.49617	0.000471994	0.00711622	1	0	1	6.01082	-0.630883	0.824346	-0.765313	0.444085	NA	0	0	0	NA	NA
Rv0125	pepA	serine protease PepA(pepA)	163.553	-0.718986	0.215017	-3.34386	0.000826225	0.0055829	0	0	0	174.962	0.0896553	0.192654	0.46537	0.641666	0.783226	0	0	0	99.8569	0.867419	0.229563	3.77856	0.000157738	0.00158611	0	0	0	74.3669	-0.336434	0.240444	-1.39922	0.161747	0.406749	0	0	0	65.4899	0.32441	0.236302	1.37286	0.169794	0.410126	0	0	0	22.6978	0.741497
Rv0126	treS	trehalose synthase/amylase TreS(treS)	113.958	-0.309357	0.226637	-1.36499	0.172256	0.344609	0	0	0	99.8803	-0.139342	0.235085	-0.59273	0.553362	0.719696	0	0	0	63.1959	0.228056	0.242282	0.941283	0.34656	0.563959	0	0	0	65.61	-0.295039	0.279788	-1.05451	0.29165	0.559135	0	0	0	46.7854	-0.24588	0.319555	-0.769443	0.44163	0.695313	0	0	0	16.0359	0.130593
Rv0127	MAK	maltokinase(mak)	61.3525	-0.286543	0.262221	-1.09275	0.274503	0.468691	0	0	0	56.9909	0.0465526	0.278248	0.167306	0.867129	0.92384	0	0	0	36.7443	0.393462	0.319902	1.22995	0.218717	0.422779	0	0	0	32.6161	-0.0728018	0.348881	-0.208672	0.834704	0.932751	0	0	0	23.7035	0.075557	0.402354	0.187787	0.851043	0.942311	0	0	0	NA	NA
Rv0128	Rv0128	transmembrane protein(Rv0128)	33.5049	0.116025	0.338675	0.342585	0.731911	0.84786	0	0	0	30.4425	0.337553	0.353626	0.954549	0.339806	0.536975	0	0	0	22.0305	0.28606	0.412561	0.693376	0.488074	0.690244	0	0	0	11.8659	-0.715137	0.556921	-1.28409	0.19911	0.45746	0	0	0	10.3972	-0.0970407	0.588714	-0.164835	0.869074	0.954204	0	0	0	NA	NA
Rv0129c	fbpC	diacylglycerol acyltransferase/mycolyltransferase Ag85C(fbpC)	141.43	-0.391763	0.212542	-1.84322	0.0652966	0.175886	0	0	0	123.898	-0.223709	0.224872	-0.994829	0.319819	0.516002	0	0	0	75.7591	0.228211	0.256744	0.888868	0.374074	0.591582	0	0	0	58.5292	-0.512797	0.29003	-1.76808	0.0770473	0.270032	0	0	0	46.7904	-0.0518147	0.341585	-0.151689	0.879432	0.959699	0	0	0	15.0329	0.527242
Rv0130	htdZ	3-hydroxyl-thioester dehydratase(htdZ)	11.5425	-0.122723	0.528649	-0.232145	0.816425	0.901769	0	0	0	9.80991	0.0253732	0.580846	0.0436832	0.965157	0.981398	0	0	0	NA	NA	NA	NA	NA	NA	0	0	0	NA	NA	NA	NA	NA	NA	0	0	0	NA	NA	NA	NA	NA	NA	0	0	0	NA	NA
Rv0131c	fadE1	acyl-CoA dehydrogenase FadE1(fadE1)	28.0779	-1.32041	0.387703	-3.40573	0.000659873	0.00459845	1	0	1	32.9811	-0.0243052	0.350457	-0.0693528	0.944709	0.970689	0	0	0	16.2172	1.35627	0.474442	2.85867	0.0042542	0.0248249	0	1	1	22.3065	0.183539	0.390701	0.469767	0.638522	0.829132	0	0	0	16.7384	0.382022	0.445838	0.856862	0.391521	0.652975	0	0	0	NA	NA
Rv0132c	FGD2	F420-dependent glucose-6-phosphate dehydrogenase(fgd2)	16.7838	-0.681834	0.46205	-1.47567	0.140032	0.298774	0	0	0	24.4088	0.852987	0.385422	2.21313	0.026889	0.0889174	0	0	0	14.9697	1.60185	0.513779	3.11778	0.0018222	0.012445	0	1	1	15.1606	0.642914	0.541216	1.18791	0.234871	0.500006	0	0	0	5.23111	-1.82264	1.09626	-1.66261	0.0963912	NA	0	0	0	NA	NA
Rv0133	Rv0133	GCN5-like N-acetyltransferase(Rv0133)	37.6964	0.127973	0.316684	0.404104	0.686136	0.816736	0	0	0	29.8081	-0.0330424	0.379129	-0.0871535	0.93055	0.964095	0	0	0	21.8954	-0.0974992	0.409797	-0.237921	0.811942	0.908799	0	0	0	14.3952	-0.479636	0.501549	-0.956311	0.338915	0.606199	0	0	0	11.4835	-0.140913	0.57372	-0.245613	0.805982	0.930318	0	0	0	NA	NA
Rv0134	ephF	epoxide hydrolase EphF(ephF)	57.4894	-0.310581	0.276322	-1.12399	0.261019	0.451647	0	0	0	42.4071	-0.707274	0.324484	-2.17969	0.0292806	0.0949103	0	0	0	26.2908	-0.339329	0.365584	-0.928184	0.353312	0.570437	0	0	0	21.4253	-0.110492	0.397697	-0.277831	0.781142	0.907836	0	0	0	15.0735	-0.0131913	0.490013	-0.0269202	0.978523	0.98958	0	0	0	NA	NA
Rv0135c	Rv0135c	transcriptional regulator(Rv0135c)	63.1963	-0.763696	0.301488	-2.53309	0.0113063	0.0469799	0	0	0	58.5717	-0.363852	0.309848	-1.17429	0.240278	0.434967	0	0	0	31.957	0.459472	0.362319	1.26814	0.204746	0.404125	0	0	0	31.2148	0.418554	0.341656	1.22507	0.220548	0.482829	0	0	0	20.1774	0.236874	0.424773	0.557648	0.577085	0.789485	0	0	0	8.91564	-0.116037
Rv0136	cyp138	cytochrome P450 Cyp138(cyp138)	35.8127	-0.656721	0.340241	-1.93016	0.0535866	0.154022	0	0	0	39.0949	0.199743	0.335871	0.594701	0.552043	0.71851	0	0	0	22.8992	0.917661	0.395084	2.3227	0.0201953	0.0810153	0	0	0	17.3496	0.276242	0.474239	0.582494	0.560234	0.775434	0	0	0	11.6459	0.258823	0.549388	0.471112	0.637561	0.839338	0	0	0	NA	NA
Rv0137c	MSRA	peptide methionine sulfoxide reductase MsrA(msrA)	58.1898	0.217104	0.266944	0.813293	0.41605	0.606946	0	0	0	49.7022	0.293755	0.291443	1.00793	0.313487	0.511441	0	0	0	37.5298	0.135588	0.307099	0.441514	0.658841	0.814019	0	0	0	29.6892	-0.127581	0.349626	-0.364906	0.715182	0.874169	0	0	0	24.1838	0.298015	0.376662	0.791199	0.428828	0.686686	0	0	0	NA	NA
Rv0138	Rv0138	hypothetical protein(Rv0138)	21.9526	0.908152	0.407385	2.22922	0.0257991	0.0915044	0	0	0	24.6421	1.55351	0.392501	3.95798	7.5585e-05	0.000754783	0	1	1	21.4991	0.704393	0.417942	1.68538	0.0919143	0.239443	0	0	0	8.58538	0.56697	0.615502	0.921151	0.356972	0.622058	0	0	0	7.06853	0.715109	0.68255	1.0477	0.294776	NA	0	0	0	NA	NA
Rv0139	Rv0139	oxidoreductase(Rv0139)	29.8154	0.0672023	0.351577	0.191145	0.848412	0.923066	0	0	0	24.2421	0.0229927	0.403884	0.056929	0.954602	0.975715	0	0	0	17.4276	0.0129303	0.458407	0.028207	0.977497	0.98968	0	0	0	10.6116	-0.180533	0.589211	-0.306397	0.759302	0.897175	0	0	0	12.4037	1.02569	0.499294	2.05428	0.0399483	0.163662	0	0	0	NA	NA
Rv0140	Rv0140	hypothetical protein(Rv0140)	93.2099	0.168859	0.255218	0.661625	0.508212	0.687099	0	0	0	110.931	1.0514	0.230377	4.56381	5.02341e-06	6.93662e-05	0	1	1	82.0115	0.945478	0.230575	4.10052	4.12215e-05	0.000502967	0	0	0	57.3333	0.725362	0.315084	2.30212	0.0213283	0.117854	0	0	0	53.9651	1.41606	0.251546	5.62943	1.80802e-08	7.13094e-07	0	1	1	24.5386	0.746607
Rv0141c	Rv0141c	hypothetical protein(Rv0141c)	80.3233	0.0864723	0.269201	0.321218	0.748045	0.859564	0	0	0	65.9672	0.0763121	0.267678	0.285089	0.775576	0.873975	0	0	0	48.2277	0.0487755	0.298948	0.163157	0.870395	0.939984	0	0	0	35.1269	-0.130381	0.328914	-0.396399	0.691811	0.860091	0	0	0	25.1359	-0.0109201	0.391477	-0.0278946	0.977746	0.98958	0	0	0	8.85148	0.177033
Rv0142	Rv0142	hypothetical protein(Rv0142)	26.6173	-0.926884	0.382165	-2.42535	0.0152935	0.0595193	0	0	0	25.9823	-0.357121	0.38187	-0.93519	0.34969	0.544562	0	0	0	13.3421	0.637602	0.50793	1.2553	0.209371	0.410368	0	0	0	10.5844	-1.30659	0.67614	-1.93242	0.0533073	0.214776	0	0	0	10.2395	-0.21759	0.683137	-0.318516	0.750093	NA	0	0	0	NA	NA
Rv0143c	Rv0143c	transmembrane protein(Rv0143c)	63.2949	-0.159026	0.255312	-0.622869	0.533371	0.70765	0	0	0	54.8402	-0.0232788	0.273696	-0.0850534	0.932219	0.964512	0	0	0	36.6291	0.194584	0.306921	0.633989	0.526088	0.7172	0	0	0	23.681	-0.821313	0.444169	-1.8491	0.0644433	0.241536	0	0	0	23.0557	0.328784	0.381879	0.860965	0.389257	0.652595	0	0	0	NA	NA
Rv0144	Rv0144	transcriptional regulator(Rv0144)	114.921	0.370998	0.223315	1.66132	0.0966495	0.232546	0	0	0	90.9285	0.25605	0.242086	1.05768	0.290201	0.48573	0	0	0	72.7208	-0.0566159	0.24336	-0.232643	0.816039	0.911401	0	0	0	45.191	-0.0406295	0.323296	-0.125672	0.899991	0.961982	0	0	0	32.7891	0.115171	0.391211	0.294397	0.768454	0.910485	0	0	0	12.077	0.216062
Rv0145	Rv0145	S-adenosylmethionine-dependent methyltransferase(Rv0145)	539.217	1.33745	0.171625	7.79287	6.55061e-15	4.66535e-13	0	1	1	348.86	0.80952	0.163022	4.96571	6.84509e-07	1.25375e-05	0	0	0	380.771	-0.46484	0.144004	-3.22796	0.00124678	0.0091204	0	0	0	210.244	0.459032	0.179088	2.56316	0.0103724	0.0733342	0	0	0	137.33	0.262309	0.212372	1.23514	0.216777	0.47188	0	0	0	60.7576	-0.109857
Rv0146	Rv0146	S-adenosylmethionine-dependent methyltransferase(Rv0146)	318.642	1.01635	0.166783	6.09385	1.10228e-09	3.27102e-08	0	1	1	232.457	0.725327	0.170191	4.26183	2.02758e-05	0.000241877	0	0	0	226.055	-0.232605	0.156544	-1.48587	0.137312	0.31306	0	0	0	119.803	0.22105	0.290638	0.760569	0.446915	0.691561	0	0	0	92.0282	0.423877	0.247489	1.71271	0.0867656	0.273212	0	0	0	36.7695	0.293033
Rv0147	Rv0147	(NAD+) dependent(Rv0147)	416.909	1.06212	0.16717	6.35356	2.10395e-10	7.355e-09	0	1	1	270.921	0.496045	0.172979	2.86766	0.00413522	0.0207348	0	0	0	275.21	-0.508149	0.160225	-3.17147	0.00151668	0.0107632	0	0	0	184	0.740705	0.170038	4.35611	1.32397e-05	0.000393882	0	0	0	115.342	0.475729	0.193348	2.46049	0.0138749	0.079918	0	0	0	55.7835	-0.184258
Rv0148	Rv0148	short-chain type dehydrogenase/reductase(Rv0148)	171.609	0.536058	0.188812	2.83911	0.00452399	0.0227541	0	0	0	111.201	-0.128712	0.21227	-0.606359	0.544276	0.712863	0	0	0	96.3798	-0.605118	0.207004	-2.92322	0.00346427	0.0211765	0	0	0	76.9951	0.0890058	0.267376	0.332886	0.739221	0.888192	0	0	0	51.2997	-0.0441941	0.29818	-0.148213	0.882175	0.961332	0	0	0	20.0035	-0.0568607
Rv0149	Rv0149	quinone oxidoreductase(Rv0149)	106.349	0.704008	0.216536	3.25124	0.00114905	0.0073067	0	0	0	67.4969	0.0223853	0.255659	0.0875592	0.930227	0.964044	0	0	0	62.226	-0.623149	0.254737	-2.44624	0.0144354	0.0649591	0	0	0	69.1715	0.715826	0.24176	2.96089	0.00306749	0.0301501	0	0	0	42.3567	0.41883	0.300069	1.39578	0.162782	0.400165	0	0	0	20.3602	-0.227597
Rv0150c	Rv0150c	hypothetical protein(Rv0150c)	29.2683	0.505252	0.340138	1.48543	0.137429	0.295512	0	0	0	21.8258	0.201716	0.403612	0.499776	0.617233	0.766931	0	0	0	18.2421	-0.240419	0.431496	-0.557174	0.577408	0.753633	0	0	0	14.8415	-0.0769712	0.503652	-0.152826	0.878535	0.951647	0	0	0	6.26993	-2.13977	1.11408	-1.92066	0.054775	NA	0	0	0	NA	NA
Rv0151c	PE1	PE family protein PE1(PE1)	50.2918	-0.483603	0.300214	-1.61086	0.10721	0.249853	0	0	0	49.1574	0.072207	0.307552	0.23478	0.814379	0.895498	0	0	0	30.014	0.607868	0.362536	1.67671	0.0935987	0.242806	0	0	0	26.5584	-0.430445	0.395927	-1.08718	0.276956	0.544436	0	0	0	19.1564	-0.388592	0.466572	-0.832866	0.40492	0.663445	0	0	0	NA	NA
Rv0152c	PE2	PE family protein PE2(PE2)	28.3242	-0.0671025	0.355521	-0.188744	0.850293	0.923702	0	0	0	30.1799	0.585853	0.367572	1.59384	0.110971	0.258239	0	0	0	20.8457	0.716455	0.430741	1.66331	0.0962511	0.246884	0	0	0	17.1042	-0.671266	0.478698	-1.40228	0.160833	0.405166	0	0	0	9.9849	-1.31152	0.731911	-1.79191	0.073147	NA	0	0	0	NA	NA
Rv0153c	ptbB	phosphotyrosine protein phosphatase(ptbB)	25.6835	-0.786603	0.38385	-2.04925	0.040438	0.127645	0	0	0	26.5768	-0.0483658	0.366135	-0.132098	0.894907	0.940263	0	0	0	14.7432	0.79924	0.485429	1.64646	0.0996689	0.253025	0	0	0	17.6301	0.00359621	0.448855	0.00801196	0.993607	0.998389	0	0	0	9.6652	-0.808381	0.685393	-1.17944	0.238223	NA	0	0	0	NA	NA
Rv0154c	fadE2	acyl-CoA dehydrogenase FadE2(fadE2)	62.3355	-0.461227	0.273833	-1.68434	0.0921169	0.225759	0	0	0	57.9563	-0.0988304	0.271526	-0.363982	0.715872	0.840175	0	0	0	35.1933	0.422989	0.329912	1.28213	0.199798	0.398434	0	0	0	25.8956	-0.365896	0.396655	-0.922452	0.356293	0.621645	0	0	0	23.3585	0.388083	0.40482	0.958656	0.337732	0.612074	0	0	0	NA	NA
Rv0155	pntAA	catalytic part(pntAa)	30.4333	-0.0103166	0.347571	-0.0296819	0.976321	0.988879	0	0	0	32.7829	0.667488	0.36093	1.84935	0.0644067	0.173151	0	0	0	23.0821	0.737248	0.413465	1.7831	0.0745703	0.208325	0	0	0	16.2825	-0.136743	0.495385	-0.276034	0.782522	0.907871	0	0	0	16.6897	0.945429	0.427832	2.20982	0.027118	0.125454	0	0	0	NA	NA
Rv0156	pntAB	integral membrane protein(pntAb)	NA	NA	NA	NA	NA	NA	0	0	0	NA	NA	NA	NA	NA	NA	0	0	0	NA	NA	NA	NA	NA	NA	0	0	0	NA	NA	NA	NA	NA	NA	0	0	0	NA	NA	NA	NA	NA	NA	0	0	0	NA	NA
Rv0157	pntB	NAD(P) transhydrogenase subunit beta PntB(pntB)	85.5929	-0.535626	0.259025	-2.06785	0.038654	0.124118	0	0	0	73.4633	-0.417865	0.263034	-1.58864	0.112143	0.260121	0	0	0	42.2934	0.177215	0.317344	0.558431	0.57655	0.753633	0	0	0	36.5945	-0.724238	0.333753	-2.16998	0.0300084	0.14491	0	0	0	28.2769	-0.355921	0.371761	-0.957393	0.338369	0.612274	0	0	0	NA	NA
Rv0157A	Rv0157A	hypothetical protein(Rv0157A)	NA	NA	NA	NA	NA	NA	0	0	0	NA	NA	NA	NA	NA	NA	0	0	0	NA	NA	NA	NA	NA	NA	0	0	0	NA	NA	NA	NA	NA	NA	0	0	0	NA	NA	NA	NA	NA	NA	0	0	0	NA	NA
Rv0158	Rv0158	transcriptional regulator(Rv0158)	44.9187	0.655439	0.326312	2.00862	0.0445771	0.13579	0	0	0	35.2071	0.547786	0.365773	1.49761	0.134235	0.29418	0	0	0	30.6098	-0.0469302	0.358607	-0.130868	0.89588	0.953899	0	0	0	13.6711	-0.250343	0.503084	-0.497616	0.618754	0.817482	0	0	0	12.7275	0.524578	0.496022	1.05757	0.290251	0.561909	0	0	0	NA	NA
Rv0159c	PE3	PE family protein PE3(PE3)	62.1091	-0.558268	0.273549	-2.04083	0.0412674	0.129133	0	0	0	58.498	-0.148196	0.286683	-0.516933	0.605203	0.757787	0	0	0	34.3314	0.469067	0.33468	1.40154	0.161053	0.348158	0	0	0	41.4462	0.412171	0.308491	1.33609	0.181521	0.432947	0	0	0	19.8101	-0.64535	0.465527	-1.38628	0.165662	0.403809	0	0	0	9.10808	-1.0214
Rv0160c	PE4	PE family protein PE4(PE4)	12.5344	-0.991593	0.562552	-1.76267	0.0779563	0.200828	0	0	0	19.2198	0.79962	0.457021	1.74964	0.0801812	0.204503	0	0	0	11.0352	1.85359	0.618157	2.99857	0.00271249	0.017194	0	1	1	10.8551	-0.796354	0.63424	-1.2556	0.20926	0.471117	0	0	0	9.08527	-0.136836	0.673662	-0.203122	0.83904	NA	0	0	0	NA	NA
Rv0161	Rv0161	oxidoreductase(Rv0161)	9.04343	-1.31706	0.650965	-2.02324	0.0430488	0.132725	0	0	0	9.56636	-0.316177	0.600585	-0.526449	0.598577	0.752675	0	0	0	NA	NA	NA	NA	NA	NA	0	0	0	NA	NA	NA	NA	NA	NA	0	0	0	NA	NA	NA	NA	NA	NA	0	0	0	NA	NA
Rv0162c	adhE1	zinc-type alcohol dehydrogenase subunit E(adhE1)	NA	NA	NA	NA	NA	NA	0	0	0	NA	NA	NA	NA	NA	NA	0	0	0	NA	NA	NA	NA	NA	NA	0	0	0	NA	NA	NA	NA	NA	NA	0	0	0	NA	NA	NA	NA	NA	NA	0	0	0	NA	NA
Rv0163	Rv0163	hypothetical protein(Rv0163)	10.5072	0.146045	0.570902	0.255814	0.798094	0.890576	0	0	0	10.8085	0.734155	0.565502	1.29824	0.194206	0.376965	0	0	0	NA	NA	NA	NA	NA	NA	0	0	0	NA	NA	NA	NA	NA	NA	0	0	0	NA	NA	NA	NA	NA	NA	0	0	0	NA	NA
Rv0164	TB18.5	hypothetical protein(TB18.5)	135.35	0.945405	0.219083	4.31528	1.594e-05	0.000179061	0	0	0	115.623	1.02079	0.229673	4.44454	8.80782e-06	0.000117051	0	1	1	106.51	0.136076	0.210678	0.645898	0.518345	0.712119	0	0	0	61.114	0.966349	0.249002	3.88089	0.000104077	0.00199301	0	0	0	40.7964	0.891333	0.298021	2.99084	0.00278215	0.0252299	0	0	0	20.6127	-0.00569894
Rv0165c	mce1R	transcriptional regulator Mce1R(mce1R)	54.2426	-0.231781	0.277066	-0.836553	0.402844	0.595239	0	0	0	44.023	-0.287655	0.331229	-0.86845	0.385148	0.577641	0	0	0	28.6255	-0.00256063	0.372011	-0.00688321	0.994508	0.997683	0	0	0	19.8482	-0.660347	0.451857	-1.46141	0.143904	0.381454	0	0	0	24.9959	0.872814	0.366675	2.38035	0.0172962	0.0940379	0	0	0	NA	NA
Rv0166	fadD5	fatty-acid--CoA ligase FadD5(fadD5)	87.7221	-0.479649	0.273792	-1.75188	0.0797953	0.204131	0	0	0	65.7939	-0.826991	0.287147	-2.88002	0.00397646	0.0201099	0	0	0	38.211	-0.289066	0.321123	-0.900171	0.368029	0.586226	0	0	0	34.551	-0.54088	0.334974	-1.6147	0.106377	0.324099	0	0	0	25.3566	-0.539298	0.433626	-1.24369	0.213613	0.467354	0	0	0	NA	NA
Rv0167	yrbE1A	membrane protein(yrbE1A)	48.8735	-0.984967	0.313982	-3.13702	0.00170675	0.0102147	0	0	0	45.3898	-0.577269	0.34963	-1.65109	0.0987206	0.237238	0	0	0	22.5559	0.473525	0.429134	1.10344	0.269835	0.477901	0	0	0	29.0488	-0.301006	0.354412	-0.849312	0.395708	0.655643	0	0	0	20.0536	-0.218951	0.430959	-0.508056	0.611414	0.817678	0	0	0	NA	NA
Rv0168	yrbE1B	membrane protein(yrbE1B)	16.494	0.274908	0.491848	0.558928	0.576211	0.74109	0	0	0	15.3727	0.644006	0.51132	1.2595	0.207851	0.394816	0	0	0	12.0049	0.417827	0.564573	0.740075	0.459254	0.663726	0	0	0	14.3657	-0.594671	0.520617	-1.14224	0.253353	0.524006	0	0	0	10.3265	-0.728988	0.682688	-1.06782	0.285602	NA	0	0	0	NA	NA
Rv0169	mce1A	Mce family protein Mce1A(mce1A)	54.2159	0.382317	0.281856	1.35643	0.174963	0.348068	0	0	0	46.1329	0.474795	0.294781	1.61067	0.107251	0.251249	0	0	0	36.8756	0.149993	0.315503	0.475407	0.634497	0.796562	0	0	0	53.8674	0.575161	0.334583	1.71904	0.0856077	0.286612	0	0	0	32.8526	0.300027	0.367796	0.815744	0.414647	0.67172	0	0	0	15.2685	-0.228756
Rv0170	mce1B	Mce family protein Mce1B(mce1B)	48.8891	0.070108	0.308635	0.227155	0.820303	0.904086	0	0	0	46.5395	0.432764	0.314162	1.37752	0.168352	0.34272	0	0	0	33.5562	0.419989	0.318739	1.31766	0.187617	0.382799	0	0	0	39.5908	0.247649	0.310666	0.797155	0.425361	0.67507	0	0	0	33.4106	0.660448	0.328635	2.00967	0.0444658	0.175973	0	0	0	13.5809	0.516134
Rv0171	mce1C	Mce family protein Mce1C(mce1C)	62.9854	-0.367694	0.299023	-1.22965	0.218828	0.402295	0	0	0	55.0524	-0.160472	0.294151	-0.545542	0.585381	0.743381	0	0	0	34.5567	0.262967	0.339866	0.773736	0.439087	0.647437	0	0	0	40.897	-0.201174	0.302792	-0.664397	0.506436	0.737198	0	0	0	30.7577	-0.0510066	0.413572	-0.123332	0.901845	0.971227	0	0	0	10.8913	0.258001
Rv0172	mce1D	Mce family protein Mce1D(mce1D)	82.5714	0.19782	0.254628	0.776897	0.43722	0.626283	0	0	0	66.6333	0.148211	0.268954	0.551063	0.581591	0.741675	0	0	0	50.5598	0.00548053	0.301895	0.0181538	0.985516	0.993887	0	0	0	44.2328	-0.559269	0.309306	-1.80814	0.0705845	0.256266	0	0	0	51.1882	0.796264	0.554409	1.43624	0.150935	0.382171	0	0	0	16.9658	1.4766
Rv0173	lprK	Mce family lipoprotein Mce1E(lprK)	38.2814	-0.218877	0.309062	-0.708199	0.478821	0.662683	0	0	0	29.8683	-0.411696	0.358868	-1.14721	0.251296	0.446534	0	0	0	19.3714	-0.13541	0.414645	-0.326569	0.743994	0.87527	0	0	0	26.1363	-0.837506	0.400773	-2.08973	0.0366423	0.167409	0	0	0	18.1566	-0.684048	0.490166	-1.39554	0.162852	0.400165	0	0	0	NA	NA
Rv0174	mce1F	Mce family protein Mce1F(mce1F)	173.049	0.737933	0.218116	3.38321	0.000716437	0.00494425	0	0	0	109.653	0.079078	0.261974	0.301855	0.762763	0.866163	0	0	0	102.414	-0.612364	0.394346	-1.55286	0.120456	0.289828	0	0	0	81.7587	0.0734025	0.261387	0.280819	0.778849	0.906344	0	0	0	56.5443	0.0770372	0.284206	0.271061	0.786344	0.919844	0	0	0	21.9392	0.0644886
Rv0175	Rv0175	Mce associated membrane protein(Rv0175)	110.129	-0.598279	0.217167	-2.75493	0.00587044	0.0273979	0	0	0	82.6702	-1.01432	0.250665	-4.0465	5.19892e-05	0.000545347	1	0	1	44.8155	-0.353646	0.28764	-1.22947	0.218894	0.422836	0	0	0	42.3708	-0.302944	0.391726	-0.773356	0.439311	0.684897	0	0	0	25.8362	-0.652439	0.453588	-1.4384	0.150322	0.381681	0	0	0	NA	NA
Rv0176	Rv0176	Mce associated transmembrane protein(Rv0176)	58.6507	-0.215258	0.301742	-0.713385	0.475608	0.660288	0	0	0	44.9967	-0.490829	0.334766	-1.46618	0.142598	0.305691	0	0	0	29.0622	-0.2152	0.346334	-0.621364	0.53436	0.723813	0	0	0	24.9921	-0.037427	0.423458	-0.0883842	0.929571	0.973577	0	0	0	12.0012	-1.57546	0.702595	-2.24235	0.0249387	0.118675	0	0	0	NA	NA
Rv0177	Rv0177	Mce associated protein(Rv0177)	62.0568	-0.150784	0.266306	-0.566207	0.571253	0.736507	0	0	0	41.875	-0.882688	0.327034	-2.69907	0.0069533	0.031312	0	0	0	27.5706	-0.671627	0.369304	-1.81863	0.068968	0.197316	0	0	0	29.4291	-0.0687977	0.366646	-0.187641	0.851158	0.938471	0	0	0	15.5107	-1.15634	0.582154	-1.98631	0.0469992	0.18381	0	0	0	NA	NA
Rv0178	Rv0178	Mce associated membrane protein(Rv0178)	89.9593	0.102633	0.237519	0.432103	0.665667	0.804357	0	0	0	77.2072	0.211171	0.265997	0.793884	0.427263	0.616228	0	0	0	56.6033	0.163895	0.285422	0.574218	0.56582	0.747196	0	0	0	39.9563	-0.285756	0.364966	-0.782967	0.433646	0.680246	0	0	0	22.8102	-1.06293	0.466662	-2.27773	0.0227424	0.112308	0	0	0	NA	NA
Rv0179c	lprO	lipoprotein LprO(lprO)	93.291	0.0339236	0.233133	0.145512	0.884307	0.940847	0	0	0	73.9837	-0.100615	0.251391	-0.400235	0.688984	0.819863	0	0	0	52.6164	-0.076201	0.262774	-0.289987	0.771826	0.890369	0	0	0	57.1957	0.164201	0.279881	0.586681	0.557418	0.773238	0	0	0	42.6211	0.304321	0.321074	0.947822	0.34322	0.614567	0	0	0	16.9262	0.231593
Rv0180c	Rv0180c	transmembrane protein(Rv0180c)	78.7208	-0.0777341	0.247626	-0.313917	0.753584	0.863143	0	0	0	82.4132	0.547376	0.235655	2.32279	0.0201906	0.0718045	0	0	0	57.0501	0.68433	0.261757	2.61437	0.00893909	0.0440111	0	0	0	39.1423	0.288261	0.317736	0.907234	0.364283	0.627607	0	0	0	23.9363	-0.151543	0.405771	-0.373469	0.7088	0.87361	0	0	0	9.75416	-0.327708
Rv0181c	Rv0181c	hypothetical protein(Rv0181c)	25.8548	-0.474259	0.402582	-1.17804	0.238779	0.425785	0	0	0	28.9406	0.426364	0.354254	1.20355	0.228762	0.420442	0	0	0	18.1979	0.956677	0.470518	2.03324	0.042028	0.138022	0	0	0	14.6052	0.0823296	0.489799	0.168088	0.866514	0.94601	0	0	0	10.4832	-0.0426294	0.632619	-0.0673856	0.946275	0.982681	0	0	0	NA	NA
Rv0182c	SIGG	ECF type sigma factor(sigG)	60.6066	0.0134689	0.264565	0.0509097	0.959397	0.980039	0	0	0	54.296	0.221157	0.293685	0.753041	0.451425	0.63806	0	0	0	38.2848	0.269957	0.32196	0.838481	0.401761	0.617955	0	0	0	34.3652	0.324886	0.341458	0.951467	0.341367	0.607929	0	0	0	24.3099	0.277553	0.511719	0.542393	0.587548	0.794792	0	0	0	10.3662	0.0447837
Rv0183	Rv0183	lysophospholipase(Rv0183)	22.1169	-0.365251	0.407532	-0.89625	0.370119	0.564352	0	0	0	30.9722	0.980721	0.347239	2.82434	0.00473784	0.023197	0	0	0	20.29	1.40654	0.426369	3.29889	0.000970687	0.00741711	0	1	1	9.93351	-0.0117656	0.576757	-0.0203995	0.983725	0.996283	0	0	0	5.39205	-0.941977	0.914805	-1.0297	0.30315	NA	0	0	0	NA	NA
Rv0184	Rv0184	hypothetical protein(Rv0184)	38.2829	0.789227	0.350041	2.25467	0.0241542	0.0866193	0	0	0	34.5894	1.0082	0.366857	2.74821	0.0059921	0.0280929	0	1	1	30.6415	0.282546	0.35852	0.788089	0.430645	0.640984	0	0	0	14.2766	0.761493	0.518874	1.46759	0.142216	0.378973	0	0	0	7.66574	-0.134769	0.681548	-0.197739	0.843249	NA	0	0	0	NA	NA
Rv0185	Rv0185	hypothetical protein(Rv0185)	22.6044	0.503171	0.382814	1.3144	0.188711	0.364762	0	0	0	26.8295	1.29967	0.368265	3.52916	0.000416882	0.00327484	0	1	1	21.3067	0.85683	0.394134	2.17395	0.0297086	0.107264	0	0	0	8.75308	0.651451	0.606038	1.07493	0.282404	0.550275	0	0	0	NA	NA	NA	NA	NA	NA	0	0	0	NA	NA
Rv0186	bglS	beta-glucosidase BglS(bglS)	414.003	0.35405	0.198695	1.78187	0.0747698	0.194966	0	0	0	443.484	0.952116	0.193455	4.92163	8.58253e-07	1.47996e-05	0	0	0	343.119	0.657811	0.187479	3.50872	0.000450277	0.00386112	0	0	0	313.611	0.799567	0.164921	4.84818	1.24598e-06	4.61288e-05	0	0	0	158.843	-0.0470075	0.19569	-0.240214	0.810165	0.930431	0	0	0	81.6444	-0.758723
Rv0186A	mymT	metallothionein(mymT)	155.837	0.0904731	0.203277	0.445073	0.656267	0.800369	0	0	0	137.142	0.250303	0.209731	1.19345	0.232694	0.424883	0	0	0	99.2136	0.21899	0.223344	0.980502	0.326838	0.543889	0	0	0	151.814	0.52013	0.284242	1.82989	0.0672667	0.24876	0	0	0	80.6192	-0.215794	0.331524	-0.650915	0.515102	0.748647	0	0	0	37.7703	-0.660036
Rv0187	Rv0187	O-methyltransferase(Rv0187)	42.3775	-0.0366504	0.297209	-0.123315	0.901858	0.94968	0	0	0	36.7932	0.0723924	0.330722	0.218892	0.826734	0.901173	0	0	0	25.5265	0.172872	0.374563	0.461529	0.644419	0.804617	0	0	0	29.4268	-0.108507	0.367442	-0.295304	0.767762	0.901085	0	0	0	19.4949	-0.185522	0.443814	-0.418017	0.675934	0.853916	0	0	0	NA	NA
Rv0188	Rv0188	transmembrane protein(Rv0188)	67.8861	-0.538582	0.263703	-2.04238	0.0411139	0.128993	0	0	0	74.0309	0.290106	0.254051	1.14192	0.253486	0.448047	0	0	0	45.2014	0.887569	0.28493	3.11504	0.00183919	0.0125057	0	0	0	63.4941	-0.0980959	0.258771	-0.379083	0.704626	0.868596	0	0	0	41.8894	-0.308924	0.310072	-0.996297	0.319106	0.592152	0	0	0	15.1173	-0.119492
Rv0189c	ilvD	dihydroxy-acid dehydratase(ilvD)	114.483	-0.10337	0.214645	-0.481587	0.6301	0.781904	0	0	0	119.542	0.521813	0.213926	2.43922	0.0147191	0.0561899	0	0	0	82.2697	0.6858	0.221066	3.10224	0.0019206	0.0129452	0	0	0	68.9572	0.262435	0.250591	1.04727	0.294977	0.562923	0	0	0	52.0119	0.471199	0.272515	1.72907	0.0837957	0.26748	0	0	0	21.5342	0.279605
Rv0190	Rv0190	hypothetical protein(Rv0190)	165.665	0.0336356	0.217757	0.154464	0.877244	0.938098	0	0	0	125.011	-0.224677	0.239175	-0.939384	0.347534	0.542159	0	0	0	89.2245	-0.198713	0.245058	-0.810882	0.417434	0.630748	0	0	0	115.451	-0.100941	0.305227	-0.330709	0.740864	0.888192	0	0	0	66.2127	-0.780434	0.283896	-2.74901	0.00597748	0.0431975	0	0	0	23.4735	-0.605927
Rv0191	Rv0191	MFS-type transporter(Rv0191)	69.4123	1.30331	0.25611	5.08884	3.60252e-07	6.19738e-06	0	1	1	42.1886	0.602187	0.30606	1.96754	0.0491206	0.140828	0	0	0	46.5443	-0.641325	0.287217	-2.23289	0.0255559	0.0953943	0	0	0	45.4892	1.18352	0.294508	4.01865	5.85335e-05	0.00124225	0	1	1	30.0266	1.00018	0.340837	2.93449	0.00334102	0.0290095	0	1	1	15.8586	-0.0757474
Rv0192	Rv0192	hypothetical protein(Rv0192)	61.4206	1.11636	0.282065	3.95782	7.56353e-05	0.000712533	0	1	1	36.8057	0.417952	0.343486	1.21679	0.223683	0.414864	0	0	0	39.1367	-0.643597	0.349774	-1.84004	0.065763	0.190441	0	0	0	23.2698	0.38247	0.38264	0.999554	0.317527	0.586013	0	0	0	17.1458	0.497118	0.4434	1.12115	0.262224	0.527395	0	0	0	NA	NA
Rv0192A			NA	NA	NA	NA	NA	NA	0	0	0	NA	NA	NA	NA	NA	NA	0	0	0	NA	NA	NA	NA	NA	NA	0	0	0	NA	NA	NA	NA	NA	NA	0	0	0	NA	NA	NA	NA	NA	NA	0	0	0	NA	NA
Rv0193c	Rv0193c	hypothetical protein(Rv0193c)	67.9511	0.834395	0.283529	2.94289	0.00325163	0.017386	0	0	0	52.1851	0.687851	0.291311	2.36122	0.0182147	0.0663099	0	0	0	47.969	-0.0891591	0.313818	-0.28411	0.776326	0.89289	0	0	0	26.9891	0.473479	0.36502	1.29713	0.194587	0.450565	0	0	0	23.1348	0.953922	0.399822	2.38587	0.0170388	0.0928554	0	0	0	10.0692	0.553889
Rv0194	Rv0194	multidrug ABC transporter ATPase/permease(Rv0194)	32.3865	-0.442757	0.36247	-1.2215	0.221897	0.406096	0	0	0	49.7559	1.1443	0.315032	3.63231	0.000280891	0.00232541	0	1	1	32.2622	1.64292	0.35139	4.67549	2.93247e-06	4.7897e-05	0	1	1	22.3179	-0.754722	0.448491	-1.6828	0.0924129	0.299916	0	0	0	20.3972	0.0752049	0.458352	0.164077	0.869671	0.954204	0	0	0	NA	NA
Rv0195	Rv0195	two component transcriptional regulator(Rv0195)	19.5023	1.72337	0.442959	3.89058	0.000100006	0.000908469	0	1	1	21.9823	2.26614	0.437932	5.17464	2.28348e-07	4.50955e-06	0	1	1	21.4959	0.599364	0.410601	1.45973	0.144366	0.323643	0	0	0	NA	NA	NA	NA	NA	NA	0	0	0	NA	NA	NA	NA	NA	NA	0	0	0	NA	NA
Rv0196	Rv0196	HTH-type transcriptional regulator(Rv0196)	13.5973	-0.732503	0.576849	-1.26984	0.204143	0.384022	0	0	0	14.3941	0.0474647	0.560034	0.0847531	0.932458	0.964512	0	0	0	NA	NA	NA	NA	NA	NA	0	0	0	11.6463	-0.964151	0.61076	-1.57861	0.114426	0.338003	0	0	0	11.4768	-0.109241	0.69818	-0.156465	0.875666	0.957554	0	0	0	NA	NA
Rv0197	Rv0197	oxidoreductase(Rv0197)	47.5174	-0.135514	0.329531	-0.411231	0.680903	0.813383	0	0	0	51.4488	0.55566	0.31499	1.76405	0.0777229	0.199528	0	0	0	34.8042	0.747943	0.325713	2.29632	0.0216575	0.0854944	0	0	0	48.2266	0.449327	0.32949	1.36371	0.17266	0.421478	0	0	0	36.271	0.564829	0.453136	1.24649	0.212585	0.46656	0	0	0	15.8136	0.205808
Rv0198c	zmp1	zinc metalloprotease(zmp1)	204.866	0.0313038	0.182987	0.171071	0.864168	0.932233	0	0	0	169.022	0.0141852	0.190706	0.0743824	0.940706	0.968938	0	0	0	120.375	0.0417565	0.189951	0.219828	0.826005	0.915247	0	0	0	98.0762	0.305019	0.211427	1.44267	0.149114	0.388466	0	0	0	73.0686	0.408932	0.230374	1.77508	0.0758843	0.251185	0	0	0	30.1967	0.210324
Rv0199	Rv0199	membrane protein(Rv0199)	26.091	0.080292	0.362153	0.221707	0.824542	0.906512	0	0	0	19.1568	-0.241697	0.436817	-0.553315	0.580048	0.741044	0	0	0	13.9528	-0.27162	0.500542	-0.542651	0.58737	0.762815	0	0	0	10.8197	0.0743697	0.609171	0.122083	0.902833	0.961982	0	0	0	8.92185	0.759409	0.604361	1.25655	0.208917	NA	0	0	0	NA	NA
Rv0200	Rv0200	transmembrane protein(Rv0200)	29.9135	-0.407413	0.35588	-1.1448	0.252291	0.441478	0	0	0	25.1815	-0.352755	0.397101	-0.888327	0.374365	0.569195	0	0	0	15.2268	0.114411	0.462397	0.24743	0.804576	0.906138	0	0	0	11.1457	-0.448152	0.556532	-0.805258	0.420671	0.674178	0	0	0	8.45152	-0.355959	0.667853	-0.532991	0.59404	NA	0	0	0	NA	NA
Rv0201c	Rv0201c	hypothetical protein(Rv0201c)	34.189	0.593205	0.329885	1.79822	0.0721423	0.189617	0	0	0	26.9317	0.467058	0.37566	1.2433	0.213757	0.402035	0	0	0	23.0297	-0.0668468	0.384918	-0.173665	0.862129	0.93645	0	0	0	17.6046	0.845795	0.453993	1.86301	0.0624604	0.236498	0	0	0	13.2024	1.00028	0.505217	1.97991	0.0477138	0.185646	0	0	0	NA	NA
Rv0202c	mmpL11	transmembrane transport protein MmpL11(mmpL11)	154.562	-0.109941	0.207223	-0.530541	0.595737	0.754715	0	0	0	135.763	0.0334956	0.218004	0.153646	0.877889	0.930063	0	0	0	91.911	0.204244	0.236433	0.863858	0.387666	0.605335	0	0	0	104.779	0.197411	0.225331	0.876095	0.380978	0.644173	0	0	0	65.9208	-0.199831	0.254653	-0.784717	0.43262	0.687239	0	0	0	26.2453	-0.273448
Rv0203	Rv0203	hypothetical protein(Rv0203)	30.4801	-0.116111	0.349939	-0.331804	0.740037	0.853944	0	0	0	29.9754	0.335277	0.351173	0.954734	0.339712	0.536975	0	0	0	20.2333	0.51472	0.425367	1.21006	0.226255	0.43008	0	0	0	10.26	-1.12934	0.644392	-1.75257	0.0796764	0.275573	0	0	0	10.8033	0.256097	0.570084	0.449227	0.653268	0.847307	0	0	0	NA	NA
Rv0204c	Rv0204c	transmembrane protein(Rv0204c)	51.8769	-0.756007	0.284165	-2.66045	0.00780358	0.0345533	0	0	0	48.1073	-0.382989	0.306493	-1.24958	0.211452	0.398596	0	0	0	25.9655	0.438539	0.378532	1.15853	0.24665	0.449384	0	0	0	21.4301	-1.28263	0.515641	-2.48744	0.0128667	0.0841242	0	0	0	20.0282	-0.155349	0.467808	-0.332079	0.73983	0.894794	0	0	0	NA	NA
Rv0205	Rv0205	transmembrane protein(Rv0205)	63.0028	0.719914	0.25459	2.82774	0.0046878	0.0231853	0	0	0	36.5218	-0.237338	0.335046	-0.708376	0.478712	0.661203	0	0	0	34.4688	-0.896108	0.338739	-2.64543	0.00815884	0.0408336	0	0	0	31.801	0.491067	0.354588	1.38489	0.166085	0.412365	0	0	0	15.358	-0.786545	0.5427	-1.44932	0.147248	0.375847	0	0	0	NA	NA
Rv0206c	mmpL3	transmembrane transport protein MmpL3(mmpL3)	604.858	0.155017	0.156608	0.989839	0.322253	0.521136	0	0	0	395.738	-0.594067	0.173626	-3.42153	0.000622702	0.00456908	0	0	0	295.874	-0.69056	0.162932	-4.23834	2.25178e-05	0.000289635	0	0	0	268.612	0.205954	0.176645	1.16592	0.243645	0.512516	0	0	0	189.624	0.227481	0.215033	1.05789	0.290105	0.561909	0	0	0	76.894	0.101647
Rv0207c	Rv0207c	hypothetical protein(Rv0207c)	131.317	0.225657	0.214362	1.05269	0.292483	0.488294	0	0	0	105.526	0.152333	0.222898	0.683419	0.494342	0.673605	0	0	0	80.5232	-0.013146	0.223068	-0.0589327	0.953006	0.978588	0	0	0	58.1704	-0.139056	0.294982	-0.471404	0.637352	0.82905	0	0	0	36.2445	-0.534662	0.403075	-1.32646	0.184688	0.425935	0	0	0	12.7413	-0.306072
Rv0208c	Rv0208c	tRNA (guanine-N(7)-)-methyltransferase(Rv0208c)	33.7298	0.0141868	0.323483	0.0438563	0.965019	0.981838	0	0	0	27.5256	-0.0359658	0.381748	-0.0942135	0.92494	0.960535	0	0	0	19.4199	0.00939787	0.430786	0.0218156	0.982595	0.992238	0	0	0	18.5325	0.0269982	0.421142	0.0641071	0.948885	0.977176	0	0	0	15.538	0.554875	0.45132	1.22945	0.218903	0.474977	0	0	0	NA	NA
Rv0209	Rv0209	hypothetical protein(Rv0209)	14.0591	-0.889299	0.494802	-1.79728	0.0722911	0.189803	0	0	0	12.2663	-0.742896	0.5563	-1.33542	0.181738	0.361391	0	0	0	NA	NA	NA	NA	NA	NA	0	0	0	6.99562	-1.52849	0.850963	-1.79618	0.0724653	0.258794	0	0	0	6.82498	0.0565212	0.704822	0.0801922	0.936084	NA	0	0	0	NA	NA
Rv0210	Rv0210	hypothetical protein(Rv0210)	15.7227	-0.893054	0.467469	-1.9104	0.0560813	0.158875	0	0	0	13.4314	-0.70631	0.539284	-1.30972	0.190292	0.372091	0	0	0	NA	NA	NA	NA	NA	NA	0	0	0	7.04839	-0.532559	0.734202	-0.725357	0.468233	0.706282	0	0	0	5.68341	0.0363466	0.767115	0.0473809	0.96221	NA	0	0	0	NA	NA
Rv0211	pckA	phosphoenolpyruvate carboxykinase(pckA)	599.785	0.44062	0.157594	2.79593	0.00517511	0.0248071	0	0	0	682.303	1.15532	0.148752	7.76679	8.05016e-15	4.1849e-13	0	1	1	536.025	0.773935	0.134627	5.74871	8.99243e-09	2.13536e-07	0	0	0	292.208	0.184691	0.152151	1.21387	0.224799	0.488333	0	0	0	282.671	0.975076	0.139561	6.98675	2.81329e-12	2.04579e-10	0	0	0	113.023	0.865243
Rv0212c	nadR	transcriptional regulator NadR(nadR)	64.7259	-0.0568923	0.268965	-0.211523	0.832479	0.9113	0	0	0	74.9787	0.779291	0.253517	3.07392	0.00211266	0.012243	0	0	0	52.1922	0.893948	0.27615	3.23718	0.00120717	0.00893654	0	0	0	29.0778	0.181181	0.360501	0.502581	0.615259	0.815175	0	0	0	24.4352	0.61101	0.38592	1.58326	0.113363	0.323678	0	0	0	9.57288	0.528865
Rv0213c	Rv0213c	methyltransferase(Rv0213c)	77.8553	0.33936	0.243415	1.39416	0.163268	0.33147	0	0	0	73.1091	0.652009	0.247341	2.63608	0.00838702	0.0359807	0	0	0	57.0988	0.37223	0.261452	1.4237	0.154533	0.33941	0	0	0	42.4673	0.519691	0.293752	1.76915	0.0768686	0.269891	0	0	0	32.4069	0.651027	0.358353	1.81672	0.0692602	0.233917	0	0	0	14.375	0.240039
Rv0214	fadD4	fatty-acid--CoA ligase FadD4(fadD4)	38.3031	0.301541	0.326284	0.924167	0.355399	0.552909	0	0	0	41.5028	0.910512	0.303001	3.00498	0.00265601	0.0144669	0	0	0	31.4796	0.670361	0.353176	1.89809	0.0576842	0.17423	0	0	0	18.1688	-0.246884	0.441624	-0.559037	0.576136	0.784839	0	0	0	13.0811	-0.186544	0.553463	-0.337049	0.73608	0.892114	0	0	0	NA	NA
Rv0215c	Rv0215c	pseudo(Rv0215c)	22.5887	-0.109512	0.38536	-0.284181	0.776272	0.877278	0	0	0	18.7296	-0.0815655	0.485741	-0.16792	0.866646	0.92384	0	0	0	12.6233	0.0881911	0.563446	0.156521	0.875622	0.942814	0	0	0	12.8992	-0.0979975	0.507826	-0.192975	0.846979	0.937105	0	0	0	9.66668	0.0541932	0.600171	0.0902963	0.928052	NA	0	0	0	NA	NA
Rv0216	Rv0216	hydratase(Rv0216)	14.0762	-0.195862	0.53189	-0.368238	0.712696	0.836214	0	0	0	11.2341	-0.317016	0.591856	-0.535631	0.592214	0.749812	0	0	0	NA	NA	NA	NA	NA	NA	0	0	0	6.78685	-0.596799	0.746681	-0.799269	0.424135	0.674888	0	0	0	5.60748	-0.293279	0.860019	-0.341015	0.733093	NA	0	0	0	NA	NA
Rv0217c	lipW	esterase LipW(lipW)	9.23355	-0.69042	0.593897	-1.16252	0.245023	0.433877	0	0	0	9.06754	-0.0714715	0.607502	-0.117648	0.906346	0.946509	0	0	0	NA	NA	NA	NA	NA	NA	0	0	0	NA	NA	NA	NA	NA	NA	0	0	0	NA	NA	NA	NA	NA	NA	0	0	0	NA	NA
Rv0218	Rv0218	transmembrane protein(Rv0218)	23.7026	-0.114907	0.389869	-0.294733	0.768198	0.872103	0	0	0	22.2293	0.207807	0.430715	0.48247	0.629472	0.776114	0	0	0	15.1253	0.384928	0.493669	0.77973	0.43555	0.646099	0	0	0	12.3286	-0.930981	0.571944	-1.62775	0.103578	0.319262	0	0	0	8.68451	-0.882993	0.724141	-1.21937	0.222705	NA	0	0	0	NA	NA
Rv0219	Rv0219	transmembrane protein(Rv0219)	NA	NA	NA	NA	NA	NA	0	0	0	NA	NA	NA	NA	NA	NA	0	0	0	NA	NA	NA	NA	NA	NA	0	0	0	NA	NA	NA	NA	NA	NA	0	0	0	NA	NA	NA	NA	NA	NA	0	0	0	NA	NA
Rv0220	LIPC	esterase LipC(lipC)	83.5286	-0.900293	0.253818	-3.547	0.000389647	0.00297116	0	0	0	79.8261	-0.376463	0.252279	-1.49224	0.135635	0.295969	0	0	0	41.6731	0.582424	0.306641	1.89937	0.0575157	0.17407	0	0	0	45.3974	-0.46769	0.30252	-1.54598	0.12211	0.347752	0	0	0	30.6166	-0.653083	0.383827	-1.70151	0.0888482	0.277144	0	0	0	9.83321	-0.0866269
Rv0221	Rv0221	diacyglycerol O-acyltransferase(Rv0221)	41.3979	-0.155904	0.307718	-0.506645	0.612404	0.766797	0	0	0	31.9815	-0.356285	0.385448	-0.924341	0.355309	0.549679	0	0	0	21.3293	-0.149501	0.430007	-0.347671	0.728087	0.861923	0	0	0	18.0279	-0.630506	0.464989	-1.35596	0.175112	0.424962	0	0	0	13.6878	-0.395385	0.535764	-0.737983	0.460525	0.711709	0	0	0	NA	NA
Rv0222	echA1	enoyl-CoA hydratase EchA1(echA1)	19.3055	-0.937162	0.429864	-2.18013	0.0292476	0.100241	0	0	0	18.1128	-0.493474	0.49582	-0.995269	0.319605	0.516002	0	0	0	NA	NA	NA	NA	NA	NA	0	0	0	6.89069	-2.93959	1.11135	-2.64506	0.00816771	0.0623689	0	0	0	7.93725	-0.274138	0.809841	-0.338509	0.73498	NA	0	0	0	NA	NA
Rv0223c	Rv0223c	aldehyde dehydrogenase(Rv0223c)	50.4391	0.0136185	0.279067	0.0488003	0.961078	0.980372	0	0	0	58.6955	0.850494	0.262694	3.23759	0.00120545	0.00768447	0	0	0	41.6706	0.896656	0.294726	3.04234	0.00234749	0.0152562	0	0	0	19.48	0.0355171	0.427279	0.0831238	0.933753	0.973577	0	0	0	21.8368	1.16163	0.398125	2.91776	0.00352553	0.0299412	0	1	1	NA	NA
Rv0224c	Rv0224c	methyltransferase(Rv0224c)	12.3555	-1.09733	0.550183	-1.99449	0.0460989	0.138764	0	0	0	13.7801	-0.108953	0.494674	-0.220252	0.825675	0.900492	0	0	0	NA	NA	NA	NA	NA	NA	0	0	0	8.25717	-0.387265	0.670656	-0.577442	0.563641	0.777017	0	0	0	5.33567	-0.763728	0.923465	-0.827025	0.408223	NA	0	0	0	NA	NA
Rv0225	Rv0225	hypothetical protein(Rv0225)	22.3764	-0.630643	0.398598	-1.58215	0.113615	0.260014	0	0	0	16.4367	-1.08852	0.4967	-2.19151	0.0284146	0.0928378	0	0	0	NA	NA	NA	NA	NA	NA	0	0	0	9.31088	-1.05206	0.66946	-1.5715	0.116066	0.340434	0	0	0	8.09731	-0.358797	0.708488	-0.506427	0.612557	NA	0	0	0	NA	NA
Rv0226c	Rv0226c	transmembrane protein(Rv0226c)	13.6206	-0.206257	0.514394	-0.400972	0.688441	0.81827	0	0	0	10.5214	-0.387192	0.596037	-0.64961	0.515944	0.692168	0	0	0	NA	NA	NA	NA	NA	NA	0	0	0	6.77279	-1.15734	0.791845	-1.46158	0.143857	0.381454	0	0	0	3.26912	-3.25944	1.27515	-2.55611	0.0105848	NA	0	0	0	NA	NA
Rv0227c	Rv0227c	membrane protein(Rv0227c)	77.3336	0.224622	0.245672	0.914318	0.36055	0.555947	0	0	0	64.227	0.24275	0.282802	0.858374	0.390686	0.582424	0	0	0	49.0092	0.0727494	0.302181	0.240748	0.809751	0.908241	0	0	0	21.372	-0.937134	0.438183	-2.13868	0.0324616	0.153421	0	0	0	24.2503	0.542984	0.367374	1.47802	0.139404	0.3668	0	0	0	NA	NA
Rv0228	Rv0228	acyltransferase(Rv0228)	31.3097	0.80106	0.336523	2.3804	0.0172937	0.0661469	0	0	0	21.6691	0.327747	0.418523	0.783104	0.433566	0.622778	0	0	0	20.1508	-0.413631	0.424359	-0.974719	0.3297	0.546953	0	0	0	12.2499	0.100629	0.516133	0.194967	0.845418	0.937104	0	0	0	7.95689	-0.228991	0.688417	-0.332634	0.739411	NA	0	0	0	NA	NA
Rv0229c	Rv0229c	hypothetical protein(Rv0229c)	69.3835	1.46833	0.274862	5.34206	9.18977e-08	1.81804e-06	0	1	1	33.905	0.31899	0.358305	0.890276	0.373318	0.569126	0	0	0	42.6735	-1.0883	0.318772	-3.41403	0.000640085	0.00526	1	0	1	18.9873	0.61497	0.435324	1.41267	0.157752	0.401753	0	0	0	14.9214	0.780013	0.554158	1.40756	0.15926	0.393417	0	0	0	NA	NA
Rv0230c	PHP	phosphotriesterase(php)	33.1686	-0.493088	0.340839	-1.44669	0.147984	0.310531	0	0	0	28.9618	-0.310566	0.374783	-0.828655	0.4073	0.597925	0	0	0	17.1978	0.238296	0.441456	0.539797	0.589337	0.764405	0	0	0	11.0955	-1.76059	0.695884	-2.53001	0.011406	0.0782732	0	0	0	11.1148	-0.137217	0.583373	-0.235212	0.814044	0.930431	0	0	0	NA	NA
Rv0231	fadE4	acyl-CoA dehydrogenase FadE4(fadE4)	41.1165	-0.0736893	0.303969	-0.242423	0.808452	0.89714	0	0	0	38.3391	0.255615	0.316877	0.806672	0.419855	0.609523	0	0	0	26.3921	0.387827	0.354237	1.09482	0.273594	0.481518	0	0	0	20.3462	-0.735495	0.471388	-1.56027	0.118695	0.343378	0	0	0	24.9382	0.827043	0.442823	1.86766	0.0618093	0.220598	0	0	0	NA	NA
Rv0232	Rv0232	transcriptional regulator(Rv0232)	55.4148	0.43963	0.29494	1.49057	0.136074	0.293139	0	0	0	52.2841	0.77579	0.310348	2.49974	0.0124283	0.0490335	0	0	0	42.1295	0.392921	0.33337	1.17864	0.238544	0.441985	0	0	0	12.3885	0.177856	0.533803	0.333187	0.738993	0.888192	0	0	0	10.3299	0.390807	0.618514	0.631848	0.527486	NA	0	0	0	NA	NA
Rv0233	nrdB	ribonucleoside-diphosphate reductase subunit beta NrdB(nrdB)	73.4526	-0.0851185	0.269703	-0.3156	0.752306	0.862468	0	0	0	55.0734	-0.401397	0.303925	-1.32071	0.186599	0.368712	0	0	0	37.5577	-0.258894	0.305011	-0.848803	0.395991	0.613051	0	0	0	22.2657	-0.242992	0.449309	-0.540814	0.588636	0.794851	0	0	0	14.8261	-0.552509	0.524939	-1.05252	0.292561	0.563567	0	0	0	NA	NA
Rv0234c	gabD1	[NADP+] dependent(gabD1)	49.7658	-0.227057	0.290794	-0.780817	0.43491	0.623908	0	0	0	41.4179	-0.240392	0.323997	-0.741959	0.458112	0.643536	0	0	0	26.8444	0.0495483	0.381759	0.12979	0.896733	0.953899	0	0	0	24.5628	-0.22871	0.40421	-0.565818	0.571517	0.782051	0	0	0	17.2389	-0.294217	0.515912	-0.570285	0.568485	0.785549	0	0	0	NA	NA
Rv0235c	Rv0235c	transmembrane protein(Rv0235c)	39.4438	0.526369	0.312133	1.68636	0.0917262	0.2254	0	0	0	31.5095	0.44204	0.35812	1.23434	0.217077	0.406015	0	0	0	26.3271	-0.0237178	0.373687	-0.0634696	0.949393	0.977903	0	0	0	16.9759	-0.173582	0.494811	-0.350805	0.725734	0.879326	0	0	0	10.468	-0.360594	0.653061	-0.55216	0.580839	0.792133	0	0	0	NA	NA
Rv0236A	Rv0236A	hypothetical protein(Rv0236A)	33.7411	-0.00664401	0.321108	-0.0206909	0.983492	0.993255	0	0	0	20.4554	-1.12337	0.444938	-2.52477	0.0115773	0.046719	1	0	1	14.2613	-1.05779	0.496804	-2.12919	0.0332388	0.1166	0	0	0	9.97592	-0.859578	0.64506	-1.33256	0.182678	0.434773	0	0	0	5.33488	-1.85646	1.09706	-1.69221	0.0906057	NA	0	0	0	NA	NA
Rv0236c	aftD	alpha-(1->3)-arabinofuranosyltransferase(aftD)	124.673	0.114366	0.233744	0.489279	0.624644	0.776891	0	0	0	74.038	-1.03696	0.309052	-3.3553	0.000792777	0.00549503	1	0	1	54.3034	-1.08905	0.311184	-3.49968	0.000465819	0.00396779	1	0	1	41.7253	0.312681	0.294359	1.06224	0.288126	0.555577	0	0	0	19.7662	-0.974288	0.494648	-1.96966	0.0488773	0.187996	0	0	0	8.54068	-1.20158
Rv0237	lpqI	lipoprotein LpqI(lpqI)	26.8105	-0.196154	0.384807	-0.509745	0.61023	0.765151	0	0	0	24.58	0.105479	0.394809	0.267165	0.789342	0.883853	0	0	0	16.3752	0.35994	0.45852	0.785004	0.432451	0.643362	0	0	0	12.2271	-0.0637592	0.521344	-0.122298	0.902663	0.961982	0	0	0	8.57126	-0.284547	0.685138	-0.415313	0.677912	NA	0	0	0	NA	NA
Rv0238	Rv0238	transcriptional regulator(Rv0238)	129.97	1.13251	0.260816	4.34218	1.41075e-05	0.000158977	0	1	1	68.156	0.0411002	0.270137	0.152146	0.879072	0.930663	0	0	0	76.1163	-1.0282	0.27067	-3.79872	0.000145444	0.00147693	1	0	1	62.0058	0.80258	0.250354	3.20579	0.00134694	0.0165	0	0	0	49.5543	1.09349	0.260952	4.19037	2.78496e-05	0.000518448	0	1	1	23.4459	0.3707
Rv0239	vapB24	antitoxin VapB24(vapB24)	38.4356	-1.02686	0.3478	-2.95243	0.0031528	0.0169594	1	0	1	29.0323	-1.48087	0.416384	-3.55651	0.000375813	0.00298539	1	0	1	12.9279	-0.396883	0.530764	-0.747758	0.454606	0.661342	0	0	0	16.7035	-1.63094	0.568102	-2.87085	0.00409368	0.0365688	1	0	1	10.6169	-2.30222	0.901502	-2.55376	0.0106565	0.0663042	0	0	0	NA	NA
Rv0240	vapC24	toxin, Contains PIN domain(vapC24)	35.5948	0.587229	0.320274	1.83352	0.066725	0.178628	0	0	0	20.6482	-0.390219	0.438232	-0.890439	0.37323	0.569126	0	0	0	18.7498	-0.926418	0.448986	-2.06335	0.0390789	0.130549	0	0	0	15.4224	-0.00850297	0.459868	-0.01849	0.985248	0.996789	0	0	0	8.79325	-0.853865	0.715808	-1.19287	0.23292	NA	0	0	0	NA	NA
Rv0241c	htdX	3-hydroxyacyl-thioester dehydratase HtdX(htdX)	91.6054	0.149245	0.242665	0.615026	0.538537	0.710534	0	0	0	53.7843	-1.00017	0.309761	-3.22885	0.00124291	0.00787398	1	0	1	40.6808	-1.09235	0.328729	-3.32294	0.000890736	0.00694369	1	0	1	28.9815	0.190597	0.349087	0.545988	0.585074	0.791413	0	0	0	18.1861	-0.200684	0.45622	-0.439885	0.660021	0.849015	0	0	0	NA	NA
Rv0242c	fabG4	3-oxoacyl-ACP reductase FabG(fabG4)	189.485	-0.0344196	0.20677	-0.166463	0.867793	0.934069	0	0	0	113.752	-1.21114	0.244651	-4.95046	7.40384e-07	1.33534e-05	1	0	1	78.2598	-1.11579	0.236219	-4.72356	2.31754e-06	3.86716e-05	1	0	1	43.5897	0.135548	0.311809	0.434714	0.66377	0.846415	0	0	0	23.0524	-0.88652	0.461783	-1.91978	0.054886	0.205668	0	0	0	9.11228	-0.900379
Rv0243	fadA2	acetyl-CoA acetyltransferase FadA(fadA2)	368.761	0.463928	0.221289	2.09648	0.0360398	0.117637	0	0	0	177.272	-1.39142	0.262004	-5.31069	1.09211e-07	2.33977e-06	1	0	1	157.544	-1.78935	0.200287	-8.93393	4.11132e-19	3.73284e-17	1	0	1	81.0446	0.0134775	0.237901	0.0566518	0.954823	0.97937	0	0	0	53.5997	-0.168082	0.281249	-0.597628	0.550088	0.772513	0	0	0	20.1957	-0.094675
Rv0244c	fadE5	acyl-CoA dehydrogenase FadE5(fadE5)	540.044	0.107708	0.40493	0.265992	0.790246	0.884926	0	0	0	611.002	0.871787	0.387032	2.25249	0.0242911	0.081936	0	0	0	444.152	0.818206	0.149085	5.48817	4.06114e-08	8.5868e-07	0	0	0	91.0848	0.675806	0.212406	3.18167	0.00146428	0.0176137	0	0	0	101.349	1.66828	0.316648	5.26857	1.37494e-07	4.44373e-06	0	1	1	44.1729	1.07231
Rv0245	Rv0245	oxidoreductase(Rv0245)	64.5543	0.281246	0.272026	1.03389	0.301185	0.499311	0	0	0	60.3494	0.565211	0.280278	2.01661	0.0437364	0.129163	0	0	0	45.95	0.342362	0.283191	1.20894	0.226685	0.430632	0	0	0	39.1913	0.418493	0.338535	1.23619	0.216389	0.478509	0	0	0	24.2462	0.172088	0.425085	0.404833	0.6856	0.861344	0	0	0	10.737	-0.199173
Rv0246	Rv0246	integral membrane protein(Rv0246)	158.08	0.570069	0.214301	2.66013	0.00781112	0.0345533	0	0	0	103.808	-0.0325734	0.23305	-0.13977	0.888842	0.93625	0	0	0	90.8455	-0.541654	0.220089	-2.46106	0.0138526	0.062851	0	0	0	101.624	0.467949	0.279625	1.67348	0.0942322	0.303951	0	0	0	53.6849	-0.235794	0.310125	-0.760319	0.447064	0.700117	0	0	0	24.7888	-0.657048
Rv0247c	Rv0247c	succinate dehydrogenase iron-sulfur subunit(Rv0247c)	110.788	-0.287357	0.242832	-1.18336	0.236667	0.423502	0	0	0	86.4116	-0.502127	0.261213	-1.92229	0.0545691	0.152491	0	0	0	54.2906	-0.154104	0.298592	-0.516103	0.605783	0.775038	0	0	0	73.607	-0.0645742	0.267481	-0.241416	0.809233	0.919006	0	0	0	59.7244	0.344505	0.388801	0.88607	0.37558	0.641214	0	0	0	22.0434	0.499097
Rv0248c	Rv0248c	succinate dehydrogenase flavoprotein subunit(Rv0248c)	406.524	0.334101	0.171309	1.95029	0.0511417	0.149598	0	0	0	324.808	0.234738	0.171024	1.37254	0.169894	0.344763	0	0	0	255.763	-0.040655	0.161211	-0.252185	0.800898	0.904219	0	0	0	191.799	0.378678	0.200627	1.88747	0.059097	0.227654	0	0	0	142.332	0.501374	0.247473	2.02597	0.0427676	0.171443	0	0	0	60.8548	0.207576
Rv0249c	Rv0249c	succinate dehydrogenase membrane anchor subunit(Rv0249c)	257.764	-0.309875	0.210911	-1.46922	0.141772	0.301945	0	0	0	232.252	-0.0609028	0.188643	-0.322846	0.746812	0.855082	0	0	0	147.519	0.306877	0.197926	1.55046	0.12103	0.290968	0	0	0	101.085	-0.443139	0.259751	-1.70601	0.0880062	0.290447	0	0	0	76.9887	-0.1495	0.291298	-0.513221	0.607797	0.814915	0	0	0	25.3089	0.36428
Rv0250c	Rv0250c	hypothetical protein(Rv0250c)	192.097	-1.15483	0.249513	-4.62834	3.68605e-06	4.84355e-05	1	0	1	228.296	0.0900021	0.204375	0.440378	0.659664	0.796962	0	0	0	118.54	1.29873	0.232816	5.57836	2.42791e-08	5.39205e-07	0	1	1	77.5258	-0.926073	0.313694	-2.95216	0.0031556	0.030744	0	0	0	74.7478	0.2464	0.288916	0.852843	0.393747	0.652975	0	0	0	22.7149	1.18814
Rv0251c	hsp	heat shock protein(hsp)	813.543	-1.75458	0.166886	-10.5137	7.47022e-26	2.41831e-23	1	0	1	967.423	-0.220675	0.154656	-1.42687	0.153617	0.321133	0	0	0	427.651	1.59186	0.136844	11.6327	2.81203e-31	5.78715e-29	0	1	1	420.421	-1.05893	0.24486	-4.32462	1.52794e-05	0.000431449	1	0	1	380.52	-0.132359	0.264054	-0.501257	0.61619	0.822648	0	0	0	105.956	1.00915
Rv0252	nirB	nitrite reductase large subunit NirB(nirB)	45.6262	-0.612864	0.296765	-2.06515	0.0389086	0.124599	0	0	0	40.0122	-0.406218	0.318934	-1.27368	0.202778	0.38768	0	0	0	22.6775	0.263961	0.389925	0.676952	0.498436	0.695593	0	0	0	29.4786	-0.180226	0.388522	-0.463875	0.642737	0.832116	0	0	0	23.4741	0.130899	0.430536	0.304037	0.7611	0.906607	0	0	0	NA	NA
Rv0253	nirD	nitrite reductase small subunit NirD(nirD)	NA	NA	NA	NA	NA	NA	0	0	0	NA	NA	NA	NA	NA	NA	0	0	0	NA	NA	NA	NA	NA	NA	0	0	0	NA	NA	NA	NA	NA	NA	0	0	0	NA	NA	NA	NA	NA	NA	0	0	0	NA	NA
Rv0254c	cobU	bifunctional cobinamide kinase/cobinamide phosphate guanylyltransferase(cobU)	NA	NA	NA	NA	NA	NA	0	0	0	NA	NA	NA	NA	NA	NA	0	0	0	NA	NA	NA	NA	NA	NA	0	0	0	NA	NA	NA	NA	NA	NA	0	0	0	NA	NA	NA	NA	NA	NA	0	0	0	NA	NA
Rv0255c	cobQ1	cobyric acid synthase(cobQ1)	22.6143	-0.628707	0.42924	-1.4647	0.143003	0.304021	0	0	0	19.3589	-0.51234	0.477834	-1.07221	0.283624	0.478573	0	0	0	10.878	0.174795	0.574349	0.304336	0.760872	0.885676	0	0	0	13.5041	-0.429536	0.532948	-0.805962	0.420265	0.674178	0	0	0	11.0503	-0.119554	0.661023	-0.180862	0.856476	0.94511	0	0	0	NA	NA
Rv0256c	PPE2	PPE family protein PPE2(PPE2)	103.601	-0.0940486	0.219089	-0.429272	0.667725	0.805673	0	0	0	89.1246	0.0083454	0.24063	0.0346814	0.972334	0.985153	0	0	0	60.6085	0.163546	0.264352	0.61867	0.536134	0.725579	0	0	0	41.5996	0.0552616	0.310467	0.177995	0.858727	0.940591	0	0	0	36.6628	0.582264	0.312529	1.86307	0.0624521	0.221724	0	0	0	13.9487	0.640039
Rv0257	Rv0257	hypothetical protein(Rv0257)	35.6843	0.207115	0.318104	0.651092	0.514987	0.693334	0	0	0	32.5107	0.454305	0.340493	1.33426	0.18212	0.361885	0	0	0	24.5003	0.30547	0.368439	0.829093	0.407052	0.619304	0	0	0	14.592	-0.248538	0.490758	-0.506436	0.612551	0.813155	0	0	0	11.9576	-0.0918859	0.773833	-0.118741	0.90548	0.971227	0	0	0	NA	NA
Rv0258c	Rv0258c	hypothetical protein(Rv0258c)	8.82102	-0.66669	0.610368	-1.09228	0.274712	0.468735	0	0	0	10.9413	0.486509	0.572982	0.849083	0.395835	0.587192	0	0	0	NA	NA	NA	NA	NA	NA	0	0	0	4.87388	-1.13435	0.926502	-1.22433	0.220827	0.483122	0	0	0	7.24808	0.973937	0.660932	1.47358	0.140594	NA	0	0	0	NA	NA
Rv0259c	Rv0259c	hypothetical protein(Rv0259c)	NA	NA	NA	NA	NA	NA	0	0	0	NA	NA	NA	NA	NA	NA	0	0	0	NA	NA	NA	NA	NA	NA	0	0	0	NA	NA	NA	NA	NA	NA	0	0	0	NA	NA	NA	NA	NA	NA	0	0	0	NA	NA
Rv0260c	Rv0260c	transcriptional regulator(Rv0260c)	NA	NA	NA	NA	NA	NA	0	0	0	NA	NA	NA	NA	NA	NA	0	0	0	NA	NA	NA	NA	NA	NA	0	0	0	NA	NA	NA	NA	NA	NA	0	0	0	NA	NA	NA	NA	NA	NA	0	0	0	NA	NA
Rv0261c	narK3	nitrate/nitrite transporter(narK3)	8.57575	-1.95143	0.739653	-2.6383	0.00833224	0.0363172	1	0	1	15.6135	0.809432	0.512952	1.57799	0.114568	0.264704	0	0	0	NA	NA	NA	NA	NA	NA	0	0	0	5.8812	-1.08669	0.877173	-1.23885	0.215399	0.477518	0	0	0	6.34227	0.0817077	0.845576	0.0966296	0.923021	NA	0	0	0	NA	NA
Rv0262c	aac	aminoglycoside 2'-N-acetyltransferase(aac)	21.831	-0.936365	0.411788	-2.2739	0.0229721	0.0827974	0	0	0	25.7357	0.19391	0.371218	0.522361	0.601419	0.754977	0	0	0	14.0559	1.19607	0.49692	2.40696	0.016086	0.0703362	0	0	0	16.5849	-0.490164	0.514698	-0.952333	0.340928	0.607929	0	0	0	19.6715	0.994541	0.436392	2.27901	0.0226666	0.112308	0	0	0	NA	NA
Rv0263c	Rv0263c	hypothetical protein(Rv0263c)	21.6419	-0.301211	0.409188	-0.73612	0.461657	0.649018	0	0	0	43.0772	1.72635	0.375556	4.59679	4.29055e-06	6.11576e-05	0	1	1	29.4148	2.08673	0.42922	4.86167	1.16402e-06	2.00745e-05	0	1	1	16.5679	0.433621	0.534012	0.812007	0.416788	0.673415	0	0	0	21.1473	1.7513	0.457804	3.82544	0.000130539	0.00215435	0	1	1	NA	NA
Rv0264c	Rv0264c	hypothetical protein(Rv0264c)	11.7469	-1.41836	0.570358	-2.48678	0.0128904	0.0516343	0	0	0	18.4215	0.624731	0.43041	1.45148	0.146647	0.311426	0	0	0	NA	NA	NA	NA	NA	NA	0	0	0	5.77422	-1.45887	0.880381	-1.65709	0.0975023	0.309407	0	0	0	10.3406	1.22679	0.540994	2.26766	0.0233501	0.113521	0	0	0	NA	NA
Rv0265c	Rv0265c	iron ABC transporter substrate-binding lipoprotein(Rv0265c)	21.6416	-0.728067	0.414781	-1.7553	0.0792075	0.203066	0	0	0	18.3034	-0.653841	0.45926	-1.42368	0.154538	0.322196	0	0	0	9.89852	0.13109	0.585336	0.223956	0.822792	0.914267	0	0	0	7.07819	-2.30844	0.9614	-2.40112	0.0163449	0.0985723	0	0	0	7.22832	-0.4872	0.753182	-0.646856	0.517725	NA	0	0	0	NA	NA
Rv0266c	oplA	5-oxoprolinase OplA(oplA)	85.8025	-0.257938	0.243588	-1.05891	0.28964	0.485369	0	0	0	71.5711	-0.22103	0.256079	-0.863133	0.388064	0.579715	0	0	0	46.1414	0.0953985	0.285472	0.334178	0.738245	0.86981	0	0	0	43.768	-0.020701	0.289878	-0.0714126	0.943069	0.976334	0	0	0	32.5689	0.184547	0.326704	0.564876	0.572158	0.787938	0	0	0	12.3073	0.268242
Rv0267	narU	nitrite extrusion protein NarU(narU)	167.205	0.0913158	0.201758	0.452601	0.650836	0.796162	0	0	0	156.251	0.394755	0.198242	1.99127	0.0464508	0.13569	0	0	0	113.16	0.362488	0.205384	1.76493	0.0775757	0.213437	0	0	0	63.2496	0.278675	0.251445	1.1083	0.267734	0.535694	0	0	0	45.467	0.250563	0.330839	0.757356	0.448836	0.70191	0	0	0	18.7295	0.095717
Rv0268c	Rv0268c	hypothetical protein(Rv0268c)	90.7404	0.400226	0.227088	1.76243	0.0779965	0.200828	0	0	0	85.7155	0.717555	0.243254	2.94982	0.00317959	0.0166764	0	0	0	67.7692	0.376109	0.247567	1.51922	0.128707	0.300317	0	0	0	31.2891	0.50405	0.344578	1.4628	0.143521	0.381046	0	0	0	24.695	0.807644	0.575873	1.40247	0.160776	0.395899	0	0	0	10.8244	0.382716
Rv0269c	Rv0269c	hypothetical protein(Rv0269c)	26.2262	-0.573903	0.370435	-1.54927	0.121318	0.271706	0	0	0	27.6426	0.170495	0.373224	0.456818	0.647802	0.788289	0	0	0	16.5541	0.803263	0.45502	1.76533	0.0775078	0.213437	0	0	0	13.2855	0.643672	0.493439	1.30446	0.192076	0.446615	0	0	0	5.97833	-0.621415	0.837838	-0.741689	0.458276	NA	0	0	0	NA	NA
Rv0270	fadD2	fatty-acid--CoA ligase FadD2(fadD2)	185.324	-0.48138	0.189519	-2.54001	0.011085	0.0462764	0	0	0	164.155	-0.269185	0.192378	-1.39925	0.161738	0.333136	0	0	0	97.8388	0.271938	0.204902	1.32717	0.184454	0.378596	0	0	0	52.2645	-0.800839	0.325541	-2.46002	0.0138928	0.089192	0	0	0	45.2748	-0.172226	0.308815	-0.557701	0.577048	0.789485	0	0	0	13.0208	0.76382
Rv0271c	fadE6	acyl-CoA dehydrogenase FadE6(fadE6)	127.469	0.0428896	0.210858	0.203405	0.838818	0.915986	0	0	0	106.448	0.0669022	0.21758	0.307483	0.758475	0.862958	0	0	0	76.116	0.0846926	0.226401	0.374082	0.708343	0.848857	0	0	0	63.0622	0.298909	0.253742	1.178	0.238795	0.505756	0	0	0	36.5755	-0.233761	0.334178	-0.699512	0.484232	0.725964	0	0	0	15.4574	-0.456227
Rv0272c	Rv0272c	hypothetical protein(Rv0272c)	71.1456	1.17604	0.249629	4.71114	2.46334e-06	3.33534e-05	0	1	1	64.7882	1.3728	0.257779	5.32548	1.00686e-07	2.18358e-06	0	1	1	61.8749	0.25729	0.247895	1.0379	0.299317	0.513614	0	0	0	35.1616	0.672248	0.316007	2.12732	0.0333934	0.156523	0	0	0	27.1531	0.721737	0.383363	1.88265	0.059748	0.215734	0	0	0	12.2358	0.2171
Rv0273c	Rv0273c	transcriptional regulator(Rv0273c)	20.1411	0.737846	0.404446	1.82434	0.0681011	0.181743	0	0	0	18.4622	0.93733	0.430234	2.17865	0.0293574	0.0949483	0	0	0	15.8668	0.261771	0.455972	0.574095	0.565903	0.747196	0	0	0	14.7667	1.0821	0.467996	2.3122	0.0207665	0.115323	0	0	0	9.83107	0.932746	0.597309	1.56158	0.118387	NA	0	0	0	NA	NA
Rv0274	Rv0274	hypothetical protein(Rv0274)	30.503	-0.0604644	0.360214	-0.167857	0.866696	0.934069	0	0	0	25.4098	-0.0240191	0.387703	-0.0619523	0.950601	0.974586	0	0	0	17.7693	0.0890835	0.465435	0.191398	0.848213	0.927708	0	0	0	14.8343	0.266464	0.477229	0.558358	0.5766	0.784839	0	0	0	8.93057	-0.0209436	0.649594	-0.0322411	0.97428	NA	0	0	0	NA	NA
Rv0275c	Rv0275c	transcriptional regulator(Rv0275c)	180.258	0.6763	0.197267	3.42835	0.000607258	0.00431626	0	0	0	245.712	1.71248	0.18241	9.38807	6.1109e-21	5.53898e-19	0	1	1	198.53	1.09547	0.164693	6.65158	2.89958e-11	9.94557e-10	0	1	1	174.265	1.76692	0.241464	7.31752	2.52598e-13	4.20828e-11	0	1	1	96.7706	1.3475	0.427831	3.14961	0.00163489	0.0166859	0	1	1	61.6166	-0.359053
Rv0276	Rv0276	hypothetical protein(Rv0276)	102.081	-0.380398	0.221832	-1.7148	0.0863811	0.217234	0	0	0	114.204	0.477227	0.207651	2.29822	0.0215493	0.0754226	0	0	0	73.2726	0.917661	0.233987	3.92184	8.78742e-05	0.000949365	0	0	0	67.964	0.250269	0.27715	0.903009	0.366521	0.630159	0	0	0	44.5431	0.104394	0.311983	0.334616	0.737915	0.893872	0	0	0	18.7079	-0.0828335
Rv0277A	vapB25	pseudo(vapB25)	152.244	0.595202	0.233574	2.54824	0.0108268	0.0453578	0	0	0	134.701	0.757842	0.217387	3.48615	0.000490025	0.00375757	0	0	0	113.329	0.22364	0.213938	1.04535	0.295862	0.509953	0	0	0	67.2219	0.5878	0.27894	2.10727	0.0350946	0.16196	0	0	0	54.4853	0.934284	0.297887	3.13637	0.00171052	0.0172311	0	0	0	24.2882	0.423987
Rv0277c	vapC25	ribonuclease VapC25(vapC25)	115.487	0.525851	0.242053	2.17246	0.0298211	0.101531	0	0	0	81.9582	0.132251	0.254633	0.519377	0.603498	0.755976	0	0	0	69.9536	-0.332512	0.246317	-1.34994	0.177036	0.370015	0	0	0	44.8459	0.459291	0.30231	1.51927	0.128695	0.358838	0	0	0	32.0496	0.425046	0.394621	1.0771	0.281436	0.552129	0	0	0	13.9413	0.0788007
Rv0278c	Rv0278c	PE-PGRS family protein PE_PGRS3(Rv0278c)	15.3388	-1.91785	0.551674	-3.47642	0.000508164	0.00372054	1	0	1	15.5535	-0.856271	0.515764	-1.6602	0.0968744	0.233586	0	0	0	NA	NA	NA	NA	NA	NA	0	0	0	7.13582	-2.29437	0.952882	-2.40782	0.016048	0.0977548	0	0	0	5.42983	-1.8052	1.10524	-1.6333	0.102405	NA	0	0	0	NA	NA
Rv0279c	PE_PGRS4	PE-PGRS family protein PE_PGRS4(PE_PGRS4)	38.8524	-0.906895	0.340652	-2.66223	0.00776246	0.0344665	0	0	0	32.1628	-0.939441	0.375273	-2.50335	0.0123023	0.0487539	0	0	0	15.5166	0.0335254	0.470673	0.0712286	0.943216	0.976098	0	0	0	NA	NA	NA	NA	NA	NA	0	0	0	NA	NA	NA	NA	NA	NA	0	0	0	NA	NA
Rv0280	PPE3	PPE family protein PPE3(PPE3)	85.1103	1.54256	0.305832	5.04382	4.56334e-07	7.70144e-06	0	1	1	43.8364	0.526426	0.337046	1.56188	0.118315	0.272295	0	0	0	55.1151	-0.953867	0.303437	-3.14354	0.00166919	0.0116316	0	0	0	27.2244	0.663485	0.347774	1.90781	0.0564161	0.222197	0	0	0	16.1872	0.346432	0.467124	0.741628	0.458313	0.710185	0	0	0	NA	NA
Rv0281	Rv0281	S-adenosylmethionine-dependent methyltransferase(Rv0281)	145.899	0.741977	0.200263	3.70501	0.00021138	0.00173438	0	0	0	109.46	0.50691	0.218125	2.32394	0.0201288	0.0716635	0	0	0	98.5352	-0.176007	0.210608	-0.835705	0.403321	0.618995	0	0	0	66.2701	-0.0684198	0.244424	-0.279923	0.779537	0.906458	0	0	0	48.4886	-0.0523962	0.346163	-0.151363	0.87969	0.959699	0	0	0	17.8962	0.14531
Rv0282	eccA3	ESX-3 secretion system protein EccA(eccA3)	1169.89	0.57125	0.152286	3.75117	0.000176014	0.00146446	0	0	0	731.88	-0.196175	0.155665	-1.26023	0.207585	0.394522	0	0	0	645.453	-0.708261	0.129793	-5.45684	4.84689e-08	1.01785e-06	0	0	0	429.479	0.208695	0.14864	1.40402	0.160312	0.405166	0	0	0	302.872	0.20067	0.165301	1.21397	0.224761	0.482489	0	0	0	122.439	0.0839811
Rv0283	eccB3	ESX-3 secretion system protein EccB3(eccB3)	285.206	0.460479	0.210864	2.18377	0.0289792	0.099609	0	0	0	171.676	-0.474128	0.230732	-2.05488	0.0398905	0.120937	0	0	0	146.375	-0.875916	0.189843	-4.6139	3.95182e-06	6.09964e-05	0	0	0	110.555	-0.0547126	0.272228	-0.200981	0.840714	0.936354	0	0	0	76.6545	-0.109323	0.251726	-0.434294	0.664075	0.850001	0	0	0	28.249	0.0358507
Rv0284	eccC3	ESX-3 secretion system protein EccC3(eccC3)	649.677	0.548616	0.167419	3.27691	0.00104948	0.00679491	0	0	0	441.864	0.0226377	0.17232	0.13137	0.895483	0.940263	0	0	0	381.114	-0.466807	0.141695	-3.29444	0.000986182	0.0075169	0	0	0	306.844	0.042808	0.166405	0.257252	0.796984	0.913001	0	0	0	212.02	0.00322616	0.180402	0.0178832	0.985732	0.992217	0	0	0	81.1933	0.0416387
Rv0285	PE5	PE family protein PE5(PE5)	43.6105	-0.886188	0.338716	-2.61632	0.00888842	0.038268	0	0	0	33.0437	-1.29929	0.402901	-3.22485	0.0012604	0.0079563	1	0	1	15.6683	-0.353347	0.488892	-0.722749	0.469834	0.672717	0	0	0	16.2825	-1.31791	0.544318	-2.42121	0.0154689	0.0958034	0	0	0	18.557	0.105129	0.586687	0.179191	0.857788	0.94511	0	0	0	NA	NA
Rv0286	PPE4	PPE family protein PPE4(PPE4)	190.114	0.267175	0.218792	1.22113	0.222036	0.406096	0	0	0	130.776	-0.274922	0.219071	-1.25494	0.2095	0.396706	0	0	0	102.124	-0.481201	0.221024	-2.17714	0.0294701	0.106903	0	0	0	87.8521	-0.641716	0.291962	-2.19794	0.0279532	0.138949	0	0	0	75.9727	0.0599135	0.292047	0.20515	0.837455	0.936452	0	0	0	23.9115	0.772652
Rv0287	esxG	ESAT-6 like protein EsxG(esxG)	86.5469	-0.493752	0.260224	-1.89741	0.0577733	0.162128	0	0	0	101.563	0.517985	0.23282	2.22483	0.0260927	0.0868527	0	0	0	63.5011	1.07103	0.262112	4.08615	4.38595e-05	0.000528884	0	1	1	43.9126	-0.843546	0.324679	-2.59809	0.00937444	0.0679035	0	0	0	54.3759	0.81957	0.306043	2.67796	0.00740721	0.0503994	0	0	0	17.485	1.73849
Rv0288	esxH	ESAT-6-like protein EsxH(esxH)	69.9007	0.184155	0.309854	0.594328	0.552292	0.722791	0	0	0	69.2645	0.658312	0.263316	2.50009	0.0124163	0.0490335	0	0	0	51.7415	0.532857	0.313086	1.70195	0.088764	0.2342	0	0	0	31.9817	-0.54513	0.365142	-1.49293	0.135456	0.369866	0	0	0	37.552	0.956368	0.320922	2.98006	0.00288191	0.0258927	0	0	0	13.0152	1.53007
Rv0289	espG3	ESX-3 secretion-associated protein EspG3(espG3)	177.601	0.13071	0.247647	0.527808	0.597632	0.75601	0	0	0	114.586	-0.667309	0.277151	-2.40775	0.0160513	0.0604273	0	0	0	85.0212	-0.737357	0.263655	-2.79667	0.00516317	0.0288223	0	0	0	64.1886	-0.0915938	0.36124	-0.253554	0.79984	0.913633	0	0	0	50.959	0.17736	0.318062	0.557625	0.577101	0.789485	0	0	0	18.4167	0.384688
Rv0290	eccD3	ESX-3 secretion system protein EccD(eccD3)	140.605	-0.558184	0.274674	-2.03217	0.0421369	0.131162	0	0	0	90.9768	-1.69356	0.31356	-5.40109	6.62375e-08	1.4914e-06	1	0	1	48.1012	-1.07185	0.293739	-3.64899	0.000263272	0.00244712	1	0	1	53.3899	-0.594764	0.349941	-1.69961	0.0892043	0.293125	0	0	0	39.0089	-0.40247	0.37382	-1.07664	0.28164	0.552129	0	0	0	12.1048	0.246295
Rv0291	mycP3	membrane-anchored mycosin MycP(mycP3)	116.438	-0.481171	0.259601	-1.8535	0.0638107	0.173723	0	0	0	74.3215	-1.64628	0.31547	-5.2185	1.80381e-07	3.64371e-06	1	0	1	40.9334	-1.10423	0.309377	-3.56921	0.000358061	0.00314015	1	0	1	40.1592	-0.574471	0.340429	-1.68749	0.0915093	0.298109	0	0	0	31.9696	-0.223325	0.380929	-0.586265	0.557698	0.776638	0	0	0	9.89398	0.46666
Rv0292	eccE3	ESX-3 secretion system protein EccE(eccE3)	44.5681	-0.310937	0.340448	-0.913319	0.361075	0.555947	0	0	0	33.4791	-0.67344	0.408599	-1.64817	0.0993179	0.238207	0	0	0	20.8862	-0.303234	0.432811	-0.700615	0.483543	0.68693	0	0	0	19.7145	-0.145728	0.478316	-0.304669	0.760618	0.897175	0	0	0	12.3452	-0.363531	0.563459	-0.645177	0.518813	0.751262	0	0	0	NA	NA
Rv0293c	Rv0293c	hypothetical protein(Rv0293c)	86.6954	0.700143	0.239654	2.92148	0.00348377	0.0183788	0	0	0	61.2674	0.305692	0.270383	1.13059	0.258228	0.452572	0	0	0	55.2493	-0.335943	0.261197	-1.28617	0.198385	0.396899	0	0	0	74.8282	0.980411	0.246874	3.97131	7.14788e-05	0.00145224	0	0	0	30.4994	-0.472738	0.404659	-1.16824	0.242711	0.504073	0	0	0	17.7498	-1.36601
Rv0294	tam	trans-aconitate methyltransferase(tam)	16.7554	-0.365915	0.443183	-0.825653	0.409001	0.600104	0	0	0	17.069	0.2446	0.463558	0.527657	0.597737	0.752493	0	0	0	10.8543	0.667258	0.56845	1.17382	0.240467	0.443176	0	0	0	8.37904	0.809429	0.615085	1.31596	0.188186	0.443353	0	0	0	NA	NA	NA	NA	NA	NA	0	0	0	NA	NA
Rv0295c	Rv0295c	hypothetical protein(Rv0295c)	27.9345	-0.0169476	0.365423	-0.046378	0.963009	0.980956	0	0	0	24.2917	0.100969	0.388094	0.260167	0.794735	0.886442	0	0	0	16.9286	0.179461	0.462971	0.38763	0.69829	0.840334	0	0	0	13.9666	-0.59544	0.531437	-1.12043	0.262529	0.529829	0	0	0	11.3129	-0.157058	0.582585	-0.269588	0.787477	0.919844	0	0	0	NA	NA
Rv0296c	Rv0296c	sulfatase(Rv0296c)	81.2355	0.243479	0.247761	0.982715	0.325748	0.524169	0	0	0	79.7023	0.654081	0.250677	2.60926	0.0090738	0.0382767	0	0	0	60.1751	0.467801	0.253338	1.84655	0.0648125	0.188573	0	0	0	32.5091	0.353941	0.36236	0.976766	0.328685	0.595894	0	0	0	33.2171	1.16013	0.364132	3.18601	0.00144251	0.0148528	0	1	1	13.6288	0.910465
Rv0297	PE_PGRS5	PE-PGRS family protein PE_PGRS5(PE_PGRS5)	136.979	0.290214	0.242751	1.19552	0.231883	0.417579	0	0	0	102.195	-0.0195106	0.258629	-0.0754386	0.939866	0.96887	0	0	0	79.7746	-0.253078	0.233034	-1.08602	0.277472	0.485852	0	0	0	55.6061	-0.0635672	0.314559	-0.202084	0.839851	0.936228	0	0	0	48.9139	0.524816	0.307624	1.70603	0.0880018	0.275815	0	0	0	18.2971	0.677153
Rv0298	Rv0298	antitoxin(Rv0298)	88.6537	0.87417	0.268725	3.25303	0.00114183	0.00729063	0	0	0	54.7445	0.171219	0.280056	0.611372	0.540954	0.710353	0	0	0	53.7242	-0.645006	0.298624	-2.15993	0.0307782	0.110223	0	0	0	50.1885	0.564627	0.284036	1.98787	0.046826	0.198186	0	0	0	28.967	0.00494967	0.379993	0.0130257	0.989607	0.994142	0	0	0	13.2889	-0.454983
Rv0299	Rv0299	toxin(Rv0299)	30.5215	0.303648	0.35124	0.864502	0.387312	0.581213	0	0	0	21.1892	-0.139144	0.429863	-0.323695	0.746169	0.854733	0	0	0	16.8326	-0.39297	0.472934	-0.830918	0.40602	0.618995	0	0	0	17.1378	1.01424	0.530658	1.91128	0.0559682	0.220955	0	0	0	8.66189	0.184437	0.786682	0.23445	0.814636	NA	0	0	0	NA	NA
Rv0300	vapB2	antitoxin VapB2(vapB2)	32.7268	0.294032	0.352975	0.833011	0.404839	0.596322	0	0	0	26.6104	0.261663	0.382999	0.683193	0.494485	0.673605	0	0	0	20.5971	0.0254043	0.435746	0.0583008	0.953509	0.978588	0	0	0	19.4752	0.534238	0.514726	1.03791	0.299314	0.56729	0	0	0	9.55178	-0.347507	0.634998	-0.547257	0.584202	NA	0	0	0	NA	NA
Rv0301	vapC2	ribonuclease VapC2(vapC2)	100.544	0.437559	0.235262	1.85988	0.0629019	0.171548	0	0	0	64.6562	-0.247422	0.265994	-0.930179	0.352278	0.546395	0	0	0	54.4107	-0.6267	0.275535	-2.27449	0.0229367	0.0882315	0	0	0	39.6582	0.323309	0.305254	1.05915	0.289532	0.556998	0	0	0	18.0536	-1.22378	0.532824	-2.29678	0.0216311	0.108951	0	0	0	7.64367	-1.42775
Rv0302	Rv0302	transcriptional regulator(Rv0302)	227.457	0.911221	0.187478	4.86042	1.17134e-06	1.74525e-05	0	0	0	217.275	1.21216	0.189774	6.38741	1.68724e-10	5.62678e-09	0	1	1	193.934	0.359431	0.173362	2.07329	0.0381451	0.128948	0	0	0	77.8146	1.24	0.235691	5.26111	1.43187e-07	7.01616e-06	0	1	1	35.7593	0.274229	0.329746	0.831639	0.405613	0.663755	0	0	0	21.5914	-0.884812
Rv0303	Rv0303	dehydrogenase/reductase(Rv0303)	55.0763	-0.173085	0.282922	-0.611776	0.540686	0.712313	0	0	0	52.1301	0.20138	0.301343	0.668275	0.503958	0.681408	0	0	0	34.632	0.436496	0.355363	1.22831	0.219331	0.422836	0	0	0	20.1964	-0.336412	0.43522	-0.772971	0.43954	0.684897	0	0	0	14.2228	-0.233295	0.523395	-0.445734	0.655789	0.848261	0	0	0	NA	NA
Rv0304c	PPE5	PPE family protein PPE5(PPE5)	140.37	0.536714	0.218897	2.4519	0.0142104	0.055792	0	0	0	127.142	0.750566	0.22364	3.35613	0.000790415	0.00548942	0	0	0	104.565	0.275221	0.199515	1.37945	0.167756	0.358382	0	0	0	88.4432	-0.287526	0.248042	-1.15918	0.246382	0.515333	0	0	0	61.1665	-0.309903	0.29829	-1.03893	0.298835	0.56803	0	0	0	20.9823	0.0478565
Rv0305c	PPE6	PPE family protein PPE6(PPE6)	56.6549	-0.144042	0.269903	-0.533682	0.593562	0.75324	0	0	0	78.7692	1.13927	0.241957	4.70855	2.49482e-06	3.78507e-05	0	1	1	54.2294	1.34217	0.264752	5.06955	3.98757e-07	7.55192e-06	0	1	1	48.0668	-0.53581	0.322438	-1.66174	0.0965641	0.307308	0	0	0	44.1156	0.371245	0.301702	1.2305	0.218509	0.474977	0	0	0	14.7552	0.930656
Rv0306	Rv0306	oxidoreductase(Rv0306)	10.5604	-0.837818	0.578206	-1.449	0.147339	0.310091	0	0	0	11.5127	-0.0210961	0.542985	-0.038852	0.969008	0.98262	0	0	0	NA	NA	NA	NA	NA	NA	0	0	0	NA	NA	NA	NA	NA	NA	0	0	0	NA	NA	NA	NA	NA	NA	0	0	0	NA	NA
Rv0307c	Rv0307c	hypothetical protein(Rv0307c)	14.5637	-0.83416	0.50144	-1.66353	0.0962069	0.231952	0	0	0	18.2136	0.472627	0.459414	1.02876	0.303592	0.501026	0	0	0	10.4911	1.35749	0.593216	2.28836	0.0221164	0.0867515	0	0	0	7.33156	-0.805551	0.752027	-1.07117	0.284092	0.551268	0	0	0	7.8676	0.629406	0.63403	0.992707	0.320853	NA	0	0	0	NA	NA
Rv0308	Rv0308	integral membrane protein(Rv0308)	43.2701	-0.275592	0.334071	-0.824949	0.4094	0.600309	0	0	0	50.9554	0.685071	0.313904	2.18242	0.0290784	0.0945649	0	0	0	33.719	1.0196	0.325564	3.13179	0.00173745	0.0120258	0	1	1	18.1615	-1.68664	0.54865	-3.07416	0.00211096	0.022986	1	0	1	18.7151	0.0835326	0.458524	0.182177	0.855444	0.94511	0	0	0	NA	NA
Rv0309	Rv0309	hypothetical protein(Rv0309)	51.9345	0.44854	0.310023	1.4468	0.147954	0.310531	0	0	0	53.5153	0.955288	0.287096	3.32742	0.00087654	0.00590203	0	0	0	42.456	0.56517	0.319737	1.76761	0.0771264	0.213151	0	0	0	25.0332	0.225166	0.420261	0.535777	0.592113	0.797589	0	0	0	20.4143	0.71841	0.455241	1.57809	0.114546	0.325456	0	0	0	NA	NA
Rv0310c	Rv0310c	hypothetical protein(Rv0310c)	11.907	0.080399	0.52849	0.15213	0.879085	0.938343	0	0	0	9.31981	-0.125526	0.628066	-0.199862	0.841589	0.911463	0	0	0	NA	NA	NA	NA	NA	NA	0	0	0	NA	NA	NA	NA	NA	NA	0	0	0	NA	NA	NA	NA	NA	NA	0	0	0	NA	NA
Rv0311	Rv0311	hypothetical protein(Rv0311)	17.2039	-0.435705	0.441303	-0.987315	0.323488	0.522422	0	0	0	17.2997	0.122839	0.446091	0.275366	0.783035	0.878181	0	0	0	10.5946	0.624118	0.55186	1.13093	0.258083	0.461856	0	0	0	16.8319	0.134993	0.441472	0.305779	0.759773	0.897175	0	0	0	9.09317	-0.864396	0.720762	-1.19928	0.230418	NA	0	0	0	NA	NA
Rv0312	Rv0312	hypothetical protein(Rv0312)	33.583	0.279363	0.338184	0.826069	0.408765	0.60008	0	0	0	28.5642	0.33443	0.374335	0.893399	0.371644	0.567718	0	0	0	21.805	0.119125	0.413892	0.287817	0.773487	0.890712	0	0	0	21.5801	0.108871	0.412859	0.263699	0.792012	0.911881	0	0	0	11.7949	-0.770661	0.642407	-1.19965	0.230276	0.488917	0	0	0	NA	NA
Rv0313	Rv0313	hypothetical protein(Rv0313)	109.84	-0.461254	0.235751	-1.95653	0.0504027	0.148252	0	0	0	86.2429	-0.648831	0.24528	-2.64527	0.00816257	0.0355487	0	0	0	50.6339	-0.129809	0.277102	-0.468452	0.639461	0.801143	0	0	0	65.4714	-0.737526	0.292444	-2.52193	0.0116712	0.0793639	0	0	0	38.5536	-1.4875	0.434877	-3.4205	0.000625059	0.00777814	1	0	1	10.1992	-0.688396
Rv0314c	Rv0314c	membrane protein(Rv0314c)	86.0188	0.254606	0.235901	1.07929	0.280457	0.475907	0	0	0	62.1451	-0.129666	0.262426	-0.494107	0.62123	0.770814	0	0	0	48.0743	-0.324411	0.28474	-1.13933	0.254567	0.45742	0	0	0	40.9335	-0.0299593	0.325845	-0.0919434	0.926743	0.972634	0	0	0	29.8384	-0.0643114	0.394023	-0.163218	0.870347	0.954204	0	0	0	10.9734	0.117726
Rv0315	Rv0315	beta-1,3-glucanase(Rv0315)	89.3259	0.17146	0.232591	0.737173	0.461017	0.648374	0	0	0	81.6423	0.412066	0.232919	1.76914	0.0768709	0.19806	0	0	0	60.5106	0.30058	0.252935	1.18837	0.234689	0.437661	0	0	0	46.2342	0.306737	0.27953	1.09733	0.272497	0.541161	0	0	0	27.0674	-0.211254	0.375906	-0.561986	0.574126	0.788195	0	0	0	11.3746	-0.431997
Rv0316	Rv0316	muconolactone isomerase(Rv0316)	37.1548	-0.472199	0.355927	-1.32667	0.184617	0.359444	0	0	0	28.6727	-0.688097	0.401983	-1.71176	0.0869415	0.216588	0	0	0	16.8865	-0.162218	0.454943	-0.356567	0.721416	0.858396	0	0	0	15.929	0.380033	0.481014	0.790066	0.429489	0.676943	0	0	0	8.58016	-0.424128	0.736601	-0.575791	0.564756	NA	0	0	0	NA	NA
Rv0317c	glpQ2	glycerophosphoryl diester phosphodiesterase GlpQ(glpQ2)	54.1456	0.753132	0.267221	2.81839	0.0048265	0.0236738	0	0	0	44.5466	0.723043	0.295808	2.4443	0.0145133	0.0557657	0	0	0	39.3333	0.0311424	0.303462	0.102623	0.918262	0.964339	0	0	0	22.8381	0.254388	0.428838	0.593203	0.553045	0.769093	0	0	0	13.6769	-0.0562221	0.515097	-0.109149	0.913085	0.972884	0	0	0	NA	NA
Rv0318c	Rv0318c	integral membrane protein(Rv0318c)	11.9967	-0.152501	0.517672	-0.294589	0.768308	0.872103	0	0	0	11.1782	0.183431	0.564055	0.325201	0.745029	0.853981	0	0	0	NA	NA	NA	NA	NA	NA	0	0	0	5.84002	-2.61174	1.11471	-2.34297	0.0191309	0.108732	0	0	0	7.81677	0.253424	0.662493	0.382531	0.702068	NA	0	0	0	NA	NA
Rv0319	pcp	pyrrolidone-carboxylate peptidase(pcp)	11.9646	-0.407205	0.545254	-0.746818	0.455174	0.643815	0	0	0	9.46316	-0.498322	0.613094	-0.812798	0.416334	0.606903	0	0	0	NA	NA	NA	NA	NA	NA	0	0	0	NA	NA	NA	NA	NA	NA	0	0	0	NA	NA	NA	NA	NA	NA	0	0	0	NA	NA
Rv0320	Rv0320	hypothetical protein(Rv0320)	NA	NA	NA	NA	NA	NA	0	0	0	NA	NA	NA	NA	NA	NA	0	0	0	NA	NA	NA	NA	NA	NA	0	0	0	NA	NA	NA	NA	NA	NA	0	0	0	NA	NA	NA	NA	NA	NA	0	0	0	NA	NA
Rv0321	DCD	deoxycytidine triphosphate deaminase(dcd)	18.1469	-0.419429	0.459268	-0.913256	0.361108	0.555947	0	0	0	19.991	0.352975	0.481401	0.733224	0.463422	0.648277	0	0	0	12.452	0.84349	0.560311	1.5054	0.132222	0.306381	0	0	0	7.22218	-0.662622	0.719596	-0.920824	0.357142	0.622058	0	0	0	3.17907	-3.21965	1.29723	-2.48193	0.0130671	NA	0	0	0	NA	NA
Rv0322	udgA	UDP-glucose 6-dehydrogenase UdgA(udgA)	16.7142	-0.828421	0.459649	-1.80229	0.0714999	0.188461	0	0	0	14.348	-0.688423	0.511914	-1.3448	0.178689	0.357293	0	0	0	NA	NA	NA	NA	NA	NA	0	0	0	9.58737	-0.604775	0.657553	-0.919736	0.357711	0.622398	0	0	0	9.29353	0.424958	0.635201	0.669012	0.503488	NA	0	0	0	NA	NA
Rv0323c	Rv0323c	hypothetical protein(Rv0323c)	20.1808	-0.684496	0.426752	-1.60396	0.108722	0.252385	0	0	0	22.3313	0.189791	0.405136	0.468463	0.639454	0.781358	0	0	0	12.9179	0.940973	0.518511	1.81476	0.0695606	0.19846	0	0	0	10.2616	-0.347059	0.58979	-0.588445	0.556233	0.772237	0	0	0	10.0639	0.366171	0.58899	0.621693	0.534144	NA	0	0	0	NA	NA
Rv0324	Rv0324	transcriptional regulator(Rv0324)	36.6911	0.244776	0.311221	0.786504	0.431572	0.621443	0	0	0	38.7483	0.812442	0.320243	2.53695	0.0111823	0.0453318	0	0	0	29.1435	0.63003	0.350959	1.79517	0.0726272	0.204434	0	0	0	15.1579	-0.0193765	0.517959	-0.0374094	0.970159	0.987949	0	0	0	10.2415	0.241349	0.572201	0.42179	0.673178	NA	0	0	0	NA	NA
Rv0325	Rv0325	hypothetical protein(Rv0325)	NA	NA	NA	NA	NA	NA	0	0	0	NA	NA	NA	NA	NA	NA	0	0	0	NA	NA	NA	NA	NA	NA	0	0	0	NA	NA	NA	NA	NA	NA	0	0	0	NA	NA	NA	NA	NA	NA	0	0	0	NA	NA
Rv0326	Rv0326	hypothetical protein(Rv0326)	17.4943	0.755945	0.425097	1.77829	0.0753566	0.195587	0	0	0	12.2444	0.349636	0.518564	0.674239	0.50016	0.67898	0	0	0	11.1518	-0.344009	0.544714	-0.63154	0.527687	0.718162	0	0	0	NA	NA	NA	NA	NA	NA	0	0	0	NA	NA	NA	NA	NA	NA	0	0	0	NA	NA
Rv0327c	cyp135A1	cytochrome P450 Cyp135A1(cyp135A1)	58.8946	0.158516	0.270223	0.586612	0.557464	0.726888	0	0	0	66.8281	0.916638	0.260051	3.52485	0.000423729	0.00332124	0	0	0	48.9412	0.815869	0.283262	2.88026	0.0039735	0.0236799	0	0	0	20.3762	-0.0455852	0.42287	-0.1078	0.914155	0.967894	0	0	0	15.9441	0.304338	0.508577	0.598411	0.549566	0.772513	0	0	0	NA	NA
Rv0328	Rv0328	transcriptional regulator(Rv0328)	46.8751	0.141996	0.295592	0.480379	0.630958	0.782327	0	0	0	38.6518	0.106385	0.322885	0.329483	0.741791	0.852835	0	0	0	28.284	0.0276	0.35582	0.0775672	0.938172	0.974147	0	0	0	16.3424	0.26336	0.500788	0.525891	0.598964	0.801842	0	0	0	9.74671	0.122191	0.615586	0.198496	0.842657	NA	0	0	0	NA	NA
Rv0329c	Rv0329c	hypothetical protein(Rv0329c)	18.1593	-0.653445	0.437115	-1.4949	0.13494	0.291933	0	0	0	16.363	-0.320511	0.509131	-0.629526	0.529005	0.703022	0	0	0	NA	NA	NA	NA	NA	NA	0	0	0	8.47682	0.0710082	0.676434	0.104974	0.916396	0.969651	0	0	0	4.65374	-0.71649	0.986528	-0.726274	0.467671	NA	0	0	0	NA	NA
Rv0330c	Rv0330c	hypothetical protein(Rv0330c)	17.0805	-0.753509	0.449462	-1.67647	0.0936464	0.22839	0	0	0	18.9039	0.131882	0.44139	0.298789	0.765101	0.866909	0	0	0	10.682	0.958862	0.577537	1.66026	0.096862	0.247732	0	0	0	7.25736	0.072102	0.658351	0.109519	0.912791	0.967356	0	0	0	5.33935	0.276436	0.796405	0.347104	0.728513	NA	0	0	0	NA	NA
Rv0331	Rv0331	dehydrogenase/reductase(Rv0331)	82.3673	-0.116773	0.263858	-0.442561	0.658084	0.801027	0	0	0	107.783	1.00017	0.220876	4.52821	5.94844e-06	8.15542e-05	0	1	1	74.1798	1.17408	0.259019	4.53278	5.82119e-06	8.47642e-05	0	1	1	24.8081	0.0852017	0.390691	0.21808	0.827367	0.928524	0	0	0	27.6114	1.28278	0.341811	3.75288	0.000174811	0.00276725	0	1	1	10.9517	1.22821
Rv0332	Rv0332	hypothetical protein(Rv0332)	70.9327	0.330246	0.253956	1.30041	0.193461	0.371301	0	0	0	71.2022	0.798549	0.262516	3.04191	0.00235086	0.0132119	0	0	0	55.2763	0.528446	0.265524	1.9902	0.0465687	0.147293	0	0	0	27.369	0.131665	0.377623	0.348668	0.727339	0.88095	0	0	0	22.7469	0.632106	0.395469	1.59837	0.10996	0.316289	0	0	0	NA	NA
Rv0333	Rv0333	hypothetical protein(Rv0333)	16.5377	0.39718	0.457301	0.868532	0.385103	0.579608	0	0	0	14.145	0.440744	0.501148	0.87947	0.379146	0.57326	0	0	0	11.1026	0.109911	0.539953	0.203556	0.8387	0.922706	0	0	0	NA	NA	NA	NA	NA	NA	0	0	0	NA	NA	NA	NA	NA	NA	0	0	0	NA	NA
Rv0334	rmlA	glucose-1-phosphate thymidylyltransferase(rmlA)	42.8801	-0.0793971	0.334696	-0.237222	0.812485	0.899086	0	0	0	49.1349	0.734203	0.300899	2.44003	0.014686	0.0561849	0	0	0	33.9359	0.871553	0.342195	2.54695	0.0108668	0.0516885	0	0	0	17.5389	-0.317034	0.454445	-0.69763	0.485409	0.719836	0	0	0	13.8836	0.130443	0.489892	0.266269	0.790032	0.920583	0	0	0	NA	NA
Rv0335c	PE6	PE family protein PE6(PE6)	13.5666	-1.20681	0.52085	-2.317	0.0205036	0.075427	0	0	0	14.448	-0.307112	0.491371	-0.62501	0.531965	0.705891	0	0	0	NA	NA	NA	NA	NA	NA	0	0	0	6.57632	-0.746638	0.763141	-0.978375	0.327889	0.595212	0	0	0	2.90375	-3.09742	1.30729	-2.36936	0.0178191	NA	0	0	0	NA	NA
Rv0336	Rv0336	hypothetical protein(Rv0336)	8.52655	-1.22451	0.645819	-1.89605	0.0579532	0.162421	0	0	0	7.68702	-0.98769	0.704795	-1.40139	0.161098	0.332283	0	0	0	NA	NA	NA	NA	NA	NA	0	0	0	NA	NA	NA	NA	NA	NA	0	0	0	NA	NA	NA	NA	NA	NA	0	0	0	NA	NA
Rv0337c	aspC	aspartate aminotransferase(aspC)	138.358	-1.10819	0.231757	-4.78168	1.73833e-06	2.46621e-05	1	0	1	127.836	-0.65563	0.23256	-2.81918	0.00481464	0.0234755	0	0	0	60.767	0.510699	0.249483	2.04703	0.0406556	0.134382	0	0	0	44.5977	-0.135926	0.295901	-0.459363	0.645973	0.834904	0	0	0	30.7237	-0.132739	0.411565	-0.322522	0.747057	0.899329	0	0	0	10.831	0.0696507
Rv0338c	Rv0338c	iron-sulfur-binding reductase(Rv0338c)	288.858	0.252756	0.176757	1.42996	0.152728	0.316937	0	0	0	239.997	0.262615	0.169418	1.55011	0.121116	0.276223	0	0	0	183.957	0.0714323	0.168156	0.424797	0.670985	0.821342	0	0	0	91.8031	-0.182765	0.221457	-0.825282	0.409212	0.667975	0	0	0	67.2542	-0.0580479	0.249754	-0.232421	0.816211	0.930431	0	0	0	24.0183	0.208139
Rv0339c	Rv0339c	transcriptional regulator(Rv0339c)	48.5474	0.168702	0.286268	0.589314	0.555651	0.725852	0	0	0	38.2378	0.0161218	0.320147	0.0503577	0.959837	0.978663	0	0	0	28.5276	-0.0922573	0.345083	-0.267348	0.789201	0.899007	0	0	0	20.8183	0.0209095	0.417433	0.0500906	0.96005	0.982158	0	0	0	16.3045	0.179237	0.471102	0.380464	0.703601	0.871821	0	0	0	NA	NA
Rv0340	Rv0340	hypothetical protein(Rv0340)	36.1997	0.299474	0.31111	0.962599	0.335749	0.535424	0	0	0	29.7814	0.298854	0.356333	0.838694	0.401641	0.591338	0	0	0	23.1914	0.0558746	0.387124	0.144333	0.885238	0.948206	0	0	0	15.2316	-0.0849014	0.50682	-0.167518	0.866963	0.94619	0	0	0	8.37728	-1.10554	0.828916	-1.33371	0.182297	NA	0	0	0	NA	NA
Rv0341	iniB	isoniazid inducible protein IniB(iniB)	99.2801	-1.34119	0.259382	-5.17071	2.33206e-07	4.23698e-06	1	0	1	81.2674	-1.45158	0.269881	-5.37859	7.50705e-08	1.67958e-06	1	0	1	31.5019	-0.0421017	0.348445	-0.120828	0.903828	0.958963	0	0	0	119.28	-1.10327	0.251973	-4.37853	1.19481e-05	0.000361918	1	0	1	83.6735	-1.02207	0.369919	-2.76295	0.00572812	0.0419818	1	0	1	20.3538	0.132199
Rv0342	iniA	isoniazid inductible protein IniA(iniA)	121.811	-0.0233352	0.215483	-0.108293	0.913763	0.955627	0	0	0	102.509	0.0422704	0.225309	0.187611	0.851182	0.91596	0	0	0	71.9765	0.123597	0.247526	0.499331	0.617546	0.785119	0	0	0	111.926	0.215494	0.246851	0.872971	0.382679	0.644721	0	0	0	75.4441	0.079087	0.274985	0.287605	0.773649	0.914328	0	0	0	30.7185	-0.0442846
Rv0343	iniC	iIsoniazid inductible protein IniC(iniC)	44.4364	-0.1618	0.314406	-0.514622	0.606817	0.762752	0	0	0	43.8544	0.319499	0.327815	0.974632	0.329743	0.525774	0	0	0	29.5399	0.541297	0.346112	1.56394	0.117833	0.285073	0	0	0	43.0242	0.565847	0.322307	1.75562	0.079154	0.274444	0	0	0	25.0908	0.00888522	0.383962	0.0231409	0.981538	0.990476	0	0	0	11.3364	-0.43899
Rv0344c	lpqJ	lipoprotein LpqJ(lpqJ)	9.87305	0.00756236	0.563501	0.0134203	0.989292	0.995664	0	0	0	NA	NA	NA	NA	NA	NA	0	0	0	NA	NA	NA	NA	NA	NA	0	0	0	8.48541	0.201456	0.631336	0.319094	0.749655	0.891771	0	0	0	3.92852	-1.29699	1.13656	-1.14116	0.253805	NA	0	0	0	NA	NA
Rv0345	Rv0345	hypothetical protein(Rv0345)	15.3715	-0.0137226	0.454487	-0.0301936	0.975913	0.988879	0	0	0	20.1572	1.08425	0.446774	2.42683	0.0152312	0.057647	0	0	0	14.2671	1.16007	0.518013	2.23947	0.0251257	0.0943587	0	0	0	13.9371	-0.0898675	0.503433	-0.178509	0.858323	0.940591	0	0	0	5.00691	-3.87316	1.25741	-3.08026	0.00206818	NA	0	0	0	NA	NA
Rv0346c	ansP2	L-asparagine permease(ansP2)	170.535	0.508234	0.214957	2.36435	0.0180618	0.0681335	0	0	0	113.124	-0.0752182	0.223386	-0.336718	0.736329	0.850949	0	0	0	96.8977	-0.524556	0.232919	-2.2521	0.024316	0.0921025	0	0	0	58.8126	-0.420615	0.274875	-1.53021	0.125966	0.355013	0	0	0	52.7321	0.311256	0.268255	1.1603	0.245928	0.508688	0	0	0	17.9603	0.809
Rv0347	Rv0347	membrane protein(Rv0347)	89.2898	-0.0875594	0.253615	-0.345245	0.72991	0.846648	0	0	0	97.7068	0.644486	0.244166	2.63954	0.00830194	0.0357459	0	0	0	67.317	0.78859	0.254707	3.09607	0.00196104	0.0131603	0	0	0	49.8613	0.454942	0.291484	1.56078	0.118576	0.343378	0	0	0	38.5302	0.698569	0.370775	1.88408	0.0595546	0.215734	0	0	0	16.7009	0.322836
Rv0348	Rv0348	transcriptional regulator(Rv0348)	46.2175	0.155084	0.304831	0.508754	0.610924	0.765752	0	0	0	42.2197	0.424237	0.31547	1.34478	0.178697	0.357293	0	0	0	31.4619	0.327271	0.34546	0.94735	0.343461	0.56059	0	0	0	23.5991	0.796034	0.39028	2.03965	0.0413851	0.182768	0	0	0	17.8549	0.892339	0.480009	1.859	0.0630265	0.221724	0	0	0	NA	NA
Rv0349	Rv0349	hypothetical protein(Rv0349)	41.9001	-0.416767	0.356562	-1.16885	0.242465	0.430632	0	0	0	47.6532	0.48391	0.316759	1.52769	0.126589	0.284208	0	0	0	30.2413	0.95951	0.365735	2.62351	0.00870294	0.0429855	0	0	0	20.0783	-0.372794	0.446285	-0.835326	0.403534	0.662444	0	0	0	16.8066	0.311688	0.458792	0.679366	0.496906	0.736902	0	0	0	NA	NA
Rv0350	dnaK	chaperone protein DnaK(dnaK)	3865.1	-1.42165	0.176918	-8.03567	9.30713e-16	7.36504e-14	1	0	1	4267.47	-0.272671	0.149666	-1.82186	0.0684765	0.181457	0	0	0	1990.48	1.20761	0.14451	8.35659	6.45596e-17	4.52944e-15	0	1	1	1497.26	-0.303834	0.174344	-1.74273	0.0813814	0.278687	0	0	0	1211.1	0.122064	0.155474	0.785109	0.43239	0.687239	0	0	0	418.669	0.509116
Rv0351	grpE	stress response protein GrpE(grpE)	1043.82	-1.79408	0.409452	-4.38167	1.17775e-05	0.000136167	1	0	1	1047.52	-0.845575	0.207793	-4.06931	4.71525e-05	0.000505103	0	0	0	403.028	1.0062	0.311443	3.23076	0.00123462	0.00911617	0	1	1	425.39	-0.349597	0.193412	-1.80752	0.0706809	0.256266	0	0	0	346.993	0.0951951	0.204636	0.465193	0.641793	0.841856	0	0	0	118.372	0.530531
Rv0352	dnaJ1	chaperone protein DnaJ(dnaJ1)	539.23	-1.80317	0.237216	-7.60139	2.92977e-14	1.79878e-12	1	0	1	502.207	-1.18275	0.201545	-5.86843	4.39931e-09	1.23425e-07	1	0	1	178.949	0.676152	0.20486	3.30056	0.000964928	0.0073914	0	0	0	251.32	-0.485441	0.247504	-1.96135	0.0498383	0.206801	0	0	0	165.678	-0.688226	0.394693	-1.7437	0.0812115	0.264061	0	0	0	51.5719	-0.116904
Rv0353	hspR	heat shock protein transcriptional repressor HspR(hspR)	150.929	-0.747186	0.230327	-3.24402	0.00117854	0.00744113	0	0	0	161.305	0.0656039	0.201327	0.325858	0.744532	0.853864	0	0	0	91.2007	0.870619	0.243591	3.5741	0.000351441	0.00309088	0	0	0	92.4998	0.4961	0.272316	1.82178	0.0684877	0.252406	0	0	0	77.302	0.941132	0.2829	3.32673	0.000878722	0.0100235	0	0	0	33.8526	0.517046
Rv0354c	PPE7	PPE family protein PPE7(PPE7)	146.118	-0.611415	0.217771	-2.8076	0.00499115	0.0242223	0	0	0	145.814	-0.0181577	0.209474	-0.0866823	0.930924	0.964186	0	0	0	85.0739	0.651279	0.229815	2.83393	0.00459796	0.0263827	0	0	0	91.5081	0.268696	0.232816	1.15411	0.248453	0.517728	0	0	0	47.7414	-0.780322	0.338672	-2.30406	0.0212192	0.107341	0	0	0	19.8563	-0.914901
Rv0355c	PPE8	PPE family protein PPE8(PPE8)	313.36	-0.0429086	0.180854	-0.237255	0.812459	0.899086	0	0	0	292.307	0.281374	0.17512	1.60675	0.10811	0.253092	0	0	0	203.208	0.382076	0.164306	2.3254	0.0200508	0.0808089	0	0	0	243.318	-0.0582415	0.182911	-0.318414	0.750171	0.892066	0	0	0	149.213	-0.440388	0.185593	-2.37287	0.0176505	0.0957405	0	0	0	55.291	-0.321709
Rv0356c	Rv0356c	hypothetical protein(Rv0356c)	20.5387	-0.878135	0.436664	-2.01101	0.0443247	0.135137	0	0	0	19.9254	-0.288039	0.465002	-0.619435	0.53563	0.708097	0	0	0	10.5708	0.645173	0.581352	1.10978	0.267094	0.473862	0	0	0	27.1976	-1.05542	0.403693	-2.61441	0.00893822	0.065696	0	0	0	24.46	-0.0846407	0.403696	-0.209664	0.83393	0.93484	0	0	0	NA	NA
Rv0357c	PURA	adenylosuccinate synthetase(purA)	35.5024	-0.855205	0.331951	-2.5763	0.00998635	0.0425375	0	0	0	34.2498	-0.336148	0.335057	-1.00325	0.315738	0.513011	0	0	0	18.0387	0.585089	0.427807	1.36765	0.171423	0.362454	0	0	0	24.0055	0.221825	0.445021	0.49846	0.61816	0.817345	0	0	0	16.3272	0.171477	0.468793	0.365784	0.714526	0.877879	0	0	0	NA	NA
Rv0358	Rv0358	hypothetical protein(Rv0358)	NA	NA	NA	NA	NA	NA	0	0	0	NA	NA	NA	NA	NA	NA	0	0	0	NA	NA	NA	NA	NA	NA	0	0	0	NA	NA	NA	NA	NA	NA	0	0	0	NA	NA	NA	NA	NA	NA	0	0	0	NA	NA
Rv0359	Rv0359	zinc metalloprotease(Rv0359)	NA	NA	NA	NA	NA	NA	0	0	0	NA	NA	NA	NA	NA	NA	0	0	0	NA	NA	NA	NA	NA	NA	0	0	0	NA	NA	NA	NA	NA	NA	0	0	0	NA	NA	NA	NA	NA	NA	0	0	0	NA	NA
Rv0360c	Rv0360c	hypothetical protein(Rv0360c)	NA	NA	NA	NA	NA	NA	0	0	0	NA	NA	NA	NA	NA	NA	0	0	0	NA	NA	NA	NA	NA	NA	0	0	0	NA	NA	NA	NA	NA	NA	0	0	0	NA	NA	NA	NA	NA	NA	0	0	0	NA	NA
Rv0361	Rv0361	membrane protein(Rv0361)	134.164	0.72647	0.245071	2.96432	0.00303352	0.0163672	0	0	0	101.471	0.523648	0.216363	2.42023	0.0155105	0.0585787	0	0	0	90.9447	-0.141938	0.248294	-0.57165	0.567559	0.748421	0	0	0	64.6779	0.307548	0.251793	1.22143	0.221923	0.484248	0	0	0	44.4623	0.262218	0.282888	0.926932	0.353962	0.621168	0	0	0	18.406	0.0356759
Rv0362	mgtE	Mg2+ transport transmembrane protein MgtE(mgtE)	57.6194	-0.193656	0.264737	-0.731505	0.464471	0.650779	0	0	0	49.8633	-0.0701818	0.285076	-0.246187	0.805538	0.891689	0	0	0	32.7267	0.183932	0.328865	0.559292	0.575963	0.753633	0	0	0	25.7682	0.0675021	0.378299	0.178436	0.85838	0.940591	0	0	0	22.8862	0.600359	0.386764	1.55226	0.1206	0.336897	0	0	0	NA	NA
Rv0363c	fba	fructose-bisphosphate aldolase(fba)	131.421	0.281198	0.206547	1.36142	0.17338	0.345885	0	0	0	114.182	0.401432	0.205977	1.94891	0.0513057	0.146027	0	0	0	87.9216	0.180249	0.216785	0.831463	0.405712	0.618995	0	0	0	66.0538	0.0186224	0.266148	0.0699699	0.944218	0.976854	0	0	0	65.7778	0.841984	0.238532	3.52985	0.000415788	0.0055927	0	0	0	24.7421	0.934634
Rv0364	Rv0364	transmembrane protein(Rv0364)	49.8071	0.0457492	0.283883	0.161155	0.871971	0.935268	0	0	0	42.3789	0.163599	0.337935	0.484113	0.628306	0.774969	0	0	0	30.5432	0.167888	0.380138	0.441649	0.658743	0.814019	0	0	0	23.0045	-0.220636	0.406487	-0.542786	0.587277	0.793836	0	0	0	14.5885	-0.702318	0.57608	-1.21913	0.222794	0.480483	0	0	0	NA	NA
Rv0365c	Rv0365c	hypothetical protein(Rv0365c)	25.4237	-0.01505	0.436105	-0.0345101	0.97247	0.986881	0	0	0	20.1337	-0.177793	0.962974	-0.184629	0.85352	0.917549	0	0	0	14.0334	-0.0882159	1.08559	-0.0812611	0.935234	0.973716	0	0	0	13.1483	-0.121821	0.532789	-0.228649	0.819142	0.923579	0	0	0	9.82438	0.365471	0.592264	0.617074	0.537186	NA	0	0	0	NA	NA
Rv0366c	Rv0366c	hypothetical protein(Rv0366c)	17.6071	1.09989	0.463128	2.37492	0.0175529	0.0667797	0	0	0	11.2244	0.548578	0.566081	0.969081	0.332505	0.529223	0	0	0	11.7668	-0.502452	0.580232	-0.86595	0.386517	0.605109	0	0	0	14.6403	1.67462	0.455693	3.67488	0.000237957	0.00394755	0	1	1	7.71574	0.962808	0.661201	1.45615	0.145351	NA	0	0	0	NA	NA
Rv0367c	Rv0367c	hypothetical protein(Rv0367c)	18.7946	-0.280241	0.427014	-0.656282	0.511643	0.689875	0	0	0	21.2473	0.558413	0.446958	1.24936	0.211532	0.398596	0	0	0	14.1242	0.896299	0.524443	1.70905	0.0874421	0.232858	0	0	0	13.4874	0.390174	0.495537	0.787377	0.431061	0.67817	0	0	0	11.0683	0.527786	0.558726	0.944625	0.344851	0.614917	0	0	0	NA	NA
Rv0368c	Rv0368c	hypothetical protein(Rv0368c)	NA	NA	NA	NA	NA	NA	0	0	0	NA	NA	NA	NA	NA	NA	0	0	0	NA	NA	NA	NA	NA	NA	0	0	0	NA	NA	NA	NA	NA	NA	0	0	0	NA	NA	NA	NA	NA	NA	0	0	0	NA	NA
Rv0369c	Rv0369c	membrane oxidoreductase(Rv0369c)	NA	NA	NA	NA	NA	NA	0	0	0	NA	NA	NA	NA	NA	NA	0	0	0	NA	NA	NA	NA	NA	NA	0	0	0	NA	NA	NA	NA	NA	NA	0	0	0	NA	NA	NA	NA	NA	NA	0	0	0	NA	NA
Rv0370c	Rv0370c	oxidoreductase(Rv0370c)	12.0218	0.181895	0.526823	0.345268	0.729893	0.846648	0	0	0	11.4258	0.559899	0.567136	0.987238	0.323526	0.519876	0	0	0	NA	NA	NA	NA	NA	NA	0	0	0	NA	NA	NA	NA	NA	NA	0	0	0	5.63397	0.33162	0.808174	0.410332	0.681562	NA	0	0	0	NA	NA
Rv0371c	Rv0371c	hypothetical protein(Rv0371c)	NA	NA	NA	NA	NA	NA	0	0	0	NA	NA	NA	NA	NA	NA	0	0	0	NA	NA	NA	NA	NA	NA	0	0	0	NA	NA	NA	NA	NA	NA	0	0	0	NA	NA	NA	NA	NA	NA	0	0	0	NA	NA
Rv0372c	Rv0372c	hypothetical protein(Rv0372c)	NA	NA	NA	NA	NA	NA	0	0	0	NA	NA	NA	NA	NA	NA	0	0	0	NA	NA	NA	NA	NA	NA	0	0	0	NA	NA	NA	NA	NA	NA	0	0	0	NA	NA	NA	NA	NA	NA	0	0	0	NA	NA
Rv0373c	Rv0373c	carbon monoxyde dehydrogenase large subunit(Rv0373c)	15.7303	-1.47543	0.506892	-2.91074	0.00360579	0.0188273	1	0	1	22.4753	0.39996	0.404173	0.989575	0.322382	0.51848	0	0	0	11.4955	1.93999	0.571823	3.39265	0.000692207	0.00557922	0	1	1	10.3914	-0.189071	0.670512	-0.281981	0.777958	0.906344	0	0	0	6.019	-1.07696	0.96589	-1.115	0.264852	NA	0	0	0	NA	NA
Rv0374c	Rv0374c	carbon monoxyde dehydrogenase small subunit(Rv0374c)	NA	NA	NA	NA	NA	NA	0	0	0	NA	NA	NA	NA	NA	NA	0	0	0	NA	NA	NA	NA	NA	NA	0	0	0	NA	NA	NA	NA	NA	NA	0	0	0	NA	NA	NA	NA	NA	NA	0	0	0	NA	NA
Rv0375c	Rv0375c	carbon monoxyde dehydrogenase medium subunit(Rv0375c)	NA	NA	NA	NA	NA	NA	0	0	0	NA	NA	NA	NA	NA	NA	0	0	0	NA	NA	NA	NA	NA	NA	0	0	0	NA	NA	NA	NA	NA	NA	0	0	0	NA	NA	NA	NA	NA	NA	0	0	0	NA	NA
Rv0376c	Rv0376c	hypothetical protein(Rv0376c)	12.6815	-1.4907	0.553393	-2.69375	0.00706538	0.0321622	1	0	1	13.1033	-0.557854	0.533858	-1.04495	0.296047	0.491557	0	0	0	NA	NA	NA	NA	NA	NA	0	0	0	5.90239	-3.57029	1.30411	-2.73772	0.0061866	0.0501551	0	0	0	6.57233	-0.645158	0.878333	-0.734525	0.462629	NA	0	0	0	NA	NA
Rv0377	Rv0377	HTH-type transcriptional regulator(Rv0377)	19.4325	-0.0125501	0.426698	-0.0294122	0.976536	0.988879	0	0	0	19.8743	0.52122	0.433245	1.20306	0.228953	0.420442	0	0	0	14.0132	0.594363	0.489058	1.21532	0.224243	0.428235	0	0	0	11.4049	-0.369558	0.565738	-0.65323	0.513608	0.743009	0	0	0	9.29634	0.0213808	0.635685	0.0336343	0.973169	NA	0	0	0	NA	NA
Rv0378	Rv0378	hypothetical protein(Rv0378)	NA	NA	NA	NA	NA	NA	0	0	0	NA	NA	NA	NA	NA	NA	0	0	0	NA	NA	NA	NA	NA	NA	0	0	0	NA	NA	NA	NA	NA	NA	0	0	0	NA	NA	NA	NA	NA	NA	0	0	0	NA	NA
Rv0379	secE2	protein translocase subunit SecE(secE2)	19.6544	-0.633133	0.417293	-1.51724	0.129206	0.282967	0	0	0	21.301	0.206491	0.422602	0.488618	0.625112	0.772401	0	0	0	12.6242	0.895154	0.527447	1.69715	0.0896692	0.234659	0	0	0	10.6701	-0.775644	0.591383	-1.31158	0.189663	0.44379	0	0	0	8.9412	-0.208213	0.627749	-0.331682	0.740129	NA	0	0	0	NA	NA
Rv0380c	Rv0380c	RNA methyltransferase(Rv0380c)	15.7576	0.166198	0.458416	0.362549	0.716942	0.840365	0	0	0	14.493	0.400999	0.497961	0.805281	0.420658	0.609936	0	0	0	10.5846	0.307068	0.591915	0.51877	0.603921	0.774213	0	0	0	7.85306	0.175457	0.636424	0.275692	0.782785	0.907871	0	0	0	5.77129	0.236705	0.762599	0.310392	0.756263	NA	0	0	0	NA	NA
Rv0381c	Rv0381c	hypothetical protein(Rv0381c)	37.037	-0.539645	0.325914	-1.65579	0.0977645	0.234754	0	0	0	31.7166	-0.393051	0.345118	-1.13889	0.25475	0.448924	0	0	0	18.5842	0.196698	0.427404	0.460216	0.645361	0.804617	0	0	0	26.6905	0.483607	0.349704	1.3829	0.166694	0.412956	0	0	0	13.2867	-0.501951	0.55075	-0.911395	0.362087	0.627404	0	0	0	NA	NA
Rv0382c	pyrE	orotate phosphoribosyltransferase(pyrE)	58.3777	-0.0326821	0.276069	-0.118384	0.905763	0.950799	0	0	0	45.266	-0.187983	0.320132	-0.587204	0.557067	0.72319	0	0	0	31.7563	-0.10488	0.361415	-0.290192	0.771669	0.890369	0	0	0	28.6916	0.448618	0.352622	1.27223	0.20329	0.462995	0	0	0	18.1496	0.133594	0.470535	0.283919	0.776472	0.916253	0	0	0	NA	NA
Rv0383c	Rv0383c	hypothetical protein(Rv0383c)	244.613	-0.0238588	0.196352	-0.121511	0.903287	0.950533	0	0	0	187.717	-0.255897	0.194485	-1.31577	0.188252	0.370129	0	0	0	131.05	-0.171761	0.201389	-0.852881	0.393725	0.612444	0	0	0	124.991	0.380537	0.2409	1.57965	0.114187	0.337886	0	0	0	81.3811	0.154131	0.257604	0.598326	0.549623	0.772513	0	0	0	35.1757	-0.131577
Rv0384c	CLPB	chaperone protein ClpB(clpB)	575.014	-1.33226	0.198074	-6.72609	1.7428e-11	6.89569e-10	1	0	1	677.744	-0.0269858	0.17319	-0.155817	0.876178	0.929279	0	0	0	334.618	1.36183	0.1711	7.95925	1.73084e-15	1.04767e-13	0	1	1	377.584	0.0814987	0.208427	0.391018	0.695784	0.862465	0	0	0	296.397	0.398949	0.220159	1.81209	0.0699721	0.23564	0	0	0	115.885	0.395694
Rv0385	Rv0385	monooxygenase(Rv0385)	19.2528	-0.0268482	0.426091	-0.0630104	0.949758	0.976151	0	0	0	14.1143	-0.38284	0.507682	-0.754095	0.450792	0.63742	0	0	0	9.8196	-0.301312	0.581647	-0.518033	0.604435	0.77455	0	0	0	6.96827	-0.372957	0.728198	-0.512164	0.608536	0.810733	0	0	0	5.38595	-0.0186849	0.904894	-0.0206487	0.983526	NA	0	0	0	NA	NA
Rv0386	Rv0386	transcriptional regulator(Rv0386)	39.8492	-0.714651	0.337957	-2.11462	0.0344624	0.113841	0	0	0	44.2671	0.17654	0.310259	0.569008	0.569351	0.731994	0	0	0	25.2985	0.9551	0.387117	2.46722	0.0136168	0.0622743	0	0	0	19.8994	-0.660655	0.463088	-1.42663	0.153686	0.395972	0	0	0	17.2625	0.105621	0.471085	0.224208	0.822595	0.931604	0	0	0	NA	NA
Rv0387c	Rv0387c	pseudo(Rv0387c)	NA	NA	NA	NA	NA	NA	0	0	0	NA	NA	NA	NA	NA	NA	0	0	0	NA	NA	NA	NA	NA	NA	0	0	0	NA	NA	NA	NA	NA	NA	0	0	0	NA	NA	NA	NA	NA	NA	0	0	0	NA	NA
Rv0388c			8.46387	-0.982599	0.628545	-1.56329	0.117984	0.266926	0	0	0	9.70232	0.0821501	0.582956	0.14092	0.887933	0.93625	0	0	0	NA	NA	NA	NA	NA	NA	0	0	0	NA	NA	NA	NA	NA	NA	0	0	0	NA	NA	NA	NA	NA	NA	0	0	0	NA	NA
Rv0389	purT	phosphoribosylglycinamide formyltransferase PurT(purT)	20.157	-0.995747	0.455373	-2.18666	0.0287672	0.0991676	0	0	0	16.7193	-0.98346	0.493933	-1.99108	0.0464722	0.13569	0	0	0	NA	NA	NA	NA	NA	NA	0	0	0	11.4617	-0.0641499	0.637945	-0.100557	0.919902	0.97137	0	0	0	7.79358	-0.0953011	0.709239	-0.134371	0.893109	NA	0	0	0	NA	NA
Rv0390	Rv0390	hypothetical protein(Rv0390)	10.4088	-0.694019	0.579497	-1.19762	0.231064	0.417039	0	0	0	15.8079	0.914202	0.46139	1.98141	0.0475456	0.137652	0	0	0	NA	NA	NA	NA	NA	NA	0	0	0	7.72101	-0.225883	0.78004	-0.289579	0.772139	0.903042	0	0	0	6.78864	0.234101	0.79056	0.296121	0.767138	NA	0	0	0	NA	NA
Rv0391	metZ	O-succinylhomoserine sulfhydrylase(metZ)	36.1097	-1.04602	0.332292	-3.14788	0.00164457	0.00995971	1	0	1	36.094	-0.390698	0.357999	-1.09134	0.275124	0.468932	0	0	0	18.0742	0.729343	0.462608	1.57659	0.11489	0.280255	0	0	0	15.466	-1.36648	0.556882	-2.4538	0.0141356	0.0902297	0	0	0	12.854	-0.359029	0.551967	-0.650455	0.515398	0.748647	0	0	0	NA	NA
Rv0392c	ndhA	NADH dehydrogenase NdhA(ndhA)	53.0988	-0.170667	0.273009	-0.625133	0.531884	0.706654	0	0	0	42.3488	-0.287042	0.307886	-0.9323	0.351181	0.545694	0	0	0	27.9133	-0.0580239	0.35507	-0.163415	0.870192	0.939984	0	0	0	18.4992	-0.754307	0.47109	-1.60119	0.109334	0.327903	0	0	0	14.7492	-0.360315	0.570917	-0.631116	0.527965	0.757993	0	0	0	NA	NA
Rv0393	Rv0393	hypothetical protein(Rv0393)	NA	NA	NA	NA	NA	NA	0	0	0	NA	NA	NA	NA	NA	NA	0	0	0	NA	NA	NA	NA	NA	NA	0	0	0	NA	NA	NA	NA	NA	NA	0	0	0	NA	NA	NA	NA	NA	NA	0	0	0	NA	NA
Rv0394c	Rv0394c	hypothetical protein(Rv0394c)	15.584	-0.532415	0.465431	-1.14392	0.252658	0.441686	0	0	0	14.6387	-0.148671	0.498188	-0.298422	0.765381	0.866909	0	0	0	NA	NA	NA	NA	NA	NA	0	0	0	5.93849	-0.867692	0.818042	-1.06069	0.288829	0.556288	0	0	0	4.16822	-0.593794	0.987353	-0.6014	0.547574	NA	0	0	0	NA	NA
Rv0395	Rv0395	hypothetical protein(Rv0395)	NA	NA	NA	NA	NA	NA	0	0	0	NA	NA	NA	NA	NA	NA	0	0	0	NA	NA	NA	NA	NA	NA	0	0	0	NA	NA	NA	NA	NA	NA	0	0	0	NA	NA	NA	NA	NA	NA	0	0	0	NA	NA
Rv0396	Rv0396	hypothetical protein(Rv0396)	NA	NA	NA	NA	NA	NA	0	0	0	NA	NA	NA	NA	NA	NA	0	0	0	NA	NA	NA	NA	NA	NA	0	0	0	NA	NA	NA	NA	NA	NA	0	0	0	NA	NA	NA	NA	NA	NA	0	0	0	NA	NA
Rv0397	Rv0397	hypothetical protein(Rv0397)	NA	NA	NA	NA	NA	NA	0	0	0	NA	NA	NA	NA	NA	NA	0	0	0	NA	NA	NA	NA	NA	NA	0	0	0	NA	NA	NA	NA	NA	NA	0	0	0	NA	NA	NA	NA	NA	NA	0	0	0	NA	NA
Rv0397A	Rv0397A	hypothetical protein(Rv0397A)	32.662	-0.271477	0.34426	-0.788581	0.430357	0.620194	0	0	0	31.4195	0.166297	0.349137	0.476309	0.633855	0.777847	0	0	0	20.3651	0.495691	0.407197	1.21732	0.223481	0.427438	0	0	0	18.0962	0.341712	0.505326	0.67622	0.498901	0.732828	0	0	0	11.6838	0.299248	0.606538	0.493371	0.62175	0.826278	0	0	0	NA	NA
Rv0398c	Rv0398c	hypothetical protein(Rv0398c)	11.8973	-0.432047	0.566293	-0.762938	0.4455	0.634063	0	0	0	13.2393	0.390927	0.54341	0.719395	0.471897	0.654693	0	0	0	NA	NA	NA	NA	NA	NA	0	0	0	NA	NA	NA	NA	NA	NA	0	0	0	NA	NA	NA	NA	NA	NA	0	0	0	NA	NA
Rv0399c	lpqK	lipoprotein LpqK(lpqK)	24.3413	0.297824	0.381226	0.781225	0.43467	0.623908	0	0	0	24.5082	0.758052	0.390945	1.93902	0.0524987	0.148585	0	0	0	18.8032	0.520919	0.434434	1.19907	0.230499	0.434667	0	0	0	12.3099	-1.04186	0.627618	-1.66003	0.0969083	0.308109	0	0	0	9.86172	-0.48901	0.67985	-0.719291	0.471962	NA	0	0	0	NA	NA
Rv0400c	fadE7	acyl-CoA dehydrogenase FadE7(fadE7)	25.242	-0.796703	0.384407	-2.07255	0.038214	0.123149	0	0	0	20.6431	-0.869402	0.445518	-1.95144	0.0510045	0.145291	0	0	0	10.5755	-0.011156	0.551182	-0.0202402	0.983852	0.992857	0	0	0	14.2476	-0.0413516	0.528053	-0.0783095	0.937582	0.973823	0	0	0	14.6159	0.872557	0.582826	1.49711	0.134364	0.358149	0	0	0	NA	NA
Rv0401	Rv0401	transmembrane protein(Rv0401)	NA	NA	NA	NA	NA	NA	0	0	0	NA	NA	NA	NA	NA	NA	0	0	0	NA	NA	NA	NA	NA	NA	0	0	0	NA	NA	NA	NA	NA	NA	0	0	0	NA	NA	NA	NA	NA	NA	0	0	0	NA	NA
Rv0402c	mmpL1	transmembrane transport protein MmpL1(mmpL1)	101.314	1.28988	0.285294	4.52122	6.14839e-06	7.52385e-05	0	1	1	60.7853	0.590839	0.306983	1.92467	0.0542712	0.151869	0	0	0	67.1394	-0.633149	0.261422	-2.42194	0.0154377	0.0681776	0	0	0	38.0517	0.0451978	0.325063	0.139043	0.889416	0.956035	0	0	0	26.1383	-0.047561	0.409162	-0.11624	0.907462	0.971227	0	0	0	9.96722	0.00397418
Rv0403c	mmpS1	membrane protein MmpS1(mmpS1)	NA	NA	NA	NA	NA	NA	0	0	0	NA	NA	NA	NA	NA	NA	0	0	0	NA	NA	NA	NA	NA	NA	0	0	0	NA	NA	NA	NA	NA	NA	0	0	0	NA	NA	NA	NA	NA	NA	0	0	0	NA	NA
Rv0404	fadD30	long-chain-fatty-acid--AMP ligase FadD30(fadD30)	133.474	1.77441	0.221023	8.02817	9.89403e-16	7.65927e-14	0	1	1	73.6896	0.980648	0.257789	3.80407	0.000142338	0.00127706	0	0	0	94.1006	-0.731717	0.239059	-3.06082	0.00220732	0.0144979	0	0	0	36.7578	0.823498	0.30758	2.67735	0.00742075	0.0577709	0	0	0	23.886	0.655553	0.377043	1.73867	0.0820927	0.264951	0	0	0	11.5439	-0.0836757
Rv0405	PKS6	membrane bound polyketide synthase(pks6)	132.66	0.580426	0.20506	2.83051	0.00464733	0.0230811	0	0	0	75.7196	-0.480645	0.255814	-1.87889	0.0602597	0.164549	0	0	0	67.9725	-0.999725	0.250044	-3.9982	6.3827e-05	0.000727825	0	0	0	51.5269	-0.737715	0.31526	-2.34002	0.0192826	0.109268	0	0	0	29.2941	-1.77227	0.493594	-3.59056	0.000329974	0.00468202	1	0	1	NA	NA
Rv0406c	Rv0406c	beta lactamase-like protein(Rv0406c)	15.8564	-0.0393809	0.477486	-0.0824755	0.934269	0.966569	0	0	0	13.1495	0.0162231	0.553325	0.0293192	0.97661	0.98694	0	0	0	NA	NA	NA	NA	NA	NA	0	0	0	7.52418	-0.455446	0.709081	-0.642304	0.520676	0.746693	0	0	0	5.80003	-0.222767	0.83841	-0.265701	0.790469	NA	0	0	0	NA	NA
Rv0407	FGD1	F420-dependent glucose-6-phosphate dehydrogenase(fgd1)	44.1257	-0.146214	0.332013	-0.440385	0.659658	0.801721	0	0	0	40.5923	0.179714	0.327353	0.548991	0.583012	0.742149	0	0	0	27.4559	0.382726	0.381423	1.00342	0.31566	0.532774	0	0	0	23.9426	-0.162957	0.395817	-0.411698	0.680561	0.853547	0	0	0	23.5083	0.706272	0.390463	1.80881	0.0704808	0.237007	0	0	0	NA	NA
Rv0408	pta	phosphate acetyltransferase(pta)	44.9809	-0.212416	0.299677	-0.708815	0.47844	0.662412	0	0	0	30.5659	-0.897742	0.374863	-2.39485	0.0166272	0.06232	0	0	0	19.5045	-0.631145	0.438952	-1.43785	0.150478	0.33467	0	0	0	16.0654	-1.1039	0.608126	-1.81524	0.0694868	0.254428	0	0	0	13.3296	-0.571202	0.559377	-1.02114	0.307189	0.579747	0	0	0	NA	NA
Rv0409	ackA	acetate kinase(ackA)	21.6164	-0.78365	0.416826	-1.88004	0.0601026	0.166947	0	0	0	16.5789	-1.12477	0.507944	-2.21437	0.0268037	0.0887181	0	0	0	NA	NA	NA	NA	NA	NA	0	0	0	14.839	-0.174434	0.494538	-0.352721	0.724298	0.878224	0	0	0	7.99909	-1.24546	0.799337	-1.55812	0.119205	NA	0	0	0	NA	NA
Rv0410c	pknG	serine/threonine-protein kinase PknG(pknG)	110.633	-0.356834	0.234842	-1.51947	0.128645	0.282433	0	0	0	85.7795	-0.59057	0.238529	-2.47588	0.0132907	0.0518002	0	0	0	52.3518	-0.173215	0.280178	-0.618234	0.536421	0.72565	0	0	0	95.7488	0.556848	0.269406	2.06695	0.038739	0.174195	0	0	0	47.3687	-0.408237	0.348194	-1.17244	0.241019	0.502105	0	0	0	22.8584	-0.891737
Rv0411c	glnH	glutamine-binding lipoprotein GlnH(glnH)	62.8154	-0.142644	0.310344	-0.459634	0.645779	0.792153	0	0	0	45.4521	-0.5517	0.338344	-1.63059	0.102977	0.24464	0	0	0	30.4928	-0.351699	0.377529	-0.931582	0.351553	0.56819	0	0	0	39.0956	0.740322	0.329294	2.24821	0.0245625	0.128683	0	0	0	19.8591	0.0233486	0.449472	0.0519467	0.958571	0.983196	0	0	0	10.2179	-0.68211
Rv0412c	Rv0412c	membrane protein(Rv0412c)	115.229	-0.349232	0.229173	-1.52388	0.127539	0.281043	0	0	0	94.2622	-0.387562	0.226904	-1.70804	0.0876284	0.217533	0	0	0	58.4991	0.0221859	0.264521	0.083872	0.933158	0.972539	0	0	0	73.6961	0.740053	0.256578	2.88432	0.00392263	0.0353934	0	0	0	42.9129	0.338356	0.297599	1.13695	0.255558	0.521235	0	0	0	21.269	-0.34338
Rv0413	mutT3	8-oxo-dGTP diphosphatase(mutT3)	21.8039	-0.903233	0.42594	-2.12056	0.0339587	0.112595	0	0	0	21.3054	-0.340205	0.429313	-0.792442	0.428103	0.617188	0	0	0	11.0531	0.630401	0.544987	1.15673	0.247383	0.449465	0	0	0	12.029	0.379096	0.582466	0.650847	0.515145	0.743009	0	0	0	11.7707	1.26188	0.499348	2.52706	0.0115021	0.0693971	0	0	0	NA	NA
Rv0414c	thiE	thiamine-phosphate synthase(thiE)	NA	NA	NA	NA	NA	NA	0	0	0	NA	NA	NA	NA	NA	NA	0	0	0	NA	NA	NA	NA	NA	NA	0	0	0	NA	NA	NA	NA	NA	NA	0	0	0	NA	NA	NA	NA	NA	NA	0	0	0	NA	NA
Rv0415	thiO	thiamine biosynthesis oxidoreductase ThiO(thiO)	25.6501	-1.26746	0.406219	-3.12015	0.0018076	0.0107103	1	0	1	23.0538	-0.924307	0.437456	-2.11291	0.0346082	0.107599	0	0	0	10.1913	0.403622	0.570666	0.707282	0.479391	0.683232	0	0	0	16.6427	-0.30311	0.474702	-0.638527	0.523131	0.748099	0	0	0	12.6469	-0.208491	0.595105	-0.350343	0.726082	0.885175	0	0	0	NA	NA
Rv0416	thiS	sulfur carrier protein ThiS(thiS)	NA	NA	NA	NA	NA	NA	0	0	0	NA	NA	NA	NA	NA	NA	0	0	0	NA	NA	NA	NA	NA	NA	0	0	0	NA	NA	NA	NA	NA	NA	0	0	0	NA	NA	NA	NA	NA	NA	0	0	0	NA	NA
Rv0417	thiG	thiazole synthase(thiG)	8.91337	-0.20733	0.600515	-0.345254	0.729904	0.846648	0	0	0	9.81775	0.541021	0.608549	0.889034	0.373985	0.569195	0	0	0	NA	NA	NA	NA	NA	NA	0	0	0	4.7129	-2.2809	1.14283	-1.99583	0.0459526	0.196693	0	0	0	8.89201	0.99875	0.632202	1.5798	0.114154	NA	0	0	0	NA	NA
Rv0418	lpqL	lipoprotein aminopeptidase LpqL(lpqL)	67.8869	-0.0275378	0.266175	-0.103458	0.9176	0.957877	0	0	0	55.6042	-0.103466	0.280014	-0.369502	0.711754	0.837288	0	0	0	38.3412	-0.0104122	0.327703	-0.0317734	0.974653	0.988096	0	0	0	27.3465	-0.597507	0.39664	-1.50642	0.131959	0.364282	0	0	0	24.3965	0.155776	0.408873	0.380988	0.703212	0.871803	0	0	0	NA	NA
Rv0419	lpqM	lipoprotein peptidase LpqM(lpqM)	129.582	-0.360937	0.205866	-1.75326	0.0795573	0.203815	0	0	0	116.381	-0.111164	0.213584	-0.52047	0.602736	0.755825	0	0	0	72.8062	0.309134	0.234179	1.32008	0.186809	0.38211	0	0	0	65.1748	0.0637047	0.270614	0.235408	0.813892	0.920845	0	0	0	46.5742	0.260678	0.300569	0.86728	0.385789	0.649588	0	0	0	18.4159	0.203313
Rv0420c	Rv0420c	transmembrane protein(Rv0420c)	30.6355	0.32858	0.345343	0.95146	0.341371	0.540936	0	0	0	26.4389	0.432942	0.373205	1.16006	0.246022	0.439929	0	0	0	20.6066	0.164137	0.413467	0.396977	0.691384	0.835017	0	0	0	15.843	0.626869	0.459708	1.36362	0.172686	0.421478	0	0	0	13.6804	0.998058	0.466403	2.1399	0.0323625	0.14209	0	0	0	NA	NA
Rv0421c	Rv0421c	hypothetical protein(Rv0421c)	9.27576	-1.26736	0.634594	-1.99712	0.0458124	0.138253	0	0	0	7.37495	-1.48482	0.773054	-1.92072	0.0547667	0.152561	0	0	0	NA	NA	NA	NA	NA	NA	0	0	0	8.56418	0.240137	0.657548	0.365201	0.714961	0.874169	0	0	0	NA	NA	NA	NA	NA	NA	0	0	0	NA	NA
Rv0422c	thiD	hydroxymethylpyrimidine/phosphomethylpyrimidine kinase(thiD)	22.2033	-0.407891	0.399946	-1.01986	0.307793	0.507901	0	0	0	17.3288	-0.61551	0.473947	-1.29869	0.194051	0.376907	0	0	0	10.5553	-0.154503	0.5671	-0.272443	0.785281	0.897445	0	0	0	14.1918	-0.692252	0.517731	-1.33709	0.181193	0.432947	0	0	0	15.4679	0.578202	0.464011	1.2461	0.212729	0.46656	0	0	0	NA	NA
Rv0423c	thiC	phosphomethylpyrimidine synthase(thiC)	198.547	-0.134639	0.198038	-0.679862	0.496592	0.6788	0	0	0	186.95	0.211243	0.189117	1.117	0.263996	0.458363	0	0	0	126.185	0.403893	0.201982	1.99965	0.0455379	0.145977	0	0	0	119.937	0.0484584	0.209898	0.230866	0.817419	0.922741	0	0	0	101.852	0.549733	0.236822	2.3213	0.0202709	0.103899	0	0	0	39.3648	0.58189
Rv0424c	Rv0424c	hypothetical protein(Rv0424c)	23.5925	-0.580626	0.398013	-1.45881	0.144617	0.305807	0	0	0	21.7029	-0.158008	0.422311	-0.374151	0.708292	0.834048	0	0	0	12.7723	0.457537	0.544129	0.840861	0.400426	0.617131	0	0	0	19.251	0.22215	0.438013	0.507177	0.612031	0.812812	0	0	0	13.634	0.356237	0.542847	0.656239	0.511671	0.746026	0	0	0	NA	NA
Rv0425c	ctpH	metal cation transporting ATPase H(ctpH)	231.671	-0.236911	0.182277	-1.29973	0.193694	0.371429	0	0	0	175.965	-0.527925	0.191	-2.764	0.00570979	0.0270928	0	0	0	112.81	-0.230204	0.195633	-1.17671	0.23931	0.442206	0	0	0	149.687	-0.155717	0.200736	-0.775731	0.437908	0.683423	0	0	0	96.492	-0.399303	0.261014	-1.52981	0.126063	0.346749	0	0	0	34.3448	-0.172226
Rv0426c	Rv0426c	transmembrane protein(Rv0426c)	126.986	-0.382704	0.256484	-1.49211	0.13567	0.292445	0	0	0	129.53	0.250025	0.217725	1.14835	0.250824	0.446232	0	0	0	82.3303	0.696415	0.254039	2.74137	0.00611843	0.0326211	0	0	0	62.6038	-0.297673	0.264807	-1.12411	0.260965	0.528914	0	0	0	55.9725	0.392607	0.268453	1.46248	0.14361	0.370488	0	0	0	19.2829	0.775145
Rv0427c	xthA	exodeoxyribonuclease III protein XthA(xthA)	20.9958	0.459568	0.406091	1.13169	0.257767	0.448197	0	0	0	12.3959	-0.462569	0.539968	-0.85666	0.391633	0.582424	0	0	0	10.6812	-0.872715	0.580281	-1.50395	0.132594	0.306457	0	0	0	12.028	0.43303	0.516576	0.83827	0.401879	0.661143	0	0	0	6.1674	-1.00679	0.929255	-1.08343	0.278617	NA	0	0	0	NA	NA
Rv0428c	Rv0428c	GCN5-like N-acetyltransferase(Rv0428c)	NA	NA	NA	NA	NA	NA	0	0	0	NA	NA	NA	NA	NA	NA	0	0	0	NA	NA	NA	NA	NA	NA	0	0	0	NA	NA	NA	NA	NA	NA	0	0	0	NA	NA	NA	NA	NA	NA	0	0	0	NA	NA
Rv0429c	def	polypeptide deformylase(def)	13.9759	0.450005	0.493343	0.912155	0.361687	0.556598	0	0	0	9.98404	0.0328631	0.63269	0.0519418	0.958575	0.978505	0	0	0	NA	NA	NA	NA	NA	NA	0	0	0	NA	NA	NA	NA	NA	NA	0	0	0	NA	NA	NA	NA	NA	NA	0	0	0	NA	NA
Rv0430	Rv0430	hypothetical protein(Rv0430)	22.8117	-1.28123	0.42714	-2.99954	0.00270384	0.0147524	1	0	1	22.3387	-0.552485	0.419733	-1.31628	0.188081	0.370129	0	0	0	10.4113	0.774579	0.581145	1.33285	0.182581	0.376941	0	0	0	9.95121	-0.219085	0.612801	-0.357513	0.720708	0.876523	0	0	0	6.0308	-0.636604	0.861938	-0.738572	0.460167	NA	0	0	0	NA	NA
Rv0431	Rv0431	tuberculin-like peptide(Rv0431)	26.5744	0.431329	0.353166	1.22132	0.221964	0.406096	0	0	0	21.2473	0.325525	0.403024	0.807706	0.41926	0.609159	0	0	0	17.2804	-0.046423	0.43407	-0.106948	0.91483	0.963675	0	0	0	NA	NA	NA	NA	NA	NA	0	0	0	NA	NA	NA	NA	NA	NA	0	0	0	NA	NA
Rv0432	sodc	superoxide dismutase(sodC)	57.7215	0.307611	0.272465	1.12899	0.258901	0.449137	0	0	0	47.3659	0.287908	0.292728	0.983534	0.325345	0.522071	0	0	0	37.166	0.038128	0.316055	0.120637	0.903978	0.958963	0	0	0	17.7106	-0.0135415	0.441502	-0.0306714	0.975532	0.99074	0	0	0	17.5922	0.783796	0.422994	1.85297	0.0638863	0.222884	0	0	0	NA	NA
Rv0433	Rv0433	carboxylate-amine ligase(Rv0433)	66.756	0.244765	0.261124	0.937353	0.348577	0.546099	0	0	0	44.1931	-0.458386	0.309227	-1.48236	0.138244	0.299811	0	0	0	34.0682	-0.641071	0.332418	-1.92851	0.0537918	0.164411	0	0	0	26.8492	0.423249	0.360162	1.17516	0.239931	0.506943	0	0	0	15.876	0.0794304	0.5975	0.132938	0.894242	0.968248	0	0	0	NA	NA
Rv0434	Rv0434	hypothetical protein(Rv0434)	23.6641	0.267766	0.392356	0.682457	0.49495	0.677109	0	0	0	21.0155	0.393217	0.416619	0.943829	0.345257	0.540755	0	0	0	15.9968	0.195016	0.485612	0.401587	0.687988	0.833264	0	0	0	13.7679	-0.0505009	0.503215	-0.100356	0.920061	0.97137	0	0	0	7.1946	-1.06164	0.800135	-1.32683	0.184565	NA	0	0	0	NA	NA
Rv0435c	Rv0435c	ATPase(Rv0435c)	48.2711	-0.314911	0.290153	-1.08533	0.277778	0.472381	0	0	0	32.9699	-1.00454	0.36759	-2.73276	0.00628067	0.029175	1	0	1	20.2095	-0.636742	0.417213	-1.52618	0.126965	0.297828	0	0	0	22.2475	-0.666612	0.43677	-1.52623	0.126952	0.355877	0	0	0	12.8975	-1.61364	0.713486	-2.26163	0.0237202	0.114755	0	0	0	NA	NA
Rv0436c	pssA	CDP-diacylglycerol--serine O-phosphatidyltransferase(pssA)	34.0419	-0.0253211	0.324826	-0.0779528	0.937866	0.968321	0	0	0	29.5533	0.120716	0.353986	0.341019	0.733089	0.850748	0	0	0	20.7108	0.202027	0.404076	0.499973	0.617094	0.785023	0	0	0	9.54425	-0.388545	0.608416	-0.638617	0.523072	0.748099	0	0	0	9.77629	0.5589	0.65495	0.853348	0.393466	NA	0	0	0	NA	NA
Rv0437c	PSD	phosphatidylserine decarboxylase(psd)	9.67324	-1.0151	0.602509	-1.68478	0.0920307	0.225703	0	0	0	7.68728	-1.23393	0.73602	-1.6765	0.0936411	0.228606	0	0	0	NA	NA	NA	NA	NA	NA	0	0	0	NA	NA	NA	NA	NA	NA	0	0	0	NA	NA	NA	NA	NA	NA	0	0	0	NA	NA
Rv0438c	moeA2	molybdopterin molybdenumtransferase(moeA2)	21.1347	-0.882315	0.417365	-2.11401	0.034514	0.113906	0	0	0	23.3559	0.0387865	0.391756	0.0990067	0.921133	0.957989	0	0	0	12.6575	0.992248	0.521537	1.90254	0.0571	0.173151	0	0	0	11.1454	0.19079	0.581019	0.328371	0.742631	0.8883	0	0	0	6.83081	-0.16044	0.771002	-0.208093	0.835157	NA	0	0	0	NA	NA
Rv0439c	Rv0439c	dehydrogenase/reductase(Rv0439c)	19.3986	-0.563062	0.423662	-1.32904	0.183836	0.358574	0	0	0	20.3322	0.109078	0.451495	0.241593	0.809096	0.892961	0	0	0	12.0834	0.748855	0.564575	1.3264	0.184706	0.378862	0	0	0	5.3987	-1.26383	0.901362	-1.40214	0.160875	0.405166	0	0	0	6.46687	0.195314	0.809651	0.241232	0.809375	NA	0	0	0	NA	NA
Rv0440	groEL2	molecular chaperone GroEL(groEL2)	1219.45	-2.76662	0.217562	-12.7165	4.78999e-37	2.84286e-34	1	0	1	1656.74	-0.190378	0.183436	-1.03784	0.299344	0.495403	0	0	0	645.693	2.63352	0.166437	15.8229	2.1619e-56	1.66845e-53	0	1	1	290.044	-0.873854	0.216421	-4.03775	5.39659e-05	0.00117526	0	0	0	431.596	1.19362	0.240052	4.97233	6.6154e-07	1.83262e-05	0	1	1	143.662	2.14876
Rv0441c	Rv0441c	hypothetical protein(Rv0441c)	58.7709	0.0610901	0.266649	0.229103	0.818789	0.903302	0	0	0	58.8431	0.548206	0.270488	2.02673	0.0426901	0.127135	0	0	0	42.4315	0.546332	0.297749	1.83488	0.066524	0.191746	0	0	0	34.4961	0.996325	0.34755	2.86671	0.00414761	0.0368529	0	0	0	15.0684	-0.128899	0.492465	-0.261742	0.79352	0.922491	0	0	0	8.75286	-1.07444
Rv0442c	PPE10	PPE family protein PPE10(PPE10)	55.821	-0.0743686	0.267179	-0.278348	0.780745	0.88002	0	0	0	57.3273	0.494904	0.268461	1.84349	0.0652578	0.174498	0	0	0	39.5828	0.629058	0.300485	2.09348	0.0363065	0.124393	0	0	0	31.2706	0.191182	0.361142	0.529383	0.59654	0.800511	0	0	0	14.4703	-1.31725	0.62744	-2.09941	0.035781	0.151041	0	0	0	NA	NA
Rv0443	Rv0443	hypothetical protein(Rv0443)	41.9143	-1.43733	0.333943	-4.30413	1.6764e-05	0.000187137	1	0	1	43.8042	-0.508812	0.32183	-1.581	0.113879	0.263629	0	0	0	19.47	1.00567	0.450137	2.23414	0.0254737	0.0952162	0	0	0	16.8884	-1.17156	0.527183	-2.22229	0.0262634	0.134066	0	0	0	11.9308	-1.20895	0.684624	-1.76587	0.0774182	0.254452	0	0	0	NA	NA
Rv0444c	rskA	anti-sigma-K factor RskA(rskA)	96.241	-0.595316	0.267706	-2.22377	0.026164	0.0925224	0	0	0	82.6217	-0.477277	0.28542	-1.67219	0.0944865	0.230193	0	0	0	46.9871	0.176532	0.282422	0.625066	0.531928	0.721785	0	0	0	42.095	-1.39585	0.371155	-3.76083	0.00016935	0.00300145	1	0	1	36.0465	-0.511637	0.411458	-1.24347	0.213694	0.467354	0	0	0	NA	NA
Rv0445c	sigK	ECF RNA polymerase sigma factor SigK(sigK)	87.7704	-0.0450574	0.253059	-0.178051	0.858683	0.928849	0	0	0	115.479	1.08762	0.274883	3.95668	7.59973e-05	0.000756761	0	1	1	81.3093	1.18868	0.275985	4.30705	1.65449e-05	0.000220147	0	1	1	36.4033	-0.920553	0.411192	-2.23874	0.0251729	0.130648	0	0	0	48.252	0.847687	0.368887	2.29796	0.021564	0.108849	0	0	0	15.2775	1.87707
Rv0446c	Rv0446c	transmembrane protein(Rv0446c)	104.52	-1.59946	0.26221	-6.0999	1.06133e-09	3.17595e-08	1	0	1	124.899	-0.122142	0.228807	-0.533822	0.593464	0.750053	0	0	0	58.1587	1.53702	0.277052	5.54775	2.89362e-08	6.38043e-07	0	1	1	59.7777	-2.41572	0.360758	-6.69624	2.13852e-11	2.54484e-09	1	0	1	68.6907	-0.114753	0.254266	-0.451311	0.651766	0.846953	0	0	0	15.303	2.40527
Rv0447c	ufaA1	cyclopropane-fatty-acyl-phospholipid synthase UfaA(ufaA1)	406.933	-1.51191	0.229812	-6.57888	4.74008e-11	1.77678e-09	1	0	1	484.832	-0.0906285	0.218468	-0.414836	0.678262	0.813316	0	0	0	229.509	1.48117	0.168721	8.77883	1.65186e-18	1.41647e-16	0	1	1	205.184	-2.30902	0.220965	-10.4497	1.47016e-25	9.79717e-23	1	0	1	239.611	-0.0198413	0.231282	-0.0857885	0.931635	0.977859	0	0	0	55.3334	2.38594
Rv0448c	Rv0448c	hypothetical protein(Rv0448c)	136.338	-0.649423	0.229845	-2.82548	0.00472095	0.0232844	0	0	0	172.313	0.58551	0.21299	2.749	0.00597777	0.028063	0	0	0	104.857	1.29678	0.21184	6.12149	9.27028e-10	2.64975e-08	0	1	1	61.34	-1.38198	0.305725	-4.52036	6.17355e-06	0.000197791	1	0	1	81.3411	0.696588	0.256706	2.71356	0.00665646	0.0467963	0	0	0	24.2789	2.15045
Rv0449c	Rv0449c	hypothetical protein(Rv0449c)	470.424	-1.39505	0.194539	-7.17107	7.44123e-13	3.78546e-11	1	0	1	625.758	0.276825	0.180315	1.53523	0.124726	0.281012	0	0	0	320.832	1.73163	0.145626	11.8909	1.32015e-32	2.91093e-30	0	1	1	201.225	-2.20413	0.217408	-10.1382	3.73749e-24	2.07555e-21	1	0	1	248.777	0.181548	0.160664	1.12999	0.258482	0.524402	0	0	0	60.8556	2.47618
Rv0450c	mmpL4	transmembrane transport protein MmpL4(mmpL4)	388.611	1.1582	0.173829	6.66287	2.68523e-11	1.03936e-09	0	1	1	261.184	0.695589	0.178595	3.89479	9.82859e-05	0.000945909	0	0	0	269.699	-0.403146	0.147515	-2.73291	0.00627771	0.033355	0	0	0	217.974	0.622278	0.18579	3.34935	0.000810002	0.0111067	0	0	0	128.941	0.148696	0.201971	0.736223	0.461595	0.712565	0	0	0	60.2909	-0.3742
Rv0451c	mmpS4	membrane protein MmpS4(mmpS4)	104.762	1.22034	0.238169	5.12385	2.99358e-07	5.27729e-06	0	1	1	71.8238	0.811591	0.262155	3.09584	0.00196258	0.0115207	0	0	0	74.8643	-0.349951	0.233286	-1.5001	0.133589	0.307295	0	0	0	55.758	0.500526	0.310415	1.61244	0.106866	0.324295	0	0	0	34.8768	0.159092	0.320451	0.496464	0.619567	0.825262	0	0	0	15.2608	-0.239022
Rv0452	Rv0452	transcriptional regulator(Rv0452)	38.683	-1.08552	0.354072	-3.06582	0.00217077	0.0123706	1	0	1	49.8825	0.332581	0.288016	1.15473	0.2482	0.442373	0	0	0	26.791	1.47877	0.391854	3.77379	0.000160784	0.00160628	0	1	1	39.3414	-0.0940051	0.310254	-0.302994	0.761895	0.897678	0	0	0	28.1981	-0.0616497	0.391227	-0.15758	0.874787	0.957043	0	0	0	10.1878	0.131856
Rv0453	PPE11	PPE family protein PPE11(PPE11)	28.7944	-0.244699	0.347121	-0.704938	0.480849	0.664714	0	0	0	32.1058	0.580287	0.348465	1.66526	0.0958599	0.232418	0	0	0	21.3521	0.880236	0.414448	2.12388	0.0336804	0.117574	0	0	0	16.2374	-0.730929	0.504628	-1.44845	0.147491	0.386789	0	0	0	19.6807	0.761268	0.506512	1.50296	0.132849	0.357386	0	0	0	NA	NA
Rv0454			41.291	0.148197	0.312521	0.4742	0.635357	0.786225	0	0	0	34.218	0.159723	0.340393	0.469231	0.638904	0.781194	0	0	0	25.5002	0.0685031	0.369541	0.185373	0.852936	0.931381	0	0	0	14.6119	-0.478545	0.505205	-0.94723	0.343522	0.609811	0	0	0	7.10844	-2.32153	1.08525	-2.13918	0.0324214	NA	0	0	0	NA	NA
Rv0455c	Rv0455c	hypothetical protein(Rv0455c)	123.773	0.346078	0.22178	1.56045	0.118652	0.26736	0	0	0	93.3244	0.0986032	0.257131	0.383474	0.701368	0.829253	0	0	0	74.2221	-0.188882	0.250114	-0.755186	0.450138	0.655957	0	0	0	47.7542	0.237954	0.287099	0.828821	0.407206	0.666082	0	0	0	40.1901	0.709425	0.305928	2.31893	0.020399	0.104097	0	0	0	16.2731	0.54631
Rv0456A	mazF1	toxin MazF1(mazF1)	NA	NA	NA	NA	NA	NA	0	0	0	NA	NA	NA	NA	NA	NA	0	0	0	NA	NA	NA	NA	NA	NA	0	0	0	NA	NA	NA	NA	NA	NA	0	0	0	NA	NA	NA	NA	NA	NA	0	0	0	NA	NA
Rv0456B	mazE1	antitoxin MazE1(mazE1)	NA	NA	NA	NA	NA	NA	0	0	0	NA	NA	NA	NA	NA	NA	0	0	0	NA	NA	NA	NA	NA	NA	0	0	0	NA	NA	NA	NA	NA	NA	0	0	0	NA	NA	NA	NA	NA	NA	0	0	0	NA	NA
Rv0456c	echA2	enoyl-CoA hydratase EchA2(echA2)	19.2184	0.850036	0.41976	2.02505	0.042862	0.132493	0	0	0	17.966	1.10937	0.444486	2.49586	0.0125652	0.0494082	0	1	1	15.8169	0.318326	0.457782	0.695367	0.486825	0.689454	0	0	0	12.7393	0.159018	0.533021	0.298333	0.765449	0.899956	0	0	0	8.60223	0.0233301	0.711528	0.0327887	0.973843	NA	0	0	0	NA	NA
Rv0457c	Rv0457c	peptidase(Rv0457c)	39.2901	-0.216546	0.327036	-0.662146	0.507878	0.687099	0	0	0	46.1179	0.735093	0.318658	2.30684	0.0210636	0.0741983	0	0	0	30.9739	1.00802	0.367241	2.74483	0.00605415	0.0324465	0	1	1	14.4054	-0.351972	0.54108	-0.650499	0.51537	0.743009	0	0	0	18.1456	1.06541	0.456988	2.33137	0.019734	0.10182	0	0	0	NA	NA
Rv0458	Rv0458	aldehyde dehydrogenase(Rv0458)	33.515	-0.928272	0.344642	-2.69344	0.00707189	0.0321622	0	0	0	35.8264	-0.0610308	0.35588	-0.171493	0.863836	0.921721	0	0	0	19.3581	0.927376	0.44884	2.06616	0.0388131	0.130377	0	0	0	17.3547	-0.222802	0.444897	-0.500794	0.616516	0.815819	0	0	0	12.9189	-0.0192713	0.518729	-0.037151	0.970365	0.988633	0	0	0	NA	NA
Rv0459	Rv0459	hypothetical protein(Rv0459)	24.2797	0.210641	0.400519	0.525921	0.598943	0.75632	0	0	0	19.8014	0.199952	0.415156	0.481631	0.630068	0.776114	0	0	0	15.1741	0.0416603	0.495369	0.0840995	0.932977	0.972539	0	0	0	8.13499	-0.259537	0.649028	-0.399886	0.68924	0.859805	0	0	0	5.11732	-0.874881	0.925295	-0.945516	0.344396	NA	0	0	0	NA	NA
Rv0460	Rv0460	hypothetical protein(Rv0460)	24.8479	0.820924	0.382452	2.14648	0.031835	0.106947	0	0	0	18.196	0.569977	0.435207	1.30967	0.190309	0.372091	0	0	0	16.9792	-0.198363	0.466851	-0.424896	0.670912	0.821342	0	0	0	6.87435	-0.872597	0.742091	-1.17586	0.23965	0.506943	0	0	0	8.30773	0.769767	0.597597	1.2881	0.19771	NA	0	0	0	NA	NA
Rv0461	Rv0461	transmembrane protein(Rv0461)	12.8934	-0.556785	0.515946	-1.07915	0.280519	0.475907	0	0	0	14.4098	0.294868	0.495236	0.59541	0.55157	0.718158	0	0	0	NA	NA	NA	NA	NA	NA	0	0	0	8.84292	-0.220968	0.610666	-0.361847	0.717466	0.876523	0	0	0	6.2757	-0.446144	0.824174	-0.541322	0.588286	NA	0	0	0	NA	NA
Rv0462	lpdC	dihydrolipoamide dehydrogenase(lpdC)	206.328	-0.582758	0.187086	-3.11492	0.00183995	0.0108478	0	0	0	172.041	-0.578009	0.213678	-2.70505	0.00682938	0.0307932	0	0	0	96.8481	0.0647528	0.226576	0.285788	0.77504	0.891791	0	0	0	71.5897	-0.891858	0.305019	-2.92395	0.00345623	0.0328096	0	0	0	53.1315	-0.646905	0.310851	-2.08108	0.0374266	0.156922	0	0	0	14.2712	0.314876
Rv0463	Rv0463	membrane protein(Rv0463)	37.8315	-0.789047	0.350769	-2.24948	0.0244819	0.0876181	0	0	0	35.9302	-0.341036	0.358008	-0.952594	0.340796	0.538015	0	0	0	19.3846	0.511533	0.423707	1.20728	0.227324	0.431281	0	0	0	6.61794	-3.76808	1.26112	-2.98789	0.00280908	0.0284494	1	0	1	8.67264	0.103858	0.617895	0.168084	0.866517	NA	0	0	0	NA	NA
Rv0464c	Rv0464c	hypothetical protein(Rv0464c)	84.0442	-0.0708253	0.262949	-0.26935	0.78766	0.883346	0	0	0	93.4386	0.681086	0.257001	2.65013	0.00804597	0.0352011	0	0	0	64.8259	0.808033	0.259731	3.11104	0.0018643	0.0126208	0	0	0	27.8741	0.999752	0.341823	2.92476	0.00344719	0.0328096	0	0	0	21.9103	1.26404	0.375511	3.36619	0.000762139	0.00895705	0	1	1	10.7624	0.337477
Rv0465c	Rv0465c	HTH-type transcriptional regulator(Rv0465c)	190.622	-0.377921	0.206149	-1.83324	0.0667662	0.178628	0	0	0	195.584	0.254324	0.199115	1.27727	0.201507	0.386086	0	0	0	123.994	0.692599	0.187773	3.6885	0.000225581	0.00214928	0	0	0	22.019	-0.333804	0.407978	-0.818192	0.413248	0.670453	0	0	0	23.5428	0.782434	0.37279	2.09886	0.0358294	0.151041	0	0	0	NA	NA
Rv0466	Rv0466	hypothetical protein(Rv0466)	134.377	1.21674	0.225258	5.40156	6.60642e-08	1.33667e-06	0	1	1	90.324	0.775434	0.244495	3.17157	0.00151618	0.00923879	0	0	0	94.5164	-0.378054	0.230746	-1.63839	0.101339	0.256002	0	0	0	38.7713	0.111065	0.340965	0.325738	0.744622	0.889277	0	0	0	23.1541	-0.407377	0.463401	-0.879102	0.379346	0.643287	0	0	0	8.79265	-0.414208
Rv0467	ICL1	isocitrate lyase(icl1)	737.682	0.815452	0.151988	5.36525	8.08383e-08	1.61722e-06	0	0	0	1330.61	2.31981	0.148984	15.5708	1.14928e-54	2.03135e-51	0	1	1	1065.86	1.56312	0.130557	11.9727	4.9378e-33	1.17254e-30	0	1	1	230.627	1.12877	0.289883	3.89389	9.86498e-05	0.00192223	0	1	1	365.41	2.62446	0.15091	17.3909	9.6659e-68	2.24925e-64	0	1	1	162.941	1.57724
Rv0468	fadB2	3-hydroxybutyryl-CoA dehydrogenase(fadB2)	258.028	1.13454	0.182429	6.21906	5.00131e-10	1.61906e-08	0	1	1	329.932	1.97202	0.210313	9.37662	6.81245e-21	6.0205e-19	0	1	1	290.343	0.895116	0.195874	4.56985	4.88066e-06	7.26425e-05	0	0	0	84.0078	1.3308	0.251747	5.28627	1.24839e-07	6.30247e-06	0	1	1	68.9634	1.59164	0.26751	5.94983	2.68422e-09	1.35786e-07	0	1	1	35.6003	0.363364
Rv0469	umaA	mycolic acid synthase UmaA(umaA)	588.147	1.44183	0.185297	7.78119	7.18475e-15	4.92017e-13	0	1	1	514.052	1.54632	0.182401	8.47757	2.29947e-17	1.59385e-15	0	1	1	520.955	0.163598	0.148813	1.09936	0.271613	0.47949	0	0	0	200.613	1.0189	0.170956	5.95998	2.5227e-09	1.91037e-07	0	1	1	161.75	1.32839	0.189484	7.01053	2.37413e-12	1.78213e-10	0	1	1	79.5231	0.384115
Rv0470A	Rv0470A	hypothetical protein(Rv0470A)	NA	NA	NA	NA	NA	NA	0	0	0	NA	NA	NA	NA	NA	NA	0	0	0	NA	NA	NA	NA	NA	NA	0	0	0	NA	NA	NA	NA	NA	NA	0	0	0	NA	NA	NA	NA	NA	NA	0	0	0	NA	NA
Rv0470c	pcaA	cyclopropane mycolic acid synthase(pcaA)	260.312	0.743458	0.197105	3.77189	0.000162019	0.00137369	0	0	0	190.888	0.453229	0.196419	2.30746	0.0210291	0.0741894	0	0	0	172.515	-0.229483	0.174385	-1.31596	0.188188	0.383124	0	0	0	122.599	0.408011	0.214047	1.90617	0.0566281	0.222228	0	0	0	91.7097	0.627879	0.364918	1.7206	0.0853231	0.2705	0	0	0	39.571	0.283304
Rv0471c	Rv0471c	hypothetical protein(Rv0471c)	8.95069	-0.00944284	0.613139	-0.0154008	0.987712	0.995464	0	0	0	9.99235	0.701136	0.583507	1.20159	0.229523	0.420831	0	0	0	NA	NA	NA	NA	NA	NA	0	0	0	8.46627	0.337603	0.610452	0.553038	0.580237	0.787345	0	0	0	7.23512	0.902935	0.644448	1.4011	0.161185	NA	0	0	0	NA	NA
Rv0472c	Rv0472c	HTH-type transcriptional regulator(Rv0472c)	79.3024	0.354336	0.251491	1.40894	0.158852	0.325863	0	0	0	62.3512	0.229863	0.265726	0.865036	0.387019	0.578972	0	0	0	49.5629	-0.0657035	0.281752	-0.233196	0.815609	0.911251	0	0	0	40.7709	-0.0175098	0.329403	-0.0531561	0.957608	0.980863	0	0	0	31.54	0.349725	0.395862	0.883452	0.376992	0.642253	0	0	0	11.9649	0.405418
Rv0473	Rv0473	transmembrane protein(Rv0473)	65.2773	-0.0995801	0.252847	-0.393836	0.693702	0.822315	0	0	0	47.5096	-0.491946	0.318029	-1.54686	0.121897	0.277109	0	0	0	32.114	-0.337981	0.355019	-0.952008	0.341093	0.560082	0	0	0	35.9557	-0.379428	0.349814	-1.08466	0.278074	0.545549	0	0	0	30.4485	0.146262	0.349725	0.418219	0.675787	0.853916	0	0	0	10.0323	0.633215
Rv0474	Rv0474	HTH-type transcriptional regulator(Rv0474)	179.399	1.59001	0.220406	7.214	5.43313e-13	2.88767e-11	0	1	1	153.403	1.64643	0.201482	8.17163	3.04254e-16	1.88691e-14	0	1	1	160.493	0.115471	0.204586	0.564412	0.572474	0.752162	0	0	0	36.8679	0.513706	0.30809	1.66739	0.0954373	0.30613	0	0	0	29.7487	0.722165	0.359083	2.01114	0.0443109	0.175658	0	0	0	12.9169	0.347752
Rv0475	hbhA	heparin binding hemagglutinin HbhA(hbhA)	492.666	0.578856	0.250188	2.31368	0.020685	0.0759376	0	0	0	438.017	0.739425	0.232009	3.18705	0.00143732	0.00883636	0	0	0	365.351	0.218004	0.165004	1.3212	0.186434	0.381899	0	0	0	208.995	0.295159	0.194362	1.5186	0.128862	0.35889	0	0	0	154.718	0.446227	0.266887	1.67197	0.0945301	0.28744	0	0	0	64.0885	0.233948
Rv0476	Rv0476	transmembrane protein(Rv0476)	25.1645	-0.509131	0.41076	-1.23949	0.215166	0.397822	0	0	0	21.6712	-0.444163	0.418804	-1.06055	0.288893	0.484458	0	0	0	12.3165	0.140902	0.552601	0.25498	0.798739	0.903998	0	0	0	11.5692	-0.451562	0.547974	-0.824057	0.409907	0.667975	0	0	0	10.7217	0.218664	0.569913	0.383681	0.701215	0.871184	0	0	0	NA	NA
Rv0477	Rv0477	hypothetical protein(Rv0477)	44.9504	-0.672964	0.310879	-2.16471	0.0304095	0.102903	0	0	0	33.1997	-1.11783	0.373534	-2.99259	0.0027662	0.0149063	1	0	1	17.4772	-0.392917	0.441591	-0.889775	0.373587	0.591417	0	0	0	23.8054	0.229977	0.369791	0.621909	0.534002	0.756502	0	0	0	13.4046	-0.521723	0.545586	-0.956262	0.33894	0.612284	0	0	0	NA	NA
Rv0478	deoC	2-deoxyribose-5-phosphate aldolase(deoC)	35.1443	-0.296015	0.327279	-0.904473	0.365745	0.56042	0	0	0	29.1536	-0.314561	0.361297	-0.870645	0.383948	0.576329	0	0	0	18.2614	0.0455397	0.429651	0.105992	0.915588	0.963675	0	0	0	23.1417	0.872299	0.371663	2.34701	0.0189245	0.108718	0	0	0	9.51838	-0.650698	0.668142	-0.973892	0.33011	NA	0	0	0	NA	NA
Rv0479c	Rv0479c	membrane protein(Rv0479c)	154.555	0.561609	0.209873	2.67595	0.0074518	0.033253	0	0	0	149.429	0.92398	0.198479	4.6553	3.2351e-06	4.82535e-05	0	0	0	123.047	0.423147	0.196264	2.156	0.0310833	0.111058	0	0	0	92.0735	0.323294	0.224405	1.44067	0.149677	0.389629	0	0	0	92.2675	1.1308	0.230925	4.89683	9.73929e-07	2.60498e-05	0	1	1	38.0536	0.8967
Rv0480c	Rv0480c	amidohydrolase(Rv0480c)	20.8339	0.0691144	0.419093	0.164914	0.869012	0.934069	0	0	0	25.3277	1.00895	0.391067	2.57998	0.00988055	0.0411399	0	1	1	18.2325	0.998855	0.439166	2.27443	0.0229399	0.0882315	0	0	0	10.0104	-0.0421902	0.59212	-0.0712528	0.943197	0.976334	0	0	0	10.0203	0.701768	0.584774	1.20007	0.230114	NA	0	0	0	NA	NA
Rv0481c	Rv0481c	hypothetical protein(Rv0481c)	19.3257	0.641078	0.412463	1.55427	0.12012	0.269533	0	0	0	12.9789	0.124181	0.508645	0.244141	0.807121	0.892463	0	0	0	11.6463	-0.462797	0.539023	-0.858586	0.390569	0.608933	0	0	0	11.443	0.262703	0.608986	0.431378	0.666194	0.847236	0	0	0	4.96785	-0.922239	0.966565	-0.95414	0.340013	NA	0	0	0	NA	NA
Rv0482	murB	UDP-N-acetylenolpyruvoylglucosamine reductase(murB)	26.2516	0.289621	0.366044	0.791219	0.428816	0.618725	0	0	0	26.2437	0.708543	0.370661	1.91157	0.0559315	0.155194	0	0	0	19.9694	0.483316	0.419276	1.15274	0.249018	0.450105	0	0	0	10.3096	-0.371331	0.586453	-0.633181	0.526616	0.74991	0	0	0	7.79267	-0.173399	0.70746	-0.245101	0.806378	NA	0	0	0	NA	NA
Rv0483	lprQ	lipoprotein LprQ(lprQ)	363.431	0.550962	0.164116	3.35715	0.000787508	0.00535175	0	0	0	289.428	0.446765	0.178921	2.497	0.0125249	0.0493045	0	0	0	243.589	-0.0451562	0.16464	-0.274273	0.783875	0.897445	0	0	0	130.188	0.0709138	0.196182	0.36147	0.717748	0.876523	0	0	0	114.149	0.662745	0.186001	3.56313	0.000366459	0.00513705	0	0	0	44.4634	0.664707
Rv0484c	Rv0484c	short-chain type oxidoreductase(Rv0484c)	44.3735	-0.191144	0.300351	-0.636402	0.524515	0.700862	0	0	0	36.5568	-0.181285	0.328079	-0.552563	0.580562	0.741368	0	0	0	24.2481	0.0642	0.376937	0.170321	0.864758	0.938046	0	0	0	12.3241	0.0451831	0.565643	0.0798791	0.936333	0.973577	0	0	0	10.4943	0.520519	0.612836	0.849361	0.395681	0.653013	0	0	0	NA	NA
Rv0485	Rv0485	transcriptional regulator(Rv0485)	362.053	0.747754	0.185869	4.02302	5.74571e-05	0.000562101	0	0	0	214.525	-0.135313	0.182772	-0.740338	0.459095	0.644264	0	0	0	203.297	-0.824072	0.177925	-4.63158	3.6289e-06	5.62935e-05	0	0	0	126.025	0.437142	0.20245	2.15926	0.0308303	0.147596	0	0	0	65.5654	-0.387691	0.287006	-1.35081	0.176757	0.415796	0	0	0	29.212	-0.753119
Rv0486	mshA	D-inositol 3-phosphate glycosyltransferase(mshA)	148.066	0.377196	0.218091	1.72954	0.0837128	0.211569	0	0	0	92.8701	-0.44382	0.247801	-1.79103	0.0732884	0.190554	0	0	0	76.2017	-0.760869	0.234227	-3.24842	0.00116046	0.00863215	0	0	0	66.8655	0.74957	0.242743	3.08791	0.00201567	0.0222392	0	0	0	31.9897	-0.33619	0.363686	-0.924396	0.35528	0.622292	0	0	0	16.3229	-0.980576
Rv0487	Rv0487	hypothetical protein(Rv0487)	30.9998	0.0217198	0.338988	0.0640726	0.948912	0.976151	0	0	0	24.8531	-0.0540285	0.381103	-0.141769	0.887263	0.93625	0	0	0	17.7009	-0.0209989	0.432726	-0.048527	0.961296	0.981714	0	0	0	15.4269	-0.0745753	0.479076	-0.155665	0.876297	0.951082	0	0	0	9.7852	-0.378494	0.623197	-0.607343	0.543623	NA	0	0	0	NA	NA
Rv0488	Rv0488	amino acid transporter(Rv0488)	18.4946	0.387401	0.454426	0.852506	0.393933	0.587173	0	0	0	14.3448	0.174299	0.534941	0.325828	0.744554	0.853864	0	0	0	11.4608	-0.147306	0.583443	-0.252477	0.800672	0.904219	0	0	0	11.9758	0.623158	0.524534	1.18802	0.234824	0.500006	0	0	0	5.3428	-0.451897	0.839023	-0.538599	0.590164	NA	0	0	0	NA	NA
Rv0489	GPM1	2,3-bisphosphoglycerate-dependent phosphoglycerate mutase(gpm1)	49.982	0.0818335	0.322726	0.253569	0.799828	0.891731	0	0	0	39.6514	-0.0098358	0.315161	-0.0312088	0.975103	0.985981	0	0	0	29.0313	-0.0368498	0.382087	-0.0964435	0.923168	0.965635	0	0	0	19.6703	0.424302	0.412347	1.02899	0.303483	0.573108	0	0	0	11.812	-0.0493803	0.572223	-0.0862956	0.931231	0.977859	0	0	0	NA	NA
Rv0490	senX3	two component sensor histidine kinase SenX3(senX3)	180.2	0.0181267	0.1879	0.0964697	0.923148	0.959945	0	0	0	143.413	-0.111155	0.202943	-0.547715	0.583887	0.742461	0	0	0	101.576	-0.0696638	0.207695	-0.335414	0.737313	0.86973	0	0	0	126.611	0.626507	0.211775	2.95837	0.00309273	0.0303088	0	0	0	72.0146	0.115942	0.246393	0.470558	0.637956	0.839338	0	0	0	34.5258	-0.439485
Rv0491	regX3	two component sensory transduction protein RegX(regX3)	55.4395	-0.216595	0.276511	-0.783312	0.433444	0.622878	0	0	0	39.5363	-0.775224	0.341443	-2.27044	0.0231812	0.0794045	0	0	0	25.3046	-0.493911	0.391908	-1.26027	0.207571	0.408324	0	0	0	34.6441	-0.6067	0.366959	-1.65332	0.0982666	0.310728	0	0	0	26.1509	-0.172406	0.391753	-0.440089	0.659873	0.849015	0	0	0	NA	NA
Rv0492A	Rv0492A	hypothetical protein(Rv0492A)	NA	NA	NA	NA	NA	NA	0	0	0	NA	NA	NA	NA	NA	NA	0	0	0	NA	NA	NA	NA	NA	NA	0	0	0	NA	NA	NA	NA	NA	NA	0	0	0	NA	NA	NA	NA	NA	NA	0	0	0	NA	NA
Rv0492c	Rv0492c	GMC-type oxidoreductase(Rv0492c)	26.6088	-0.508864	0.381471	-1.33395	0.18222	0.357791	0	0	0	25.6786	-0.0700687	0.38348	-0.182718	0.855019	0.917848	0	0	0	15.2461	0.507519	0.471982	1.07529	0.282244	0.493129	0	0	0	17.8749	-0.186897	0.478381	-0.390687	0.696029	0.862465	0	0	0	15.4711	0.291816	0.521453	0.55962	0.575738	0.789477	0	0	0	NA	NA
Rv0493c	Rv0493c	hypothetical protein(Rv0493c)	17.4029	-0.776075	0.46397	-1.67268	0.0943899	0.229592	0	0	0	18.0792	-0.0185336	0.458872	-0.0403896	0.967783	0.982231	0	0	0	10.213	0.814221	0.566578	1.43709	0.150694	0.33467	0	0	0	5.96051	-0.954992	0.810771	-1.17788	0.238844	0.505756	0	0	0	6.87716	0.405227	0.708048	0.572315	0.567109	NA	0	0	0	NA	NA
Rv0494	Rv0494	HTH-type transcriptional regulator(Rv0494)	12.3768	0.0575613	0.551274	0.104415	0.91684	0.957867	0	0	0	13.086	0.746137	0.509637	1.46406	0.143179	0.306193	0	0	0	NA	NA	NA	NA	NA	NA	0	0	0	NA	NA	NA	NA	NA	NA	0	0	0	NA	NA	NA	NA	NA	NA	0	0	0	NA	NA
Rv0495c	Rv0495c	hypothetical protein(Rv0495c)	49.0052	-0.0157459	0.280668	-0.0561014	0.955261	0.978899	0	0	0	39.7014	-0.076803	0.311113	-0.246865	0.805013	0.891689	0	0	0	27.8371	-0.00236844	0.347017	-0.00682514	0.994554	0.997683	0	0	0	23.0921	-0.366532	0.392509	-0.93382	0.350397	0.615782	0	0	0	22.6196	0.465829	0.386629	1.20485	0.228262	0.486415	0	0	0	NA	NA
Rv0496	Rv0496	hypothetical protein(Rv0496)	73.7506	0.28666	0.269468	1.0638	0.287421	0.483927	0	0	0	52.2315	-0.156863	0.296337	-0.529342	0.596568	0.751289	0	0	0	40.96	-0.38448	0.31647	-1.2149	0.224404	0.428235	0	0	0	28.2381	0.635961	0.368886	1.72401	0.0847066	0.28596	0	0	0	14.4438	-0.36262	0.54407	-0.666496	0.505094	0.742017	0	0	0	NA	NA
Rv0497	Rv0497	transmembrane protein(Rv0497)	51.7265	-0.656372	0.287873	-2.28007	0.0226033	0.0816332	0	0	0	42.9696	-0.671593	0.31409	-2.13822	0.032499	0.102484	0	0	0	23.2912	0.0494888	0.38531	0.128439	0.897802	0.954164	0	0	0	20.6459	-0.159566	0.444734	-0.35879	0.719752	0.876523	0	0	0	21.7796	0.821537	0.41552	1.97713	0.048027	0.185646	0	0	0	NA	NA
Rv0498	Rv0498	hypothetical protein(Rv0498)	18.7545	-0.379402	0.417377	-0.909016	0.363342	0.557698	0	0	0	15.1021	-0.463996	0.487308	-0.952162	0.341015	0.538015	0	0	0	NA	NA	NA	NA	NA	NA	0	0	0	8.60808	-0.550463	0.659058	-0.835228	0.40359	0.662444	0	0	0	9.71557	0.819769	0.612864	1.3376	0.181026	NA	0	0	0	NA	NA
Rv0499	Rv0499	hypothetical protein(Rv0499)	NA	NA	NA	NA	NA	NA	0	0	0	NA	NA	NA	NA	NA	NA	0	0	0	NA	NA	NA	NA	NA	NA	0	0	0	NA	NA	NA	NA	NA	NA	0	0	0	NA	NA	NA	NA	NA	NA	0	0	0	NA	NA
Rv0500	PROC	pyrroline-5-carboxylate reductase(proC)	42.9075	0.333286	0.319239	1.044	0.296485	0.492895	0	0	0	35.8398	0.365466	0.335445	1.0895	0.275934	0.469859	0	0	0	28.2166	0.0902633	0.366633	0.246195	0.805531	0.906884	0	0	0	14.008	-0.241704	0.514042	-0.470204	0.638209	0.82905	0	0	0	11.541	0.176831	0.775102	0.228139	0.819538	0.93073	0	0	0	NA	NA
Rv0500A	Rv0500A	DNA-binding protein(Rv0500A)	58.7985	0.372629	0.271965	1.37013	0.170646	0.342542	0	0	0	45.2724	0.176461	0.30107	0.586112	0.557801	0.72334	0	0	0	36.3005	-0.138237	0.32165	-0.429776	0.667359	0.820445	0	0	0	17.5486	-0.0680266	0.450619	-0.150963	0.880005	0.951647	0	0	0	17.1505	0.862782	0.670751	1.28629	0.198341	0.447424	0	0	0	NA	NA
Rv0500B			69.0121	0.907681	0.260333	3.48661	0.000489178	0.00361403	0	0	0	60.046	1.02023	0.272241	3.74753	0.000178581	0.00155107	0	1	1	54.5113	0.17282	0.25693	0.672634	0.50118	0.697225	0	0	0	26.9962	0.158519	0.392347	0.404028	0.686192	0.859223	0	0	0	18.1189	0.0552038	0.505842	0.109132	0.913098	0.972884	0	0	0	NA	NA
Rv0501	galE2	UDP-glucose 4-epimerase GalE(galE2)	182.548	0.264548	0.193385	1.36799	0.171316	0.343491	0	0	0	124.915	-0.292313	0.213447	-1.36949	0.170846	0.345701	0	0	0	97.5715	-0.497604	0.212652	-2.33999	0.0192843	0.0794186	0	0	0	84.5442	0.45176	0.233543	1.93437	0.0530673	0.214068	0	0	0	47.9879	-0.103691	0.300055	-0.345573	0.729664	0.88804	0	0	0	21.3733	-0.481102
Rv0502	Rv0502	hypothetical protein(Rv0502)	263.991	0.0538885	0.188109	0.286476	0.774514	0.876126	0	0	0	176.427	-0.631748	0.19408	-3.25508	0.0011336	0.00731254	0	0	0	126.935	-0.624126	0.197932	-3.15323	0.00161475	0.0113547	0	0	0	100.688	-0.146282	0.256569	-0.570145	0.568579	0.779428	0	0	0	70.4618	-0.227605	0.276926	-0.821899	0.411134	0.669028	0	0	0	24.7921	0.0344004
Rv0503c	cmaA2	cyclopropane mycolic acid synthase(cmaA2)	150.248	0.86778	0.211398	4.10495	4.04396e-05	0.000404509	0	0	0	129.849	0.965412	0.207654	4.64913	3.33333e-06	4.95098e-05	0	0	0	117.326	0.15864	0.197938	0.801463	0.422864	0.634913	0	0	0	60.0091	0.677558	0.246522	2.74847	0.00598744	0.0488974	0	0	0	48.444	1.00758	0.270634	3.72304	0.000196837	0.00303337	0	1	1	21.9178	0.407759
Rv0504c	Rv0504c	hypothetical protein(Rv0504c)	23.3137	-0.25114	0.379601	-0.661591	0.508233	0.687099	0	0	0	26.9029	0.632124	0.363324	1.73984	0.0818879	0.207727	0	0	0	17.8836	0.944378	0.430386	2.19426	0.0282168	0.103573	0	0	0	14.8517	0.10229	0.471816	0.2168	0.828364	0.928705	0	0	0	12.9112	0.580341	0.517425	1.12159	0.262035	0.527395	0	0	0	NA	NA
Rv0505c	serB1	phosphoserine phosphatase SerB(serB1)	45.965	-0.746634	0.295044	-2.53059	0.0113871	0.0472606	0	0	0	41.6735	-0.420773	0.316702	-1.32861	0.183978	0.364756	0	0	0	22.5219	0.384734	0.390441	0.985384	0.324436	0.542235	0	0	0	33.1993	0.113901	0.340249	0.334758	0.737807	0.888141	0	0	0	23.553	0.0591163	0.486724	0.121457	0.903329	0.971227	0	0	0	9.22431	0.0635089
Rv0506	mmpS2	membrane protein MmpS2(mmpS2)	16.1307	-1.6301	0.502243	-3.24564	0.00117186	0.00741207	1	0	1	20.5099	0.0735705	0.411632	0.178729	0.858151	0.918983	0	0	0	NA	NA	NA	NA	NA	NA	0	0	0	7.45042	-3.93295	1.25332	-3.13802	0.00170093	0.0194093	1	0	1	8.62155	-0.254302	0.648579	-0.392091	0.694991	NA	0	0	0	NA	NA
Rv0507	mmpL2	transmembrane transport protein MmpL2(mmpL2)	102.52	1.01958	0.238421	4.27638	1.8996e-05	0.000208138	0	1	1	74.462	0.728979	0.24632	2.95948	0.00308161	0.0162589	0	0	0	72.6248	-0.2308	0.245692	-0.93939	0.34753	0.564645	0	0	0	35.0966	-0.0795316	0.347704	-0.228734	0.819076	0.923579	0	0	0	21.947	-0.446443	0.523337	-0.853071	0.39362	0.652975	0	0	0	NA	NA
Rv0508	Rv0508	hypothetical protein(Rv0508)	NA	NA	NA	NA	NA	NA	0	0	0	NA	NA	NA	NA	NA	NA	0	0	0	NA	NA	NA	NA	NA	NA	0	0	0	NA	NA	NA	NA	NA	NA	0	0	0	NA	NA	NA	NA	NA	NA	0	0	0	NA	NA
Rv0509	hemA	glutamyl-tRNA reductase(hemA)	301.482	0.0948873	0.173565	0.546695	0.584589	0.747426	0	0	0	198.736	-0.632783	0.191964	-3.29637	0.000979445	0.00648378	0	0	0	145.004	-0.666372	0.181616	-3.66912	0.000243389	0.0022937	0	0	0	81.8255	-0.139944	0.27848	-0.502528	0.615296	0.815175	0	0	0	58.4829	-0.127548	0.278957	-0.457233	0.647504	0.844586	0	0	0	20.7893	0.115565
Rv0510	hemC	porphobilinogen deaminase(hemC)	146.813	-0.323748	0.507095	-0.638437	0.523189	0.700141	0	0	0	85.7272	-1.92938	0.542809	-3.55443	0.000378801	0.00300238	1	0	1	50.1524	-1.54628	0.308214	-5.0169	5.25109e-07	9.70666e-06	1	0	1	37.7897	0.0837504	0.348348	0.240422	0.810003	0.919255	0	0	0	25.4364	-0.136062	0.478398	-0.284413	0.776094	0.916253	0	0	0	9.81448	-0.0996994
Rv0511	hemD	uroporphyrin-III C-methyltransferase(hemD)	304.17	0.236387	0.240443	0.983133	0.325542	0.524075	0	0	0	149.003	-1.82698	0.287919	-6.34546	2.21759e-10	7.25849e-09	1	0	1	117.864	-2.00628	0.225337	-8.90344	5.41441e-19	4.77551e-17	1	0	1	66.0099	-0.0261056	0.291659	-0.0895072	0.928679	0.973375	0	0	0	40.0721	-0.549632	0.3365	-1.63338	0.102389	0.30468	0	0	0	14.5317	-0.412841
Rv0512	hemB	delta-aminolevulinic acid dehydratase(hemB)	154.572	0.489231	0.23336	2.09647	0.0360409	0.117637	0	0	0	74.4019	-1.36215	0.329213	-4.13761	3.50935e-05	0.000387347	1	0	1	66.7222	-1.7943	0.292616	-6.13192	8.68223e-10	2.50486e-08	1	0	1	32.4027	0.111858	0.385832	0.289914	0.771882	0.903042	0	0	0	20.7832	-0.271815	0.493033	-0.551312	0.58142	0.792133	0	0	0	NA	NA
Rv0513	Rv0513	transmembrane protein(Rv0513)	65.6069	0.127636	0.294355	0.433613	0.664569	0.804122	0	0	0	32.8057	-1.98208	0.454013	-4.36569	1.26724e-05	0.000159989	1	0	1	24.5503	-2.05234	0.452215	-4.53841	5.66811e-06	8.29263e-05	1	0	1	13.2553	-0.209641	0.561615	-0.373283	0.708938	0.870546	0	0	0	5.65309	-2.95953	1.25281	-2.36232	0.0181611	NA	0	0	0	NA	NA
Rv0514	Rv0514	transmembrane protein(Rv0514)	15.1643	0.162031	0.47722	0.339531	0.73421	0.849422	0	0	0	8.14042	-1.42297	0.736238	-1.93276	0.0532655	0.150274	0	0	0	NA	NA	NA	NA	NA	NA	0	0	0	NA	NA	NA	NA	NA	NA	0	0	0	NA	NA	NA	NA	NA	NA	0	0	0	NA	NA
Rv0515	Rv0515	hypothetical protein(Rv0515)	NA	NA	NA	NA	NA	NA	0	0	0	NA	NA	NA	NA	NA	NA	0	0	0	NA	NA	NA	NA	NA	NA	0	0	0	NA	NA	NA	NA	NA	NA	0	0	0	NA	NA	NA	NA	NA	NA	0	0	0	NA	NA
Rv0516c	Rv0516c	anti-anti-sigma factor(Rv0516c)	113.652	0.780099	0.24623	3.16817	0.00153403	0.00941839	0	0	0	230.756	2.4965	0.219028	11.3981	4.27401e-30	8.39368e-28	0	1	1	181.912	1.77008	0.180282	9.81837	9.38442e-23	1.11422e-20	0	1	1	90.0973	0.10646	0.308049	0.345594	0.729648	0.883104	0	0	0	113.454	1.42544	0.32921	4.32988	1.49188e-05	0.00030188	0	1	1	44.0534	1.41156
Rv0517	Rv0517	acyltransferase(Rv0517)	57.9602	-0.205478	0.275492	-0.745857	0.455754	0.643982	0	0	0	51.0363	-0.039139	0.294004	-0.133124	0.894095	0.940103	0	0	0	33.4211	0.226552	0.331465	0.683485	0.4943	0.693593	0	0	0	35.4023	0.0232116	0.338304	0.0686118	0.945299	0.977176	0	0	0	22.4132	-0.321662	0.438506	-0.733541	0.463228	0.713862	0	0	0	8.19644	-0.237771
Rv0518	Rv0518	hypothetical protein(Rv0518)	29.5563	0.741195	0.361072	2.05276	0.0400954	0.126872	0	0	0	23.8907	0.713863	0.377005	1.89351	0.0582901	0.16023	0	0	0	21.3352	0.0290817	0.414658	0.0701342	0.944087	0.976098	0	0	0	12.8655	1.07568	0.496242	2.16765	0.0301854	0.145344	0	0	0	7.15223	0.548829	0.683757	0.802668	0.422167	NA	0	0	0	NA	NA
Rv0519c	Rv0519c	membrane protein(Rv0519c)	19.9561	-0.501056	0.430357	-1.16428	0.24431	0.433693	0	0	0	15.1002	-0.826588	0.518818	-1.59321	0.111112	0.258239	0	0	0	NA	NA	NA	NA	NA	NA	0	0	0	10.0765	-0.623823	0.620531	-1.0053	0.31475	0.583122	0	0	0	7.57995	-0.30759	0.731268	-0.420625	0.674029	NA	0	0	0	NA	NA
Rv0520			NA	NA	NA	NA	NA	NA	0	0	0	NA	NA	NA	NA	NA	NA	0	0	0	NA	NA	NA	NA	NA	NA	0	0	0	NA	NA	NA	NA	NA	NA	0	0	0	NA	NA	NA	NA	NA	NA	0	0	0	NA	NA
Rv0521			NA	NA	NA	NA	NA	NA	0	0	0	NA	NA	NA	NA	NA	NA	0	0	0	NA	NA	NA	NA	NA	NA	0	0	0	NA	NA	NA	NA	NA	NA	0	0	0	NA	NA	NA	NA	NA	NA	0	0	0	NA	NA
Rv0522	gabP	GABA permease GabP(gabP)	52.4294	0.0108241	0.285356	0.037932	0.969742	0.984393	0	0	0	45.1707	0.138062	0.312934	0.441187	0.659078	0.796568	0	0	0	31.8986	0.185299	0.338906	0.546756	0.584546	0.760107	0	0	0	39.0186	0.591776	0.30907	1.9147	0.0555306	0.21988	0	0	0	22.8461	0.246458	0.38441	0.641133	0.521436	0.752251	0	0	0	10.8815	-0.317591
Rv0523c	Rv0523c	hypothetical protein(Rv0523c)	NA	NA	NA	NA	NA	NA	0	0	0	NA	NA	NA	NA	NA	NA	0	0	0	NA	NA	NA	NA	NA	NA	0	0	0	NA	NA	NA	NA	NA	NA	0	0	0	NA	NA	NA	NA	NA	NA	0	0	0	NA	NA
Rv0524	hemL	glutamate-1-semialdehyde 2,1-aminomutase(hemL)	80.7721	-0.468058	0.245892	-1.90351	0.0569745	0.160638	0	0	0	56.2764	-1.18062	0.302127	-3.90769	9.31831e-05	0.000902472	1	0	1	31.8562	-0.650737	0.336338	-1.93477	0.0530181	0.162507	0	0	0	28.0807	0.27922	0.354792	0.786994	0.431285	0.67817	0	0	0	16.3062	-0.421093	0.511621	-0.823056	0.410476	0.668424	0	0	0	NA	NA
Rv0525	Rv0525	hypothetical protein(Rv0525)	16.9682	0.384924	0.430126	0.89491	0.370835	0.565059	0	0	0	7.57863	-2.0927	0.829397	-2.52316	0.0116305	0.0467736	1	0	1	NA	NA	NA	NA	NA	NA	0	0	0	NA	NA	NA	NA	NA	NA	0	0	0	NA	NA	NA	NA	NA	NA	0	0	0	NA	NA
Rv0526	Rv0526	thioredoxin(Rv0526)	35.024	0.50192	0.344058	1.45882	0.144614	0.305807	0	0	0	17.5104	-1.09424	0.496666	-2.20317	0.0275829	0.0907028	0	0	0	15.8618	-1.54287	0.505269	-3.05355	0.00226149	0.0148222	1	0	1	10.5078	0.103204	0.582519	0.177169	0.859375	0.940898	0	0	0	5.22145	-0.971753	0.971055	-1.00072	0.316963	NA	0	0	0	NA	NA
Rv0527	CCDA	cytochrome C-type biogenesis protein CcdA(ccdA)	26.3217	0.0668453	0.3792	0.17628	0.860074	0.929789	0	0	0	13.2591	-2.09388	0.641907	-3.26197	0.00110642	0.00716333	1	0	1	9.50074	-2.0939	0.69219	-3.02504	0.002486	0.016055	1	0	1	10.7386	-0.0195785	0.568133	-0.0344611	0.972509	0.988754	0	0	0	6.26705	-0.727113	0.833497	-0.872364	0.38301	NA	0	0	0	NA	NA
Rv0528	Rv0528	transmembrane protein(Rv0528)	51.4266	0.288723	0.315125	0.916216	0.359554	0.555721	0	0	0	29.1174	-0.990601	0.431599	-2.29519	0.0217225	0.0758035	0	0	0	23.371	-1.22404	0.416826	-2.93658	0.00331853	0.0205297	1	0	1	14.5698	-0.0881658	0.534376	-0.164988	0.868953	0.946812	0	0	0	10.8577	0.137169	0.59259	0.231473	0.816947	0.930431	0	0	0	NA	NA
Rv0529	ccsA	cytochrome C-type biogenesis protein CcsA(ccsA)	28.03	0.11912	0.4021	0.296244	0.767044	0.871892	0	0	0	24.8799	0.287082	0.393133	0.73024	0.465243	0.650054	0	0	0	18.1076	0.229459	0.498006	0.460755	0.644974	0.804617	0	0	0	13.6709	0.923402	0.528894	1.74591	0.0808263	0.277356	0	0	0	9.66489	1.10337	0.56719	1.94533	0.051735	NA	0	0	0	NA	NA
Rv0530	Rv0530	hypothetical protein(Rv0530)	81.3848	-0.943294	0.249618	-3.77895	0.000157492	0.00134491	0	0	0	77.9296	-0.397318	0.252306	-1.57474	0.115316	0.266258	0	0	0	40.2942	0.6034	0.302443	1.99509	0.0460332	0.146769	0	0	0	42.9313	-0.237613	0.308671	-0.769793	0.441423	0.68585	0	0	0	28.3985	-0.356862	0.387382	-0.921215	0.356938	0.623109	0	0	0	9.85138	-0.0687741
Rv0530A	Rv0530A	hypothetical protein(Rv0530A)	11.4441	-0.817109	0.568142	-1.43821	0.150374	0.313881	0	0	0	12.903	0.244622	0.516014	0.474061	0.635456	0.779167	0	0	0	NA	NA	NA	NA	NA	NA	0	0	0	4.89567	-2.35266	1.13091	-2.08032	0.0374965	0.169984	0	0	0	6.22853	0.050291	0.750964	0.0669685	0.946607	NA	0	0	0	NA	NA
Rv0531	Rv0531	membrane protein(Rv0531)	16.5151	-0.473145	0.458709	-1.03147	0.30232	0.500493	0	0	0	13.4395	-0.580331	0.525289	-1.10478	0.269253	0.462718	0	0	0	NA	NA	NA	NA	NA	NA	0	0	0	9.2536	-1.01569	0.655089	-1.55046	0.121031	0.346329	0	0	0	6.45111	-1.3257	0.901273	-1.47092	0.141314	NA	0	0	0	NA	NA
Rv0532	PE_PGRS6	PE-PGRS family protein PE_PGRS6(PE_PGRS6)	22.99	-1.41902	0.469553	-3.02206	0.0025106	0.0139256	1	0	1	17.7412	-1.73073	0.556702	-3.1089	0.00187788	0.0110823	1	0	1	NA	NA	NA	NA	NA	NA	0	0	0	11.7095	-1.97007	0.755879	-2.60633	0.00915181	0.0667261	0	0	0	9.31066	-1.16847	0.795014	-1.46975	0.14163	NA	0	0	0	NA	NA
Rv0533c	fabH	3-oxoacyl-ACP synthase III(fabH)	33.3971	0.0282013	0.385247	0.0732032	0.941644	0.970815	0	0	0	30.6946	0.349199	0.355052	0.983517	0.325353	0.522071	0	0	0	22.0637	0.376694	0.436066	0.863845	0.387673	0.605335	0	0	0	15.7996	0.0576006	0.485048	0.118752	0.905472	0.962437	0	0	0	10.9362	0.273704	0.710529	0.385212	0.70008	0.871184	0	0	0	NA	NA
Rv0534c	menA	1,4-dihydroxy-2-naphthoate octaprenyltransferase(menA)	14.2231	-0.755733	0.503002	-1.50245	0.132982	0.289102	0	0	0	14.423	-0.0463312	0.507767	-0.091245	0.927298	0.961854	0	0	0	NA	NA	NA	NA	NA	NA	0	0	0	7.29572	-0.905201	0.758849	-1.19286	0.232924	0.496865	0	0	0	4.07724	-2.3095	1.28529	-1.79687	0.0723559	NA	0	0	0	NA	NA
Rv0535	Rv0535	5'-methylthioadenosine phosphorylase(Rv0535)	NA	NA	NA	NA	NA	NA	0	0	0	NA	NA	NA	NA	NA	NA	0	0	0	NA	NA	NA	NA	NA	NA	0	0	0	NA	NA	NA	NA	NA	NA	0	0	0	NA	NA	NA	NA	NA	NA	0	0	0	NA	NA
Rv0536	galE3	UDP-glucose 4-epimerase GalE(galE3)	9.03212	-0.376024	0.586116	-0.641553	0.521163	0.69848	0	0	0	10.6949	0.623676	0.54643	1.14137	0.253718	0.448047	0	0	0	NA	NA	NA	NA	NA	NA	0	0	0	NA	NA	NA	NA	NA	NA	0	0	0	NA	NA	NA	NA	NA	NA	0	0	0	NA	NA
Rv0537c	Rv0537c	integral membrane protein(Rv0537c)	64.8398	-0.283689	0.265577	-1.0682	0.28543	0.481985	0	0	0	58.0033	-0.0642625	0.27825	-0.230952	0.817352	0.896213	0	0	0	37.1685	0.279638	0.323901	0.863342	0.387949	0.60546	0	0	0	32.1361	-0.430829	0.370715	-1.16216	0.245171	0.514421	0	0	0	25.615	0.135448	0.386748	0.350224	0.726171	0.885175	0	0	0	NA	NA
Rv0538	Rv0538	membrane protein(Rv0538)	139.408	0.10838	0.24602	0.440534	0.659551	0.801721	0	0	0	106.868	-0.127693	0.269725	-0.473421	0.635913	0.779456	0	0	0	78.3071	-0.176196	0.231657	-0.76059	0.446902	0.65416	0	0	0	65.1033	0.479911	0.274748	1.74673	0.0806836	0.277152	0	0	0	34.0494	-0.334111	0.387729	-0.861713	0.388845	0.652374	0	0	0	15.6275	-0.736336
Rv0539	Rv0539	dolichyl-phosphate sugar synthase(Rv0539)	50.494	0.00453372	0.286767	0.0158097	0.987386	0.995464	0	0	0	45.5891	0.207532	0.293051	0.708178	0.478834	0.661203	0	0	0	31.9894	0.267261	0.337907	0.790931	0.428984	0.639815	0	0	0	15.558	-0.599293	0.500774	-1.19673	0.231411	0.494587	0	0	0	15.1752	0.27957	0.510748	0.547374	0.584122	0.793029	0	0	0	NA	NA
Rv0540	Rv0540	hypothetical protein(Rv0540)	NA	NA	NA	NA	NA	NA	0	0	0	NA	NA	NA	NA	NA	NA	0	0	0	NA	NA	NA	NA	NA	NA	0	0	0	NA	NA	NA	NA	NA	NA	0	0	0	NA	NA	NA	NA	NA	NA	0	0	0	NA	NA
Rv0541c	Rv0541c	integral membrane protein(Rv0541c)	31.34	-0.507001	0.365068	-1.38878	0.164899	0.333639	0	0	0	19.4956	-1.76453	0.522233	-3.37882	0.000727972	0.00514676	1	0	1	10.7523	-1.21695	0.616079	-1.97532	0.0482324	0.151623	0	0	0	17.1368	0.0703307	0.464859	0.151295	0.879743	0.951647	0	0	0	9.58736	-0.674893	0.666389	-1.01276	0.311174	NA	0	0	0	NA	NA
Rv0542c	menE	2-succinylbenzoic acid--CoA ligase(menE)	42.6541	0.598641	0.343579	1.74237	0.0814438	0.20701	0	0	0	23.0128	-0.639421	0.46268	-1.382	0.166973	0.340703	0	0	0	21.357	-1.18348	0.43162	-2.74194	0.00610769	0.0326211	1	0	1	12.9807	-0.45591	0.54502	-0.836502	0.402873	0.661919	0	0	0	10.7849	-0.135718	0.621224	-0.218468	0.827064	0.931843	0	0	0	NA	NA
Rv0543c	Rv0543c	hypothetical protein(Rv0543c)	56.9262	-0.884546	0.300327	-2.94527	0.0032267	0.0172786	0	0	0	38.9425	-1.79754	0.385061	-4.66819	3.03867e-06	4.55157e-05	1	0	1	17.566	-0.874683	0.493777	-1.77141	0.0764918	0.212017	0	0	0	18.8789	-1.34361	0.497167	-2.70254	0.00688117	0.0544107	0	0	0	11.047	-2.41122	0.885023	-2.72447	0.00644049	0.0454256	1	0	1	NA	NA
Rv0544c	Rv0544c	transmembrane protein(Rv0544c)	NA	NA	NA	NA	NA	NA	0	0	0	10.7865	0.664513	0.557483	1.19199	0.233266	0.425429	0	0	0	NA	NA	NA	NA	NA	NA	0	0	0	NA	NA	NA	NA	NA	NA	0	0	0	NA	NA	NA	NA	NA	NA	0	0	0	NA	NA
Rv0545c	pitA	low-affinity inorganic phosphate transporter(pitA)	228.833	0.229997	0.19967	1.15188	0.249369	0.437953	0	0	0	140.226	-0.732929	0.225796	-3.24597	0.00117051	0.00752317	0	0	0	108.849	-0.903488	0.217165	-4.16037	3.17732e-05	0.000398715	0	0	0	66.7384	-0.0411639	0.25604	-0.160771	0.872274	0.948879	0	0	0	39.2058	-0.560107	0.349688	-1.60174	0.109214	0.315704	0	0	0	14.4503	-0.461822
Rv0546c	Rv0546c	hypothetical protein(Rv0546c)	12.9877	-0.587446	0.50769	-1.1571	0.247233	0.435624	0	0	0	15.8418	0.54749	0.46429	1.1792	0.238319	0.432474	0	0	0	NA	NA	NA	NA	NA	NA	0	0	0	6.56202	-0.0962724	0.696286	-0.138266	0.89003	0.956035	0	0	0	5.04092	-0.00551177	0.845494	-0.00651899	0.994799	NA	0	0	0	NA	NA
Rv0547c	Rv0547c	oxidoreductase(Rv0547c)	29.1771	-0.274774	0.357228	-0.769186	0.441783	0.630907	0	0	0	26.9212	0.0569923	0.363957	0.156591	0.875567	0.929189	0	0	0	17.4785	0.389252	0.44532	0.874095	0.382067	0.59999	0	0	0	13.1512	0.857367	0.532905	1.60885	0.107648	0.324384	0	0	0	14.9025	1.75194	0.508958	3.4422	0.000576998	0.00733702	0	1	1	NA	NA
Rv0548c	menB	1,4-dihydroxy-2-naphthoyl-CoA synthase(menB)	63.1173	0.333058	0.263482	1.26406	0.206207	0.38689	0	0	0	48.899	0.149045	0.285973	0.521185	0.602238	0.755737	0	0	0	38.6396	-0.123476	0.310709	-0.397399	0.691073	0.834968	0	0	0	28.2353	0.298974	0.348999	0.856662	0.391632	0.652424	0	0	0	15.7598	-0.566909	0.525873	-1.07803	0.281019	0.552129	0	0	0	NA	NA
Rv0549c	vapC3	ribonuclease VapC3(vapC3)	12.7864	-0.513428	0.504271	-1.01816	0.308602	0.508529	0	0	0	18.01	0.897846	0.433298	2.07212	0.038254	0.116985	0	0	0	11.3588	1.47111	0.554996	2.65068	0.0080331	0.0405862	0	1	1	8.44347	-0.245438	0.635807	-0.386025	0.699478	0.864486	0	0	0	8.35629	0.786636	0.735378	1.0697	0.284753	NA	0	0	0	NA	NA
Rv0550c	vapB3	antitoxin VapB3(vapB3)	NA	NA	NA	NA	NA	NA	0	0	0	NA	NA	NA	NA	NA	NA	0	0	0	NA	NA	NA	NA	NA	NA	0	0	0	NA	NA	NA	NA	NA	NA	0	0	0	NA	NA	NA	NA	NA	NA	0	0	0	NA	NA
Rv0551c	fadD8	fatty-acid--CoA ligase FadD8(fadD8)	48.4122	0.745525	0.300515	2.48082	0.013108	0.0523291	0	0	0	53.8154	1.37999	0.290481	4.75069	2.0272e-06	3.14305e-05	0	1	1	45.1321	0.694231	0.284207	2.44269	0.0145781	0.065337	0	0	0	17.57	0.602855	0.497746	1.21117	0.225831	0.488933	0	0	0	14.6532	0.985083	0.547869	1.79803	0.0721729	0.241302	0	0	0	NA	NA
Rv0552	Rv0552	hypothetical protein(Rv0552)	28.2329	0.084022	0.350255	0.239888	0.810417	0.898473	0	0	0	26.7797	0.434458	0.372282	1.16701	0.243205	0.436855	0	0	0	19.4354	0.410449	0.418021	0.981887	0.326155	0.543889	0	0	0	14.5247	0.202779	0.508396	0.39886	0.689996	0.859805	0	0	0	16.2466	1.21739	0.503741	2.4167	0.0156618	0.0878194	0	0	0	NA	NA
Rv0553	menC	muconate cycloisomerase(menC)	8.40547	-0.7331	0.641302	-1.14314	0.25298	0.442032	0	0	0	11.3748	0.650553	0.584312	1.11337	0.265551	0.459932	0	0	0	NA	NA	NA	NA	NA	NA	0	0	0	NA	NA	NA	NA	NA	NA	0	0	0	NA	NA	NA	NA	NA	NA	0	0	0	NA	NA
Rv0554	bpoC	non-heme bromoperoxidase BpoC(bpoC)	18.89	0.315318	0.441961	0.713451	0.475567	0.660288	0	0	0	17.1021	0.514187	0.467938	1.09884	0.271839	0.465578	0	0	0	13.2265	0.261368	0.558744	0.467777	0.639944	0.801423	0	0	0	10.8804	0.979081	0.53091	1.84416	0.0651604	0.243675	0	0	0	5.20421	0.167687	0.81296	0.206267	0.836582	NA	0	0	0	NA	NA
Rv0555	menD	bifunctional 2-succinyl-6-hydroxy-2,4-cyclohexadiene-1-carboxylate synthase/2-oxoglutarate decarboxylase(menD)	49.2274	-0.696755	0.295115	-2.36096	0.0182277	0.0683252	0	0	0	35.4841	-1.32608	0.3626	-3.65713	0.000255053	0.00212907	1	0	1	18.0327	-0.565271	0.452516	-1.24917	0.211602	0.413166	0	0	0	18.0644	-0.973574	0.500202	-1.94636	0.0516113	0.210506	0	0	0	10.1558	-1.78039	0.812167	-2.19214	0.0283692	NA	0	0	0	NA	NA
Rv0556	Rv0556	transmembrane protein(Rv0556)	35.2744	0.977302	0.317991	3.07336	0.0021166	0.0122159	0	0	0	24.433	0.585073	0.392992	1.48877	0.136549	0.297221	0	0	0	23.787	-0.329336	0.392029	-0.840081	0.400863	0.617233	0	0	0	16.3588	0.60552	0.439016	1.37927	0.167813	0.414187	0	0	0	11.0127	0.536927	0.561153	0.956828	0.338654	0.612284	0	0	0	NA	NA
Rv0557	mgtA	GDP-mannose-dependent alpha-mannosyltransferase(mgtA)	49.7529	0.177352	0.293133	0.605023	0.545164	0.715565	0	0	0	38.8063	0.00335778	0.340401	0.00986418	0.99213	0.995509	0	0	0	28.9276	-0.110711	0.352106	-0.314425	0.753198	0.881062	0	0	0	18.151	0.358299	0.445859	0.803615	0.421619	0.674178	0	0	0	5.3916	-3.98029	1.24823	-3.18874	0.00142892	NA	0	0	0	NA	NA
Rv0558	menH	demethylmenaquinone methyltransferase(menH)	43.9565	-0.294335	0.297528	-0.989267	0.322532	0.521352	0	0	0	33.9142	-0.5426	0.343739	-1.57852	0.114446	0.264704	0	0	0	21.1605	-0.187752	0.399229	-0.470287	0.63815	0.799825	0	0	0	20.4778	-0.135131	0.410545	-0.32915	0.742042	0.888192	0	0	0	15.7667	0.0562517	0.475372	0.118332	0.905805	0.971227	0	0	0	NA	NA
Rv0559c	Rv0559c	hypothetical protein(Rv0559c)	109.45	0.406803	0.261209	1.55739	0.119379	0.268545	0	0	0	85.2351	0.257823	0.257035	1.00306	0.31583	0.513011	0	0	0	69.2724	-0.0869113	0.260316	-0.333869	0.738479	0.86981	0	0	0	39.595	0.0579988	0.323119	0.179497	0.857548	0.940536	0	0	0	24.376	-0.365138	0.418442	-0.872612	0.382874	0.647052	0	0	0	9.12225	-0.325846
Rv0560c	Rv0560c	benzoquinone methyltransferase(Rv0560c)	53.3002	0.462833	0.291019	1.59038	0.111748	0.257482	0	0	0	40.0104	0.188288	0.347999	0.54106	0.588466	0.746137	0	0	0	33.0353	-0.214125	0.378183	-0.566194	0.571262	0.751699	0	0	0	11.7649	0.384115	0.509667	0.75366	0.451054	0.694185	0	0	0	7.9604	0.197905	0.659752	0.299969	0.764201	NA	0	0	0	NA	NA
Rv0561c	Rv0561c	oxidoreductase(Rv0561c)	21.8364	0.17379	0.396128	0.438721	0.660864	0.80184	0	0	0	16.2328	-0.156299	0.497321	-0.314282	0.753307	0.859013	0	0	0	12.1328	-0.268264	0.562207	-0.477161	0.633247	0.795942	0	0	0	10.3005	-0.419763	0.615799	-0.681656	0.495456	0.730021	0	0	0	5.56555	-1.15064	0.944554	-1.21819	0.223153	NA	0	0	0	NA	NA
Rv0562	grcC1	polyprenyl-diphosphate synthase GrcC(grcC1)	137.406	0.609126	0.206444	2.95057	0.00317191	0.0170365	0	0	0	92.0498	0.0617975	0.248384	0.248798	0.803517	0.891689	0	0	0	81.2633	-0.487887	0.244261	-1.9974	0.045782	0.146152	0	0	0	51.3332	0.0846445	0.270312	0.313137	0.754177	0.893958	0	0	0	32.3696	-0.200879	0.342359	-0.58675	0.557371	0.776638	0	0	0	12.6945	-0.218314
Rv0563	htpX	protease HtpX(htpX)	346.467	0.282319	0.183325	1.53999	0.123563	0.275006	0	0	0	291.458	0.324716	0.174306	1.8629	0.0624756	0.169163	0	0	0	225.057	0.103236	0.167567	0.616088	0.537836	0.726838	0	0	0	186.843	1.03171	0.192651	5.35533	8.54015e-08	4.51679e-06	0	1	1	122.083	0.871	0.26989	3.22724	0.00124992	0.013342	0	0	0	62.8732	-0.0718282
Rv0564c	gpdA1	glycerol-3-phosphate dehydrogenase(gpdA1)	133.504	0.368376	0.217809	1.69128	0.0907834	0.223806	0	0	0	112.091	0.400089	0.220315	1.81599	0.0693723	0.183008	0	0	0	88.8796	0.0910789	0.218025	0.417745	0.676133	0.824664	0	0	0	75.4892	0.568233	0.22957	2.47521	0.0133159	0.0864887	0	0	0	51.5531	0.424547	0.290624	1.46081	0.144068	0.37095	0	0	0	23.263	-0.0263458
Rv0565c	Rv0565c	monooxygenase(Rv0565c)	60.2802	0.659833	0.268155	2.46064	0.0138689	0.0546319	0	0	0	47.7986	0.573841	0.284336	2.01818	0.0435726	0.129003	0	0	0	41.6354	-0.0271459	0.300362	-0.0903772	0.927987	0.969441	0	0	0	39.6448	0.681663	0.303556	2.24559	0.0247302	0.128953	0	0	0	18.0127	-0.358256	0.493922	-0.72533	0.46825	0.717325	0	0	0	9.19659	-1.01954
Rv0566c	Rv0566c	hypothetical protein(Rv0566c)	9.11253	-0.388387	0.608718	-0.63804	0.523448	0.700224	0	0	0	12.6742	0.963976	0.525218	1.83538	0.0664488	0.17688	0	0	0	NA	NA	NA	NA	NA	NA	0	0	0	6.45627	-0.221756	0.738613	-0.300233	0.763999	0.899051	0	0	0	7.72298	1.04947	0.734238	1.42934	0.152907	NA	0	0	0	NA	NA
Rv0567	Rv0567	methyltransferase/methylase(Rv0567)	68.5165	-0.34327	0.258577	-1.32753	0.184333	0.359283	0	0	0	72.0369	0.331229	0.252224	1.31324	0.189103	0.371089	0	0	0	46.0254	0.734437	0.2835	2.59061	0.00958057	0.0464813	0	0	0	32.6281	-0.0665246	0.351559	-0.189228	0.849914	0.938419	0	0	0	27.2096	0.339209	0.378599	0.895958	0.370275	0.63542	0	0	0	10.178	0.517478
Rv0568	cyp135B1	cytochrome P450 Cyp135B1(cyp135B1)	78.385	-0.843569	0.267751	-3.15058	0.00162948	0.00991891	0	0	0	60.2899	-1.18803	0.29994	-3.9609	7.46682e-05	0.000749864	1	0	1	29.4427	-0.282289	0.36955	-0.763871	0.444944	0.652514	0	0	0	49.1135	-0.0256604	0.296817	-0.0864521	0.931107	0.973577	0	0	0	32.3659	-0.255039	0.381171	-0.669093	0.503436	0.741114	0	0	0	12.0801	-0.132058
Rv0569	Rv0569	hypothetical protein(Rv0569)	299.313	-1.80761	0.193632	-9.33526	1.00746e-20	1.79378e-18	1	0	1	230.463	-2.36996	0.213645	-11.0929	1.35738e-28	2.39916e-26	1	0	1	64.9607	-0.503424	0.242071	-2.07965	0.0375575	0.127407	0	0	0	318.818	-1.11302	0.211128	-5.27178	1.35105e-07	6.71897e-06	1	0	1	168.519	-3.13907	0.319027	-9.8395	7.60864e-23	2.52933e-20	1	0	1	32.3584	-1.99295
Rv0570	nrdZ	vitamin B12-dependent ribonucleoside-diphosphate reductase(nrdZ)	394.608	-1.17971	0.184355	-6.39914	1.56257e-10	5.6205e-09	1	0	1	283.057	-2.02381	0.192834	-10.4951	9.09714e-26	1.14851e-23	1	0	1	109.366	-0.782689	0.211229	-3.70541	0.00021105	0.00203597	0	0	0	401.869	-0.184937	0.185808	-0.995311	0.319585	0.587345	0	0	0	199.308	-1.65066	0.375185	-4.39959	1.08453e-05	0.000223337	1	0	1	67.3285	-1.38168
Rv0571c	Rv0571c	hypothetical protein(Rv0571c)	108.838	-1.36003	0.242949	-5.59801	2.16827e-08	4.91797e-07	1	0	1	83.1004	-1.89045	0.270338	-6.99292	2.69228e-12	1.133e-10	1	0	1	29.9413	-0.458943	0.358475	-1.28027	0.200452	0.39948	0	0	0	91.2197	-0.529538	0.235534	-2.24824	0.0245607	0.128683	0	0	0	52.3288	-1.57183	0.470154	-3.34321	0.000828141	0.00963542	1	0	1	15.0906	-0.897765
Rv0572c	Rv0572c	hypothetical protein(Rv0572c)	105.893	-1.80342	0.253175	-7.12322	1.05435e-12	5.21464e-11	1	0	1	100.074	-1.09766	0.250172	-4.38763	1.14591e-05	0.000147839	1	0	1	36.3893	0.763687	0.322881	2.36523	0.018019	0.0767925	0	0	0	71.106	-0.75691	0.254715	-2.9716	0.00296255	0.0295288	0	0	0	38.0601	-2.23857	0.467483	-4.78856	1.67982e-06	4.24885e-05	1	0	1	9.40045	-1.39741
Rv0573c	pncB2	nicotinic acid phosphoribosyltransferase PncB2(pncB2)	26.6681	-0.726144	0.386179	-1.88033	0.0600628	0.166947	0	0	0	23.1638	-0.6062	0.415407	-1.45929	0.144485	0.308055	0	0	0	12.3678	0.196652	0.555843	0.35379	0.723496	0.860005	0	0	0	14.9115	-0.756363	0.515276	-1.46788	0.142137	0.378973	0	0	0	10.8032	-0.43094	0.601842	-0.716036	0.473969	0.721002	0	0	0	NA	NA
Rv0574c	Rv0574c	hypothetical protein(Rv0574c)	61.8408	-0.905181	0.268926	-3.36591	0.000762922	0.00519458	0	0	0	52.1177	-0.869263	0.29891	-2.90811	0.00363618	0.018683	0	0	0	25.5561	0.102252	0.36928	0.276897	0.781859	0.89705	0	0	0	38.3962	-0.499104	0.372652	-1.33933	0.180463	0.432947	0	0	0	34.7329	0.257384	0.335026	0.768253	0.442337	0.695955	0	0	0	11.4703	0.841067
Rv0575c	Rv0575c	oxidoreductase(Rv0575c)	39.1527	1.07581	0.311298	3.45588	0.000548501	0.00394588	0	1	1	32.227	1.0546	0.35147	3.00054	0.00269504	0.0145895	0	1	1	30.9527	0.0357156	0.339417	0.105226	0.916196	0.96391	0	0	0	19.3317	1.49291	0.485296	3.07629	0.00209593	0.0228972	0	1	1	22.5959	2.29043	0.50132	4.5688	4.90513e-06	0.000113012	0	1	1	10.9674	0.929574
Rv0576	Rv0576	transcriptional regulator(Rv0576)	58.7021	-0.25906	0.271326	-0.954794	0.339682	0.539762	0	0	0	65.5958	0.564753	0.275456	2.05025	0.0403398	0.12157	0	0	0	43.4107	0.88438	0.302474	2.92382	0.00345764	0.0211765	0	0	0	33.7794	0.506362	0.355323	1.42507	0.154136	0.395976	0	0	0	21.4432	0.298774	0.403214	0.74098	0.458705	0.710185	0	0	0	9.9454	-0.151253
Rv0577	TB27.3	hypothetical protein(TB27.3)	61.1635	0.261051	0.269408	0.96898	0.332555	0.531283	0	0	0	49.0623	0.188419	0.284728	0.661749	0.508132	0.684807	0	0	0	38.001	-0.015236	0.317731	-0.0479525	0.961754	0.981714	0	0	0	20.7346	-0.292972	0.430894	-0.679917	0.496557	0.730799	0	0	0	12.3838	-0.84658	0.60938	-1.38925	0.164758	0.402299	0	0	0	NA	NA
Rv0578c	PE_PGRS7	PE-PGRS family protein PE_PGRS7(PE_PGRS7)	192.609	-0.495482	0.256879	-1.92885	0.0537492	0.154131	0	0	0	119.6	-1.85751	0.293178	-6.33577	2.36159e-10	7.5893e-09	1	0	1	64.2319	-1.30158	0.263879	-4.9325	8.11851e-07	1.44866e-05	1	0	1	70.2221	-0.302834	0.285724	-1.05988	0.289198	0.556677	0	0	0	40.6902	-1.045	0.375585	-2.78232	0.00539721	0.0399978	1	0	1	13.1514	-0.647656
Rv0579	Rv0579	hypothetical protein(Rv0579)	43.7404	0.0228835	0.295875	0.0773417	0.938352	0.968362	0	0	0	39.9847	0.296014	0.318323	0.929918	0.352413	0.546395	0	0	0	28.4815	0.330947	0.348043	0.950881	0.341665	0.560127	0	0	0	22.9812	-0.37925	0.449917	-0.842934	0.399265	0.659192	0	0	0	18.2109	0.147345	0.456117	0.323041	0.746664	0.899321	0	0	0	NA	NA
Rv0580c	Rv0580c	hypothetical protein(Rv0580c)	29.0337	-0.876963	0.366869	-2.39039	0.0168303	0.0648622	0	0	0	21.9645	-1.26025	0.440848	-2.85869	0.00425388	0.0212094	1	0	1	10.5847	-0.333809	0.560192	-0.595883	0.551253	0.737313	0	0	0	17.8413	-0.426697	0.484358	-0.880955	0.378342	0.640721	0	0	0	14.5506	-0.00836113	0.542158	-0.0154219	0.987696	0.993244	0	0	0	NA	NA
Rv0581	vapB26	antitoxin VapB26(vapB26)	NA	NA	NA	NA	NA	NA	0	0	0	9.11731	-0.239818	0.663612	-0.361383	0.717814	0.840991	0	0	0	NA	NA	NA	NA	NA	NA	0	0	0	5.47699	-2.57479	1.13345	-2.27164	0.023108	0.123391	0	0	0	7.20358	-0.106217	0.787778	-0.134831	0.892745	NA	0	0	0	NA	NA
Rv0582	vapC26	ribonuclease VapC26(vapC26)	9.22418	-0.314638	0.576904	-0.545391	0.585485	0.747506	0	0	0	NA	NA	NA	NA	NA	NA	0	0	0	NA	NA	NA	NA	NA	NA	0	0	0	NA	NA	NA	NA	NA	NA	0	0	0	NA	NA	NA	NA	NA	NA	0	0	0	NA	NA
Rv0583c	lpqN	lipoprotein LpqN(lpqN)	42.3538	0.134275	0.315513	0.425576	0.670417	0.807372	0	0	0	43.9478	0.687416	0.312753	2.19795	0.0279524	0.0916623	0	0	0	32.1816	0.611366	0.331426	1.84466	0.0650877	0.189196	0	0	0	18.4803	-0.160314	0.439111	-0.365087	0.715047	0.874169	0	0	0	14.7555	0.294672	0.472911	0.623103	0.533217	0.763097	0	0	0	NA	NA
Rv0584	Rv0584	glycosidase(Rv0584)	47.0277	0.446628	0.304328	1.46759	0.142216	0.302686	0	0	0	37.2743	0.333864	0.316624	1.05445	0.291678	0.4876	0	0	0	30.4342	-0.0549916	0.355732	-0.154587	0.877147	0.943797	0	0	0	25.3864	0.187726	0.411973	0.455676	0.648623	0.837355	0	0	0	11.5442	-1.20943	0.721853	-1.67546	0.0938443	0.286341	0	0	0	NA	NA
Rv0585c	Rv0585c	integral membrane protein(Rv0585c)	50.5722	0.611202	0.280114	2.18198	0.0291112	0.099945	0	0	0	39.6776	0.50861	0.314981	1.61473	0.106369	0.250176	0	0	0	34.1824	-0.0455623	0.331125	-0.137599	0.890558	0.950901	0	0	0	20.3285	-0.0813424	0.452957	-0.179581	0.857482	0.940536	0	0	0	19.6741	0.715138	0.492008	1.45351	0.146082	0.373661	0	0	0	NA	NA
Rv0586	mce2R	HTH-type transcriptional regulator Mce2R(mce2R)	205.609	0.256455	0.220787	1.16155	0.245419	0.43393	0	0	0	157.797	0.0550343	0.220136	0.250002	0.802586	0.891342	0	0	0	121.802	-0.139444	0.208535	-0.668684	0.503697	0.699196	0	0	0	107.19	0.967983	0.260671	3.71343	0.00020447	0.00353003	0	0	0	52.6635	0.0797623	0.351299	0.22705	0.820385	0.93077	0	0	0	28.6743	-0.799241
Rv0587	yrbE2A	hypothetical protein(yrbE2A)	85.8735	-0.120977	0.245255	-0.493268	0.621823	0.775048	0	0	0	62.0534	-0.583868	0.271712	-2.14885	0.0316463	0.100783	0	0	0	41.4838	-0.400435	0.315562	-1.26896	0.204455	0.404067	0	0	0	58.2133	0.696831	0.253823	2.74534	0.00604484	0.0491254	0	0	0	22.0505	-1.38876	0.501966	-2.76664	0.00566378	0.0417076	1	0	1	11.5715	-1.9705
Rv0588	Rv0588	hypothetical protein(Rv0588)	138.642	0.27157	0.200839	1.35218	0.176317	0.349661	0	0	0	94.2593	-0.298471	0.23425	-1.27415	0.202609	0.387566	0	0	0	73.7858	-0.51061	0.236554	-2.15854	0.0308862	0.110482	0	0	0	95.6183	0.82294	0.214802	3.83116	0.000127541	0.00236092	0	0	0	47.421	-0.0919291	0.33841	-0.27165	0.785891	0.919844	0	0	0	24.8109	-0.82525
Rv0589	mce2A	Mce family protein Mce2A(mce2A)	152.694	0.331933	0.203882	1.62807	0.103511	0.243623	0	0	0	96.3341	-0.482094	0.228211	-2.11249	0.0346444	0.107617	0	0	0	77.4193	-0.753894	0.24198	-3.11553	0.00183617	0.0125057	0	0	0	107.43	0.822293	0.206917	3.97403	7.06678e-05	0.00144889	0	0	0	44.6542	-0.726849	0.392457	-1.85205	0.0640189	0.223012	0	0	0	24.6748	-1.44976
Rv0590			61.0641	0.625331	0.264941	2.36027	0.0182617	0.0683806	0	0	0	38.7489	-0.0661662	0.336266	-0.196767	0.84401	0.912966	0	0	0	34.7559	-0.631721	0.351644	-1.79648	0.0724185	0.204434	0	0	0	52.7514	1.11313	0.259217	4.29418	1.75337e-05	0.000478871	0	1	1	28.8203	0.507289	0.343581	1.47648	0.139816	0.36711	0	0	0	15.8071	-0.50395
Rv0590A			NA	NA	NA	NA	NA	NA	0	0	0	NA	NA	NA	NA	NA	NA	0	0	0	NA	NA	NA	NA	NA	NA	0	0	0	NA	NA	NA	NA	NA	NA	0	0	0	NA	NA	NA	NA	NA	NA	0	0	0	NA	NA
Rv0591	mce2C	Mce family protein Mce2C(mce2C)	34.223	1.35923	0.330536	4.11221	3.91887e-05	0.000396452	0	1	1	23.626	0.959343	0.381709	2.51328	0.0119614	0.047778	0	0	0	25.2021	-0.337681	0.371784	-0.908271	0.363735	0.582089	0	0	0	80.5164	1.28103	0.231082	5.54361	2.96299e-08	1.76298e-06	0	1	1	31.771	-0.00993641	0.358264	-0.0277349	0.977874	0.98958	0	0	0	20.8084	-1.24195
Rv0592	mce2D	Mce family protein Mce2D(mce2D)	24.4512	0.608356	0.420117	1.44806	0.147599	0.310455	0	0	0	22.4356	0.84656	0.430999	1.96418	0.0495093	0.141828	0	0	0	18.6671	0.297596	0.432065	0.688776	0.490964	0.691723	0	0	0	57.4321	0.827374	0.255854	3.23378	0.00122163	0.0154185	0	0	0	37.7194	0.709935	0.294524	2.41045	0.0159328	0.0889104	0	0	0	18.6036	-0.0510579
Rv0593	lprL	Mce family lipoprotein LprL(lprL)	26.8027	0.377484	0.371851	1.01515	0.310036	0.510215	0	0	0	27.423	0.876681	0.37201	2.35661	0.0184426	0.0667979	0	0	0	21.2885	0.556525	0.400692	1.38891	0.16486	0.354403	0	0	0	55.9258	0.984528	0.261191	3.76939	0.000163649	0.00295249	0	0	0	29.3045	0.270966	0.359039	0.754697	0.450431	0.703458	0	0	0	15.9243	-0.625245
Rv0594	mce2F	Mce family protein Mce2F(mce2F)	35.7098	0.162389	0.33031	0.491625	0.622984	0.775952	0	0	0	35.0251	0.602789	0.321204	1.87666	0.0605653	0.164945	0	0	0	25.9822	0.498752	0.374979	1.33008	0.183492	0.377878	0	0	0	68.0717	1.11127	0.241317	4.60501	4.12444e-06	0.000136066	0	1	1	31.3673	0.0818923	0.356201	0.229905	0.818166	0.930619	0	0	0	18.1349	-0.935416
Rv0595c	vapC4	ribonuclease VapC4(vapC4)	13.3388	0.578384	0.489378	1.18188	0.237254	0.423915	0	0	0	11.2742	0.614553	0.552458	1.1124	0.265968	0.460429	0	0	0	NA	NA	NA	NA	NA	NA	0	0	0	13.9515	1.26872	0.501725	2.52871	0.0114482	0.0783271	0	0	0	5.72606	0.327711	0.808244	0.40546	0.685139	NA	0	0	0	NA	NA
Rv0596c	vapB4	antitoxin VapB4(vapB4)	NA	NA	NA	NA	NA	NA	0	0	0	NA	NA	NA	NA	NA	NA	0	0	0	NA	NA	NA	NA	NA	NA	0	0	0	NA	NA	NA	NA	NA	NA	0	0	0	NA	NA	NA	NA	NA	NA	0	0	0	NA	NA
Rv0597c	Rv0597c	hypothetical protein(Rv0597c)	67.2023	0.0389445	0.250554	0.155434	0.876479	0.937721	0	0	0	43.373	-0.798517	0.321351	-2.48488	0.0129597	0.0506501	0	0	0	30.9689	-0.778496	0.350006	-2.22424	0.0261326	0.0971944	0	0	0	21.7214	0.619565	0.455896	1.35901	0.174144	0.423154	0	0	0	14.9116	0.384823	0.493886	0.779174	0.435877	0.689521	0	0	0	NA	NA
Rv0598c	vapC27	ribonuclease VapC27(vapC27)	28.926	0.870379	0.344457	2.52681	0.0115103	0.0476052	0	0	0	19.4769	0.430855	0.448663	0.960309	0.3369	0.534534	0	0	0	18.7096	-0.387268	0.457574	-0.846352	0.397356	0.614241	0	0	0	6.99278	-0.409997	0.707677	-0.579356	0.562349	0.776607	0	0	0	7.54319	0.659838	0.671434	0.98273	0.325741	NA	0	0	0	NA	NA
Rv0599c	vapB27	antitoxin VapB27(vapB27)	NA	NA	NA	NA	NA	NA	0	0	0	NA	NA	NA	NA	NA	NA	0	0	0	NA	NA	NA	NA	NA	NA	0	0	0	NA	NA	NA	NA	NA	NA	0	0	0	NA	NA	NA	NA	NA	NA	0	0	0	NA	NA
Rv0600c	Rv0600c	two component sensor kinase HK1(Rv0600c)	NA	NA	NA	NA	NA	NA	0	0	0	NA	NA	NA	NA	NA	NA	0	0	0	NA	NA	NA	NA	NA	NA	0	0	0	NA	NA	NA	NA	NA	NA	0	0	0	NA	NA	NA	NA	NA	NA	0	0	0	NA	NA
Rv0601c	Rv0601c	two component sensor kinase HK2(Rv0601c)	NA	NA	NA	NA	NA	NA	0	0	0	NA	NA	NA	NA	NA	NA	0	0	0	NA	NA	NA	NA	NA	NA	0	0	0	NA	NA	NA	NA	NA	NA	0	0	0	NA	NA	NA	NA	NA	NA	0	0	0	NA	NA
Rv0602c	tcrA	two component DNA binding transcriptional regulator TcrA(tcrA)	NA	NA	NA	NA	NA	NA	0	0	0	NA	NA	NA	NA	NA	NA	0	0	0	NA	NA	NA	NA	NA	NA	0	0	0	NA	NA	NA	NA	NA	NA	0	0	0	NA	NA	NA	NA	NA	NA	0	0	0	NA	NA
Rv0603	Rv0603	hypothetical protein(Rv0603)	NA	NA	NA	NA	NA	NA	0	0	0	NA	NA	NA	NA	NA	NA	0	0	0	NA	NA	NA	NA	NA	NA	0	0	0	NA	NA	NA	NA	NA	NA	0	0	0	NA	NA	NA	NA	NA	NA	0	0	0	NA	NA
Rv0604	lpqO	lipoprotein LpqO(lpqO)	18.6696	-0.910494	0.442633	-2.057	0.0396867	0.126182	0	0	0	14.5998	-1.15934	0.528935	-2.19183	0.0283916	0.0928378	0	0	0	NA	NA	NA	NA	NA	NA	0	0	0	8.06736	-0.970645	0.69812	-1.39037	0.164417	0.411536	0	0	0	6.98116	-0.361545	0.737863	-0.48999	0.624141	NA	0	0	0	NA	NA
Rv0605	Rv0605	resolvase(Rv0605)	31.5309	0.653862	0.331112	1.97475	0.0482968	0.144006	0	0	0	19.8305	-0.0755556	0.435102	-0.17365	0.86214	0.920881	0	0	0	17.9133	-0.668026	0.454839	-1.46871	0.141912	0.320086	0	0	0	11.8398	-0.510435	0.553406	-0.922351	0.356345	0.621645	0	0	0	8.00391	-0.701959	0.735802	-0.954005	0.340081	NA	0	0	0	NA	NA
Rv0606			37.765	0.857492	0.318927	2.68868	0.00717355	0.0324187	0	0	0	17.8318	-0.670499	0.474288	-1.41369	0.157452	0.326398	0	0	0	18.9373	-1.47947	0.473031	-3.12765	0.00176211	0.012115	1	0	1	17.8601	0.870846	0.424691	2.05054	0.0403118	0.179811	0	0	0	7.79477	-0.567119	0.73364	-0.77302	0.43951	NA	0	0	0	NA	NA
Rv0607	Rv0607	hypothetical protein(Rv0607)	13.4524	0.820969	0.47554	1.72639	0.084277	0.212687	0	0	0	NA	NA	NA	NA	NA	NA	0	0	0	NA	NA	NA	NA	NA	NA	0	0	0	NA	NA	NA	NA	NA	NA	0	0	0	NA	NA	NA	NA	NA	NA	0	0	0	NA	NA
Rv0608	vapB28	antitoxin VapB28(vapB28)	34.9703	0.487985	0.324909	1.50191	0.133119	0.289224	0	0	0	30.5199	0.601392	0.348161	1.72734	0.0841071	0.211615	0	0	0	24.7667	0.173818	0.368434	0.471774	0.637088	0.798819	0	0	0	9.99474	0.134703	0.599121	0.224834	0.822109	0.924711	0	0	0	10.0209	0.792201	0.588331	1.34652	0.178134	NA	0	0	0	NA	NA
Rv0609	vapC28	ribonuclease VapC28(vapC28)	23.065	0.459172	0.387196	1.18589	0.235665	0.422135	0	0	0	14.4847	-0.311028	0.499551	-0.622616	0.533537	0.706387	0	0	0	12.3662	-0.716486	0.524445	-1.36618	0.171883	0.363177	0	0	0	9.13109	0.408791	0.587125	0.69626	0.486266	0.720566	0	0	0	6.11743	0.4375	0.748799	0.584268	0.55904	NA	0	0	0	NA	NA
Rv0609A	Rv0609A	hypothetical protein(Rv0609A)	12.4285	-0.06738	0.508634	-0.132473	0.894611	0.945932	0	0	0	8.21182	-0.774683	0.666386	-1.16251	0.245027	0.439011	0	0	0	NA	NA	NA	NA	NA	NA	0	0	0	8.24732	0.466404	0.692492	0.673515	0.50062	0.733999	0	0	0	NA	NA	NA	NA	NA	NA	0	0	0	NA	NA
Rv0610c	Rv0610c	hypothetical protein(Rv0610c)	39.9675	-0.461175	0.317567	-1.45221	0.146443	0.308935	0	0	0	36.5145	-0.130886	0.327618	-0.399507	0.68952	0.819863	0	0	0	22.3282	0.385184	0.391574	0.983682	0.325272	0.543058	0	0	0	14.6171	0.164666	0.496879	0.331401	0.740342	0.888192	0	0	0	9.49444	-0.0715123	0.63404	-0.112788	0.910198	NA	0	0	0	NA	NA
Rv0611c	Rv0611c	hypothetical protein(Rv0611c)	57.5206	1.11821	0.273212	4.09284	4.26113e-05	0.000425039	0	1	1	55.9106	1.4575	0.276885	5.26394	1.41002e-07	2.94936e-06	0	1	1	52.058	0.399494	0.271613	1.47082	0.141339	0.319176	0	0	0	28.0029	1.05244	0.448669	2.34569	0.0189919	0.10873	0	0	0	14.0237	0.372004	0.515529	0.721597	0.470543	0.718136	0	0	0	NA	NA
Rv0612	Rv0612	hypothetical protein(Rv0612)	14.6462	0.36249	0.461725	0.785078	0.432408	0.622394	0	0	0	15.6933	0.934175	0.483188	1.93336	0.0531924	0.150188	0	0	0	12.207	0.633881	0.533833	1.18742	0.235064	0.437661	0	0	0	8.14895	0.507169	0.63916	0.793493	0.427491	0.67507	0	0	0	NA	NA	NA	NA	NA	NA	0	0	0	NA	NA
Rv0613c	Rv0613c	hypothetical protein(Rv0613c)	42.8189	-1.15644	0.328009	-3.52563	0.000422475	0.00319412	1	0	1	37.7944	-0.914118	0.367508	-2.48734	0.0128702	0.0504952	0	0	0	17.1422	0.306572	0.463947	0.660791	0.508746	0.704013	0	0	0	20.4179	-0.756616	0.496024	-1.52536	0.127169	0.355877	0	0	0	20.8922	0.389606	0.40279	0.967269	0.33341	0.608983	0	0	0	NA	NA
Rv0614	Rv0614	hypothetical protein(Rv0614)	NA	NA	NA	NA	NA	NA	0	0	0	NA	NA	NA	NA	NA	NA	0	0	0	NA	NA	NA	NA	NA	NA	0	0	0	NA	NA	NA	NA	NA	NA	0	0	0	NA	NA	NA	NA	NA	NA	0	0	0	NA	NA
Rv0615	Rv0615	integral membrane protein(Rv0615)	17.6159	-0.76006	0.466324	-1.6299	0.103124	0.243194	0	0	0	10.9316	-2.20565	0.695354	-3.17197	0.00151407	0.00923879	1	0	1	NA	NA	NA	NA	NA	NA	0	0	0	5.644	-1.27048	0.889447	-1.42839	0.153179	0.395552	0	0	0	3.78105	-1.23831	1.15957	-1.0679	0.285566	NA	0	0	0	NA	NA
Rv0616A	vapB29	antitoxin VapB29(vapB29)	NA	NA	NA	NA	NA	NA	0	0	0	NA	NA	NA	NA	NA	NA	0	0	0	NA	NA	NA	NA	NA	NA	0	0	0	NA	NA	NA	NA	NA	NA	0	0	0	NA	NA	NA	NA	NA	NA	0	0	0	NA	NA
Rv0616c			NA	NA	NA	NA	NA	NA	0	0	0	NA	NA	NA	NA	NA	NA	0	0	0	NA	NA	NA	NA	NA	NA	0	0	0	NA	NA	NA	NA	NA	NA	0	0	0	NA	NA	NA	NA	NA	NA	0	0	0	NA	NA
Rv0617	vapC29	ribonuclease VapC29(vapC29)	19.0326	-0.125282	0.422163	-0.296763	0.766648	0.871892	0	0	0	18.3455	0.293209	0.446494	0.656692	0.511379	0.687609	0	0	0	12.4452	0.479979	0.511438	0.93849	0.347993	0.564802	0	0	0	14.3589	1.2943	1.40623	0.920404	0.357362	0.622116	0	0	0	5.05676	-0.622929	0.950653	-0.655264	0.512298	NA	0	0	0	NA	NA
Rv0618	GALT	pseudo(galT)	9.40029	-1.37627	0.630829	-2.18168	0.0291331	0.099945	0	0	0	10.7575	-0.069634	0.574502	-0.121208	0.903527	0.94552	0	0	0	NA	NA	NA	NA	NA	NA	0	0	0	NA	NA	NA	NA	NA	NA	0	0	0	NA	NA	NA	NA	NA	NA	0	0	0	NA	NA
Rv0619			NA	NA	NA	NA	NA	NA	0	0	0	NA	NA	NA	NA	NA	NA	0	0	0	NA	NA	NA	NA	NA	NA	0	0	0	NA	NA	NA	NA	NA	NA	0	0	0	NA	NA	NA	NA	NA	NA	0	0	0	NA	NA
Rv0620	galK	galactokinase(galK)	NA	NA	NA	NA	NA	NA	0	0	0	NA	NA	NA	NA	NA	NA	0	0	0	NA	NA	NA	NA	NA	NA	0	0	0	NA	NA	NA	NA	NA	NA	0	0	0	NA	NA	NA	NA	NA	NA	0	0	0	NA	NA
Rv0621	Rv0621	membrane protein(Rv0621)	13.3467	-0.578669	0.528076	-1.09581	0.273163	0.467399	0	0	0	12.3522	-0.239158	0.529317	-0.451824	0.651396	0.7913	0	0	0	NA	NA	NA	NA	NA	NA	0	0	0	NA	NA	NA	NA	NA	NA	0	0	0	NA	NA	NA	NA	NA	NA	0	0	0	NA	NA
Rv0622	Rv0622	membrane protein(Rv0622)	11.7577	-0.441478	0.518207	-0.851933	0.394252	0.587173	0	0	0	12.2148	0.212974	0.523724	0.406653	0.684263	0.816633	0	0	0	NA	NA	NA	NA	NA	NA	0	0	0	6.62303	-0.175461	0.731508	-0.239862	0.810437	0.919434	0	0	0	3.38158	-1.95327	1.27632	-1.53039	0.125921	NA	0	0	0	NA	NA
Rv0623	vapB30	antitoxin VapB30(vapB30)	NA	NA	NA	NA	NA	NA	0	0	0	NA	NA	NA	NA	NA	NA	0	0	0	NA	NA	NA	NA	NA	NA	0	0	0	NA	NA	NA	NA	NA	NA	0	0	0	NA	NA	NA	NA	NA	NA	0	0	0	NA	NA
Rv0624	vapC30	ribonuclease VapC30(vapC30)	26.6092	0.0225218	0.357922	0.0629236	0.949827	0.976151	0	0	0	20.3002	-0.245469	0.421999	-0.581681	0.560782	0.725078	0	0	0	14.4002	-0.207196	0.475701	-0.435558	0.663157	0.817558	0	0	0	9.86134	0.197736	0.559038	0.353708	0.723558	0.877966	0	0	0	4.26111	-1.45289	1.11266	-1.30578	0.191628	NA	0	0	0	NA	NA
Rv0625c	Rv0625c	transmembrane protein(Rv0625c)	13.0519	-0.728597	0.515834	-1.41247	0.157813	0.324277	0	0	0	15.1649	0.311705	0.538257	0.5791	0.562522	0.726531	0	0	0	NA	NA	NA	NA	NA	NA	0	0	0	6.6201	-0.298721	0.743996	-0.401509	0.688046	0.859605	0	0	0	4.30188	-0.473104	1.02788	-0.460271	0.645322	NA	0	0	0	NA	NA
Rv0626	vapB5	antitoxin VapB5(vapB5)	12.2366	-0.776585	0.519381	-1.49521	0.134859	0.291933	0	0	0	16.9973	0.720973	0.445244	1.61928	0.105388	0.24853	0	0	0	NA	NA	NA	NA	NA	NA	0	0	0	9.85964	0.543875	0.568751	0.956262	0.33894	0.606199	0	0	0	5.60901	-0.178856	0.854494	-0.209313	0.834204	NA	0	0	0	NA	NA
Rv0627	vapC5	ribonuclease VapC5(vapC5)	12.6005	-0.851437	0.525337	-1.62074	0.105073	0.24616	0	0	0	15.1709	0.350212	0.471986	0.741996	0.45809	0.643536	0	0	0	NA	NA	NA	NA	NA	NA	0	0	0	7.53099	-0.320847	0.676932	-0.473972	0.63552	0.828074	0	0	0	6.19666	-0.0440685	0.756419	-0.0582594	0.953542	NA	0	0	0	NA	NA
Rv0628c	Rv0628c	hypothetical protein(Rv0628c)	50.7956	-1.43158	0.337899	-4.23672	2.26811e-05	0.000241818	1	0	1	51.2246	-0.658393	0.348342	-1.89008	0.0587478	0.161112	0	0	0	22.0941	0.860814	0.469514	1.83341	0.0667411	0.192192	0	0	0	41.5359	0.184575	0.332665	0.554836	0.579007	0.786166	0	0	0	29.0261	0.153932	0.369817	0.416239	0.677235	0.854411	0	0	0	11.9811	0.056657
Rv0629c	recD	exonuclease V subunit alpha RecD(recD)	15.6568	-0.703117	0.473712	-1.48427	0.137737	0.295577	0	0	0	18.3408	0.384028	0.449312	0.854703	0.392716	0.583298	0	0	0	10.809	1.14171	0.560877	2.03558	0.0417926	0.137395	0	0	0	7.67632	-1.42185	0.812948	-1.74901	0.0802891	0.276653	0	0	0	5.20045	-1.68684	1.13947	-1.48037	0.138775	NA	0	0	0	NA	NA
Rv0630c	recB	exonuclease V subunit beta RecB(recB)	17.3929	-0.672205	0.493138	-1.36312	0.172846	0.345229	0	0	0	18.4152	0.151307	0.474565	0.318834	0.749853	0.855902	0	0	0	10.8015	0.878454	0.567482	1.54798	0.121626	0.291527	0	0	0	8.2078	-1.62824	0.806753	-2.01826	0.0435643	0.189006	0	0	0	7.03798	-0.858151	0.850335	-1.00919	0.312882	NA	0	0	0	NA	NA
Rv0631c	recC	exonuclease V subunit gamma RecC(recC)	16.8045	-0.350091	0.484493	-0.722592	0.469931	0.65573	0	0	0	11.3048	-1.18624	0.654096	-1.81355	0.0697466	0.183722	0	0	0	NA	NA	NA	NA	NA	NA	0	0	0	8.82272	-0.90735	0.690411	-1.31422	0.188773	0.443504	0	0	0	6.36983	-0.415549	0.81599	-0.509258	0.610572	NA	0	0	0	NA	NA
Rv0632c	echA3	enoyl-CoA hydratase EchA3(echA3)	145.745	0.0772315	0.22323	0.345972	0.729364	0.846648	0	0	0	122.676	0.126702	0.226667	0.558977	0.576178	0.737165	0	0	0	88.744	0.109504	0.211882	0.516814	0.605286	0.774997	0	0	0	54.3415	-0.752872	0.31016	-2.42737	0.0152089	0.0950771	0	0	0	44.4121	-0.168336	0.359184	-0.468663	0.63931	0.839546	0	0	0	13.1122	0.646006
Rv0633c	Rv0633c	hypothetical protein(Rv0633c)	37.8729	-0.56751	0.370144	-1.53321	0.125224	0.277315	0	0	0	32.581	-0.404707	0.34528	-1.17211	0.241153	0.43538	0	0	0	18.9476	0.214828	0.480502	0.447092	0.654809	0.812132	0	0	0	20.6817	0.028365	0.423192	0.0670264	0.946561	0.977176	0	0	0	18.3484	0.619279	0.42179	1.46822	0.142046	0.368907	0	0	0	NA	NA
Rv0634A	Rv0634A	hypothetical protein(Rv0634A)	76.9144	0.916774	0.289857	3.16285	0.00156233	0.00957564	0	0	0	79.5203	1.40018	0.273663	5.11643	3.11368e-07	5.982e-06	0	1	1	70.1181	0.54616	0.255108	2.14089	0.0322826	0.114412	0	0	0	26.3455	0.0487813	0.364086	0.133983	0.893416	0.959041	0	0	0	22.0744	0.440716	0.388355	1.13483	0.256447	0.521393	0	0	0	NA	NA
Rv0634B	rpmG2	50S ribosomal protein L33(rpmG2)	61.4031	0.356032	0.294646	1.20834	0.226916	0.412902	0	0	0	44.0326	-0.0305278	0.316774	-0.0963711	0.923226	0.959319	0	0	0	35.4199	-0.327208	0.344047	-0.951056	0.341576	0.560127	0	0	0	16.9555	-0.195644	0.448522	-0.436198	0.662693	0.845689	0	0	0	16.5492	0.712516	0.437419	1.62891	0.103332	0.306319	0	0	0	NA	NA
Rv0634c	Rv0634c	glyoxalase II(Rv0634c)	100.688	0.558443	0.238636	2.34014	0.0192763	0.0715032	0	0	0	69.9526	0.119315	0.27136	0.439691	0.660161	0.797291	0	0	0	60.5035	-0.381729	0.280821	-1.35933	0.174041	0.365735	0	0	0	39.9188	0.413842	0.310296	1.3337	0.182302	0.434189	0	0	0	19.4474	-0.54831	0.510542	-1.07398	0.282833	0.552448	0	0	0	8.76018	-0.928443
Rv0635	hadA	(3R)-hydroxyacyl-ACP dehydratase subunit HadA(hadA)	353.787	1.27536	0.180046	7.08354	1.40523e-12	6.48656e-11	0	1	1	208.761	0.517734	0.186216	2.78029	0.00543109	0.0259796	0	0	0	231.561	-0.698532	0.163337	-4.27663	1.8974e-05	0.000247143	0	0	0	110.893	0.780135	0.220966	3.53056	0.000414673	0.00642647	0	0	0	81.3776	0.896165	0.253493	3.53527	0.000407361	0.00556912	0	0	0	38.4014	0.195012
Rv0636	hadB	(3R)-hydroxyacyl-ACP dehydratase subunit HadB(hadB)	145.9	0.26752	0.209161	1.27901	0.200893	0.379713	0	0	0	113.7	0.102655	0.221025	0.464447	0.642327	0.7834	0	0	0	87.7461	-0.105292	0.211992	-0.496677	0.619417	0.785973	0	0	0	45.8901	-0.352781	0.311865	-1.1312	0.257972	0.526608	0	0	0	35.9687	-0.0906723	0.380884	-0.238058	0.811836	0.930431	0	0	0	11.9937	0.38284
Rv0637	hadC	(3R)-hydroxyacyl-ACP dehydratase subunit HadC(hadC)	219.422	0.961597	0.220451	4.36195	1.28908e-05	0.000147601	0	0	0	135.411	0.268745	0.220779	1.21725	0.223507	0.414864	0	0	0	136.011	-0.630304	0.204611	-3.08049	0.00206657	0.013749	0	0	0	80.8953	0.153301	0.247916	0.618359	0.536339	0.757559	0	0	0	64.8648	0.47825	0.281634	1.69813	0.0894841	0.278754	0	0	0	25.8858	0.41406
Rv0638	SECE1	preprotein translocase SecE(secE1)	366.282	0.517841	0.185004	2.79909	0.00512472	0.024661	0	0	0	235.929	-0.178747	0.17583	-1.01659	0.30935	0.507685	0	0	0	202.983	-0.636655	0.18305	-3.47803	0.000505104	0.00426026	0	0	0	136.433	0.515453	0.193289	2.66675	0.00765895	0.0589913	0	0	0	82.681	0.142185	0.237125	0.59962	0.548759	0.772513	0	0	0	37.3203	-0.292436
Rv0639	nusG	transcription termination/antitermination protein NusG(nusG)	587.714	-0.822365	0.164303	-5.00518	5.58085e-07	8.95199e-06	0	0	0	426.199	-1.44754	0.162506	-8.90759	5.21518e-19	4.09682e-17	1	0	1	203.538	-0.566413	0.166639	-3.39904	0.000676223	0.00546466	0	0	0	243.969	-0.850606	0.199026	-4.27384	1.92131e-05	0.000505813	0	0	0	157.241	-1.19612	0.23601	-5.06808	4.01842e-07	1.15443e-05	1	0	1	40.9628	-0.276462
Rv0640	rplK	50S ribosomal protein L11(rplK)	384.376	-0.0270007	0.179079	-0.150775	0.880153	0.938672	0	0	0	274.044	-0.511305	0.180415	-2.83405	0.00459617	0.022692	0	0	0	189.895	-0.426421	0.181814	-2.34537	0.0190085	0.0788698	0	0	0	149.031	-0.0175623	0.215793	-0.081385	0.935136	0.973577	0	0	0	99.1312	-0.176213	0.228494	-0.771195	0.440592	0.694618	0	0	0	37.1446	-0.0763923
Rv0641	rplA	50S ribosomal protein L1(rplA)	596.626	-0.206983	0.161374	-1.28263	0.199622	0.378314	0	0	0	417.071	-0.810516	0.170451	-4.75513	1.98323e-06	3.08843e-05	0	0	0	267.238	-0.544388	0.160013	-3.40214	0.000668595	0.0054172	0	0	0	247.801	-0.210991	0.17118	-1.23256	0.217738	0.480248	0	0	0	168.961	-0.308856	0.181079	-1.70564	0.088075	0.275815	0	0	0	58.5741	-0.0121733
Rv0642c	mmaA4	hydroxymycolate synthase MmaA4(mmaA4)	227.595	0.514666	0.211746	2.43059	0.0150744	0.0587953	0	0	0	198.631	0.644287	0.228969	2.81386	0.00489504	0.0237692	0	0	0	163.643	0.188431	0.212642	0.886142	0.375541	0.592849	0	0	0	120.279	0.277053	0.215463	1.28585	0.198494	0.457288	0	0	0	94.0617	0.537444	0.227971	2.35751	0.0183981	0.0979687	0	0	0	38.5853	0.349083
Rv0643c	mmaA3	methoxy mycolic acid synthase MmaA3(mmaA3)	106.237	0.951117	0.225166	4.22408	2.39922e-05	0.000255033	0	0	0	72.6924	0.503017	0.248596	2.02343	0.043029	0.127929	0	0	0	70.5707	-0.38925	0.236162	-1.64823	0.0993049	0.252516	0	0	0	36.5716	0.172079	0.337931	0.509213	0.610603	0.812812	0	0	0	33.2264	0.780579	0.349333	2.23448	0.0254512	0.120132	0	0	0	13.2471	0.705025
Rv0644c	mmaA2	cyclopropane mycolic acid synthase CmaA(mmaA2)	105.081	0.792701	0.241173	3.28685	0.00101314	0.00660274	0	0	0	89.4103	0.857101	0.246647	3.47502	0.000510824	0.00389173	0	0	0	79.2986	0.125741	0.222511	0.5651	0.572005	0.752036	0	0	0	38.9574	0.5106	0.31748	1.60829	0.107771	0.324384	0	0	0	25.1316	0.354021	0.369725	0.957525	0.338302	0.612274	0	0	0	11.5629	-0.103607
Rv0645c	mmaA1	mycolic acid methyltransferase MmaA1(mmaA1)	42.939	0.615812	0.345889	1.78038	0.0750146	0.195268	0	0	0	38.2473	0.760191	0.365574	2.07945	0.0375762	0.115206	0	0	0	32.0501	0.202972	0.370208	0.548265	0.58351	0.759399	0	0	0	21.8209	0.326018	0.423597	0.769641	0.441513	0.68585	0	0	0	11.4675	-0.531319	0.677854	-0.783825	0.433143	0.687463	0	0	0	NA	NA
Rv0646c	LIPG	lipase/esterase LipG(lipG)	45.3545	0.464276	0.292759	1.58586	0.11277	0.258747	0	0	0	36.1783	0.365495	0.328176	1.11372	0.2654	0.459896	0	0	0	29.6754	-0.0385381	0.336818	-0.114418	0.908906	0.962267	0	0	0	16.7016	-0.290497	0.459325	-0.632442	0.527098	0.74991	0	0	0	17.8365	0.730351	0.464605	1.57198	0.115954	0.327856	0	0	0	NA	NA
Rv0647c	Rv0647c	hypothetical protein(Rv0647c)	109.2	1.22046	0.220836	5.52656	3.26567e-08	7.09088e-07	0	1	1	60.4692	0.295302	0.265684	1.11148	0.266363	0.460661	0	0	0	67.6169	-0.864613	0.248824	-3.4748	0.00051123	0.0042885	0	0	0	38.8066	0.342217	0.322085	1.0625	0.288007	0.555577	0	0	0	21.7386	-0.364004	0.426576	-0.853317	0.393484	0.652975	0	0	0	9.06612	-0.594954
Rv0648	Rv0648	alpha-mannosidase(Rv0648)	14.538	-0.27065	0.543702	-0.497791	0.618631	0.772151	0	0	0	15.8161	0.416151	0.537228	0.774625	0.438561	0.628538	0	0	0	10.1733	0.75494	0.611447	1.23468	0.21695	0.420556	0	0	0	10.906	0.108951	0.570611	0.190937	0.848575	0.937795	0	0	0	8.81396	0.39324	0.627015	0.627162	0.530553	NA	0	0	0	NA	NA
Rv0649	fabD2	malonyl CoA-acyl carrier protein transacylase(fabD2)	NA	NA	NA	NA	NA	NA	0	0	0	NA	NA	NA	NA	NA	NA	0	0	0	NA	NA	NA	NA	NA	NA	0	0	0	NA	NA	NA	NA	NA	NA	0	0	0	NA	NA	NA	NA	NA	NA	0	0	0	NA	NA
Rv0650	Rv0650	sugar kinase(Rv0650)	NA	NA	NA	NA	NA	NA	0	0	0	NA	NA	NA	NA	NA	NA	0	0	0	NA	NA	NA	NA	NA	NA	0	0	0	NA	NA	NA	NA	NA	NA	0	0	0	NA	NA	NA	NA	NA	NA	0	0	0	NA	NA
Rv0651	rplJ	50S ribosomal protein L10(rplJ)	121.995	0.562952	0.2398	2.34759	0.0188956	0.070237	0	0	0	76.0721	-0.227724	0.255982	-0.88961	0.373675	0.569126	0	0	0	66.5894	-0.730737	0.264998	-2.75752	0.00582408	0.0314317	0	0	0	39.84	0.417704	0.300935	1.38802	0.165131	0.412337	0	0	0	31.9899	0.690386	0.328634	2.10077	0.0356611	0.150879	0	0	0	13.5792	0.380303
Rv0652	rplL	50S ribosomal protein L7/L12(rplL)	25.5664	-0.532403	0.383076	-1.38981	0.164587	0.333274	0	0	0	18.6402	-1.10607	0.465653	-2.37531	0.0175342	0.0647685	0	0	0	10.1649	-0.495439	0.587912	-0.842709	0.399391	0.616153	0	0	0	11.7948	-0.994784	0.60946	-1.63224	0.102629	0.317595	0	0	0	11.8001	0.313245	0.523911	0.597898	0.549908	0.772513	0	0	0	NA	NA
Rv0653c	Rv0653c	transcriptional regulator(Rv0653c)	59.8421	0.262354	0.260703	1.00634	0.314254	0.513564	0	0	0	41.0477	-0.314239	0.31234	-1.00608	0.314377	0.512366	0	0	0	31.7824	-0.513057	0.337495	-1.52019	0.128464	0.300202	0	0	0	19.3093	0.377444	0.428393	0.881069	0.378281	0.640721	0	0	0	19.1246	1.21857	0.409918	2.97271	0.00295186	0.026318	0	1	1	NA	NA
Rv0654	Rv0654	carotenoid cleavage oxygenase(Rv0654)	199.673	-0.192314	0.191483	-1.00434	0.315216	0.514428	0	0	0	206.256	0.412331	0.182797	2.25568	0.0240908	0.08165	0	0	0	137.984	0.663001	0.181426	3.65438	0.000257803	0.00240434	0	0	0	58.2301	0.703075	0.282989	2.48446	0.0129747	0.0846024	0	0	0	47.8471	1.02981	0.303762	3.39019	0.000698434	0.00846488	0	1	1	21.6313	0.422019
Rv0655	mkl	ABC transporter ATP-binding protein(mkl)	309.115	-0.11236	0.207917	-0.540407	0.588916	0.750096	0	0	0	239.773	-0.319069	0.213277	-1.49603	0.134646	0.294538	0	0	0	161.884	-0.146074	0.17643	-0.827947	0.407701	0.619986	0	0	0	90.6378	-0.095595	0.217725	-0.439063	0.660616	0.843426	0	0	0	63.9466	-0.153389	0.316199	-0.485101	0.627605	0.832157	0	0	0	23.5319	0.0509477
Rv0656c	vapC6	ribonuclease VapC6(vapC6)	43.5692	0.310702	0.310469	1.00075	0.316948	0.515961	0	0	0	30.2306	-0.184164	0.367472	-0.501165	0.616255	0.765985	0	0	0	24.0414	-0.436744	0.401601	-1.08751	0.276813	0.485248	0	0	0	13.7707	-0.257775	0.513436	-0.502058	0.615627	0.81529	0	0	0	7.81767	-1.16536	0.80255	-1.45207	0.146482	NA	0	0	0	NA	NA
Rv0657c	vapB6	antitoxin VapB6(vapB6)	11.4429	0.351008	0.523192	0.670896	0.502287	0.682949	0	0	0	11.4681	0.879699	0.578673	1.5202	0.12846	0.28637	0	0	0	NA	NA	NA	NA	NA	NA	0	0	0	NA	NA	NA	NA	NA	NA	0	0	0	NA	NA	NA	NA	NA	NA	0	0	0	NA	NA
Rv0658c	Rv0658c	integral membrane protein(Rv0658c)	45.4052	0.293921	0.293805	1.00039	0.317121	0.515961	0	0	0	33.9743	-0.0109445	0.340036	-0.0321864	0.974323	0.985756	0	0	0	26.4888	-0.241406	0.370998	-0.650695	0.515244	0.709172	0	0	0	16.9159	0.687101	0.449731	1.52781	0.126561	0.355737	0	0	0	7.59514	-0.574306	0.76344	-0.75226	0.451895	NA	0	0	0	NA	NA
Rv0659c	mazF2	toxin MazF2(mazF2)	42.6303	-0.39108	0.296008	-1.32118	0.18644	0.361806	0	0	0	28.1699	-1.24523	0.413032	-3.01485	0.0025711	0.0141131	1	0	1	16.4312	-0.807066	0.489158	-1.64991	0.0989617	0.252112	0	0	0	18.5581	-0.990416	0.497339	-1.99143	0.0464337	0.197343	0	0	0	17.8147	0.135422	0.467047	0.289954	0.771851	0.913115	0	0	0	NA	NA
Rv0660c	mazE2	antitoxin MazE2(mazE2)	33.1242	-0.511087	0.357028	-1.4315	0.152286	0.316675	0	0	0	25.44	-0.768336	0.41335	-1.8588	0.0630551	0.170153	0	0	0	14.6653	-0.203106	0.47622	-0.426497	0.669746	0.821342	0	0	0	17.571	0.247216	0.444363	0.556338	0.57798	0.785411	0	0	0	9.57436	-0.482904	0.690543	-0.699311	0.484358	NA	0	0	0	NA	NA
Rv0661c	vapC7	ribonuclease VapC7(vapC7)	NA	NA	NA	NA	NA	NA	0	0	0	NA	NA	NA	NA	NA	NA	0	0	0	NA	NA	NA	NA	NA	NA	0	0	0	NA	NA	NA	NA	NA	NA	0	0	0	NA	NA	NA	NA	NA	NA	0	0	0	NA	NA
Rv0662c	vapB7	antitoxin VapB7(vapB7)	NA	NA	NA	NA	NA	NA	0	0	0	NA	NA	NA	NA	NA	NA	0	0	0	NA	NA	NA	NA	NA	NA	0	0	0	NA	NA	NA	NA	NA	NA	0	0	0	NA	NA	NA	NA	NA	NA	0	0	0	NA	NA
Rv0663	atsD	arylsulfatase AtsD(atsD)	186.505	0.186417	0.189325	0.984643	0.324799	0.523819	0	0	0	156.26	0.211025	0.195497	1.07943	0.280398	0.474716	0	0	0	117.075	0.08416	0.194703	0.432247	0.665562	0.818887	0	0	0	84.6834	-0.0162592	0.227674	-0.0714144	0.943068	0.976334	0	0	0	61.0787	0.0254609	0.26313	0.0967615	0.922916	0.976652	0	0	0	23.0004	0.141376
Rv0664	vapB8	antitoxin VapB8(vapB8)	NA	NA	NA	NA	NA	NA	0	0	0	NA	NA	NA	NA	NA	NA	0	0	0	NA	NA	NA	NA	NA	NA	0	0	0	NA	NA	NA	NA	NA	NA	0	0	0	NA	NA	NA	NA	NA	NA	0	0	0	NA	NA
Rv0665	vapC8	ribonuclease VapC8(vapC8)	NA	NA	NA	NA	NA	NA	0	0	0	NA	NA	NA	NA	NA	NA	0	0	0	NA	NA	NA	NA	NA	NA	0	0	0	NA	NA	NA	NA	NA	NA	0	0	0	NA	NA	NA	NA	NA	NA	0	0	0	NA	NA
Rv0666	Rv0666	membrane protein(Rv0666)	NA	NA	NA	NA	NA	NA	0	0	0	NA	NA	NA	NA	NA	NA	0	0	0	NA	NA	NA	NA	NA	NA	0	0	0	NA	NA	NA	NA	NA	NA	0	0	0	NA	NA	NA	NA	NA	NA	0	0	0	NA	NA
Rv0667	rpoB	DNA-directed RNA polymerase subunit beta(rpoB)	3814.94	-0.106995	0.166355	-0.643172	0.520112	0.697784	0	0	0	2710.73	-0.62081	0.144031	-4.31024	1.63076e-05	0.000201564	0	0	0	1819.1	-0.454129	0.132713	-3.42188	0.00062189	0.00513309	0	0	0	2489.14	-0.0491655	0.174117	-0.282371	0.777659	0.906344	0	0	0	1551.8	-0.42611	0.161124	-2.64461	0.00817842	0.0546873	0	0	0	573.474	-0.291886
Rv0668	rpoC	DNA-directed RNA polymerase subunit beta'(rpoC)	2370.63	0.387534	0.163996	2.36307	0.0181241	0.0681519	0	0	0	1360.77	-0.748838	0.150979	-4.95989	7.05322e-07	1.28521e-05	0	0	0	1133.97	-1.07696	0.12803	-8.41181	4.03722e-17	2.89835e-15	1	0	1	1527.97	0.199779	0.176675	1.13077	0.258152	0.526608	0	0	0	936.55	-0.192635	0.144215	-1.33575	0.181632	0.422657	0	0	0	380.301	-0.309203
Rv0669c	Rv0669c	neutral ceramidase(Rv0669c)	131.656	0.696989	0.201624	3.45688	0.000546469	0.00393922	0	0	0	94.4909	0.344043	0.2212	1.55534	0.119864	0.27443	0	0	0	84.5494	-0.292517	0.217035	-1.34779	0.177726	0.370953	0	0	0	100.565	0.530751	0.200696	2.64456	0.00817983	0.0623689	0	0	0	50.4927	-0.411469	0.286784	-1.43477	0.151353	0.382171	0	0	0	23.6964	-0.862205
Rv0670	end	endonuclease IV(end)	164.118	0.245018	0.203002	1.20697	0.227443	0.413575	0	0	0	129.991	0.118898	0.215999	0.550454	0.582008	0.741839	0	0	0	99.4421	-0.0673997	0.208596	-0.323111	0.746611	0.876455	0	0	0	131.652	1.36766	0.254772	5.36817	7.95392e-08	4.27459e-06	0	1	1	52.0621	0.0686865	0.29728	0.23105	0.817276	0.930431	0	0	0	34.7092	-1.2306
Rv0671	lpqP	lipoprotein LpqP(lpqP)	55.7426	-0.246341	0.270983	-0.909063	0.363317	0.557698	0	0	0	45.4903	-0.304486	0.311367	-0.9779	0.328124	0.524629	0	0	0	29.3834	0.000842596	0.358666	0.00234925	0.998126	0.998449	0	0	0	28.7562	0.45921	0.367469	1.24966	0.211425	0.473114	0	0	0	18.4515	0.0863069	0.460083	0.18759	0.851198	0.942311	0	0	0	NA	NA
Rv0672	fadE8	acyl-CoA dehydrogenase FadE8(fadE8)	73.5077	-0.796402	0.259925	-3.06397	0.00218424	0.0123911	0	0	0	68.5105	-0.377519	0.270817	-1.394	0.163317	0.335459	0	0	0	36.9857	0.477702	0.320167	1.49204	0.135689	0.310504	0	0	0	42.2195	0.174664	0.31464	0.555121	0.578812	0.786166	0	0	0	34.033	0.491774	0.413816	1.18839	0.234681	0.493777	0	0	0	13.5397	0.415483
Rv0673	echA4	enoyl-CoA hydratase EchA4(echA4)	20.7921	-0.239084	0.410588	-0.582298	0.560366	0.72907	0	0	0	16.0064	-0.442799	0.498665	-0.887967	0.374558	0.569245	0	0	0	10.3302	-0.15704	0.599123	-0.262117	0.793231	0.900259	0	0	0	17.29	0.63573	0.450846	1.41008	0.158515	0.402856	0	0	0	10.7642	0.365159	0.567534	0.643413	0.519956	0.751477	0	0	0	NA	NA
Rv0674	Rv0674	hypothetical protein(Rv0674)	14.0317	-0.295993	0.525357	-0.563412	0.573154	0.73869	0	0	0	15.449	0.436452	0.472534	0.923641	0.355673	0.549788	0	0	0	9.96557	0.806621	0.620668	1.2996	0.193737	0.390383	0	0	0	9.12337	0.355411	0.592724	0.599623	0.548758	0.766972	0	0	0	5.84333	0.0692598	0.862303	0.0803196	0.935983	NA	0	0	0	NA	NA
Rv0675	echA5	enoyl-CoA hydratase EchA5(echA5)	18.1073	-0.290062	0.440225	-0.658895	0.509963	0.688392	0	0	0	15.911	-0.185941	0.489236	-0.380064	0.703898	0.831366	0	0	0	10.0595	0.179186	0.58435	0.306641	0.759117	0.884299	0	0	0	10.2223	-0.0418396	0.577497	-0.07245	0.942244	0.976334	0	0	0	8.22598	0.109009	0.786046	0.13868	0.889703	NA	0	0	0	NA	NA
Rv0676c	mmpL5	transmembrane transport protein MmpL5(mmpL5)	128.777	0.144598	0.208354	0.694	0.487682	0.670297	0	0	0	89.4279	-0.377196	0.256436	-1.47092	0.141313	0.304205	0	0	0	66.6181	-0.462346	0.260754	-1.77311	0.07621	0.211755	0	0	0	101.183	0.878808	0.228215	3.85079	0.000117739	0.00221641	0	0	0	45.6797	-0.315295	0.345037	-0.9138	0.360822	0.626592	0	0	0	24.8599	-1.10036
Rv0677c	mmpS5	membrane protein MmpS5(mmpS5)	43.6556	1.02604	0.332609	3.08483	0.00203671	0.0118315	0	1	1	28.1052	0.467697	0.388186	1.20483	0.22827	0.42006	0	0	0	28.6111	-0.500681	0.376986	-1.32811	0.18414	0.378596	0	0	0	33.2467	1.97446	0.321519	6.14103	8.1989e-10	7.38344e-08	0	1	1	7.1846	-0.984953	0.803497	-1.22583	0.220262	NA	0	0	0	7.73409	-2.86622
Rv0678	Rv0678	hypothetical protein(Rv0678)	32.6293	0.0198193	0.360785	0.0549336	0.956191	0.979292	0	0	0	19.996	-1.01468	0.482435	-2.10324	0.0354444	0.109735	0	0	0	14.3985	-0.984704	0.53249	-1.84924	0.0644226	0.187616	0	0	0	40.6379	0.859644	0.31196	2.75562	0.00585807	0.0481314	0	0	0	19.1014	-0.355383	0.503382	-0.70599	0.480194	0.724025	0	0	0	10.1261	-1.07124
Rv0679c	Rv0679c	hypothetical protein(Rv0679c)	20.798	-0.100084	0.40936	-0.244488	0.806853	0.896755	0	0	0	17.8788	-0.0213505	0.438626	-0.0486759	0.961178	0.979182	0	0	0	12.0743	0.144563	0.530821	0.272338	0.785362	0.897445	0	0	0	18.254	1.17461	0.42637	2.75491	0.00587084	0.0481314	0	1	1	14.6968	1.40013	0.493741	2.83576	0.00457166	0.0361501	0	1	1	NA	NA
Rv0680c	Rv0680c	transmembrane protein(Rv0680c)	29.3308	-0.356606	0.356715	-0.999694	0.317459	0.515961	0	0	0	33.4021	0.539306	0.359386	1.50063	0.133451	0.293194	0	0	0	21.4924	0.953457	0.41746	2.28395	0.0223747	0.0871005	0	0	0	15.5726	-0.344057	0.478704	-0.718726	0.47231	0.707933	0	0	0	10.6474	-0.311446	0.592285	-0.525838	0.599001	0.806174	0	0	0	NA	NA
Rv0681	Rv0681	transcriptional regulator(Rv0681)	115.692	1.14616	0.238804	4.79959	1.58994e-06	2.28297e-05	0	1	1	87.2	0.944314	0.236502	3.99285	6.52852e-05	0.000672837	0	0	0	86.8441	-0.143832	0.234568	-0.613176	0.53976	0.72857	0	0	0	35.9777	1.01514	0.322585	3.14687	0.00165026	0.0190292	0	1	1	34.8051	1.64355	0.302865	5.42666	5.74171e-08	2.05553e-06	0	1	1	16.2785	0.720068
Rv0682	rpsL	30S ribosomal protein S12(rpsL)	452.367	0.127435	0.175947	0.724282	0.468893	0.654795	0	0	0	354.141	-0.0436806	0.16772	-0.260438	0.794526	0.886442	0	0	0	260.387	-0.112685	0.169706	-0.664001	0.506689	0.702042	0	0	0	173.131	-0.410624	0.193031	-2.12725	0.0333997	0.156523	0	0	0	132.425	-0.175728	0.199036	-0.882896	0.377292	0.642253	0	0	0	43.5312	0.33838
Rv0683	rpsG	30S ribosomal protein S7(rpsG)	313.99	-0.0278783	0.18833	-0.148029	0.88232	0.939588	0	0	0	218.902	-0.598087	0.183061	-3.26715	0.00108634	0.00708529	0	0	0	151.585	-0.51039	0.193499	-2.63769	0.00834731	0.0414946	0	0	0	123.872	-0.474242	0.208242	-2.27736	0.0227649	0.12254	0	0	0	89.3357	-0.385352	0.2961	-1.30143	0.193113	0.439445	0	0	0	28.3449	0.173767
Rv0684	fusA1	elongation factor G(fusA1)	1524.83	0.112553	0.195305	0.576292	0.564418	0.731401	0	0	0	1116.96	-0.257459	0.140733	-1.82942	0.0673368	0.178974	0	0	0	818.918	-0.312506	0.170019	-1.83806	0.0660531	0.190923	0	0	0	659.03	-0.321455	0.183551	-1.75131	0.0798929	0.275573	0	0	0	533.242	0.107196	0.169875	0.631029	0.528022	0.757993	0	0	0	183.403	0.510491
Rv0685	tuf	elongation factor Tu(tuf)	1302.48	-0.134465	0.148988	-0.90252	0.366781	0.561283	0	0	0	1050.69	-0.222545	0.146408	-1.52003	0.128504	0.28637	0	0	0	703.646	-0.0298237	0.131236	-0.227253	0.820227	0.914095	0	0	0	629.95	-0.47835	0.132131	-3.62027	0.000294295	0.00473716	0	0	0	537.003	0.120483	0.120887	0.996657	0.318931	0.592152	0	0	0	176.459	0.681109
Rv0686	Rv0686	membrane protein(Rv0686)	178.973	-0.406017	0.20011	-2.02897	0.0424613	0.13175	0	0	0	128.555	-0.946192	0.219703	-4.3067	1.65711e-05	0.000203399	0	0	0	75.8085	-0.481318	0.232862	-2.06697	0.0387374	0.130264	0	0	0	75.4368	0.00799013	0.245718	0.0325175	0.974059	0.989804	0	0	0	53.7415	0.0231162	0.280576	0.0823885	0.934338	0.979097	0	0	0	20.1473	0.112051
Rv0687	Rv0687	NAD-dependent oxidoreductase(Rv0687)	110.964	-0.0577558	0.212809	-0.271397	0.786086	0.882831	0	0	0	96.8673	0.0963535	0.225101	0.428046	0.668618	0.804948	0	0	0	67.0721	0.213115	0.241967	0.880764	0.378446	0.595748	0	0	0	72.8303	0.220154	0.267737	0.822277	0.410919	0.668426	0	0	0	50.4334	0.170287	0.331173	0.514194	0.607116	0.814915	0	0	0	20.9663	0.0309732
Rv0688	Rv0688	ferredoxin reductase(Rv0688)	99.7768	-0.822518	0.244139	-3.36906	0.000754254	0.00516519	0	0	0	85.8677	-0.698458	0.242417	-2.88123	0.0039613	0.0200619	0	0	0	43.801	0.185405	0.302037	0.613848	0.539316	0.728289	0	0	0	57.2628	-0.933023	0.294073	-3.17276	0.00150996	0.0179685	0	0	0	41.2569	-0.847606	0.34946	-2.42547	0.0152884	0.0863843	0	0	0	10.9922	0.173992
Rv0689c	Rv0689c	hypothetical protein(Rv0689c)	NA	NA	NA	NA	NA	NA	0	0	0	NA	NA	NA	NA	NA	NA	0	0	0	NA	NA	NA	NA	NA	NA	0	0	0	NA	NA	NA	NA	NA	NA	0	0	0	NA	NA	NA	NA	NA	NA	0	0	0	NA	NA
Rv0690c	Rv0690c	hypothetical protein(Rv0690c)	52.274	0.0286337	0.293911	0.0974231	0.92239	0.959945	0	0	0	39.5953	-0.215355	0.339715	-0.633929	0.526127	0.70104	0	0	0	28.3875	-0.186883	0.354752	-0.526799	0.598333	0.770891	0	0	0	45.9588	1.08011	0.291335	3.70744	0.000209361	0.00359583	0	1	1	18.6534	-0.423742	0.482232	-0.87871	0.379558	0.643287	0	0	0	11.066	-1.38252
Rv0691A	Rv0691A	electron carrier mycofactocin(Rv0691A)	NA	NA	NA	NA	NA	NA	0	0	0	NA	NA	NA	NA	NA	NA	0	0	0	NA	NA	NA	NA	NA	NA	0	0	0	NA	NA	NA	NA	NA	NA	0	0	0	NA	NA	NA	NA	NA	NA	0	0	0	NA	NA
Rv0691c	Rv0691c	mycofactocin biosynthesis transcriptional regulator MftR(Rv0691c)	25.4492	0.823064	0.403112	2.04178	0.0411738	0.129067	0	0	0	17.2899	0.394279	0.519261	0.759307	0.447669	0.634781	0	0	0	16.3379	-0.373599	0.500736	-0.746101	0.455606	0.66185	0	0	0	7.11111	-1.18735	0.787026	-1.50865	0.131388	0.363005	0	0	0	5.16499	-0.89079	0.936197	-0.951498	0.341352	NA	0	0	0	NA	NA
Rv0692	Rv0692	mycofactocin system protein MftB(Rv0692)	10.8524	-1.83586	0.641666	-2.86108	0.00422199	0.0215394	1	0	1	8.49155	-2.17485	1.42022	-1.53135	0.125683	0.282627	0	0	0	NA	NA	NA	NA	NA	NA	0	0	0	5.69413	-1.79624	0.965099	-1.8612	0.0627156	0.237195	0	0	0	3.05271	-3.16435	1.28605	-2.46051	0.0138738	NA	0	0	0	NA	NA
Rv0693	Rv0693	mycofactocin radical SAM maturase MftC(Rv0693)	79.9935	-1.51454	0.278815	-5.43207	5.57041e-08	1.14001e-06	1	0	1	55.3626	-2.94496	0.398031	-7.39882	1.37398e-13	6.56352e-12	1	0	1	16.4864	-1.37862	0.482293	-2.85847	0.00425695	0.0248249	1	0	1	39.3694	-0.591328	0.336707	-1.75621	0.0790529	0.274379	0	0	0	19.8803	-2.44761	0.692883	-3.53251	0.000411641	0.00556912	1	0	1	NA	NA
Rv0694	Rv0694	mycofactocin system heme/flavin oxidoreductase MftD(Rv0694)	90.436	-0.0780419	0.281491	-0.277245	0.781592	0.88002	0	0	0	52.0529	-1.53198	0.359713	-4.25889	2.05441e-05	0.000243703	1	0	1	34.8351	-1.39379	0.346154	-4.02649	5.66145e-05	0.000664521	1	0	1	50.3415	0.529419	0.297483	1.77966	0.075131	0.264906	0	0	0	23.6896	-0.702928	0.47049	-1.49403	0.135167	0.359878	0	0	0	10.9992	-1.12554
Rv0695	Rv0695	mycofactocin system creatinine amidohydrolase family protein MftE(Rv0695)	43.6584	0.0198908	0.35672	0.0557603	0.955533	0.978899	0	0	0	22.0861	-2.19253	0.557246	-3.93459	8.33402e-05	0.000827549	1	0	1	15.465	-2.15249	0.547161	-3.93392	8.35704e-05	0.000911596	1	0	1	16.8318	0.346627	0.452305	0.766356	0.443464	0.687906	0	0	0	8.55882	-0.815804	0.737829	-1.10568	0.268864	NA	0	0	0	NA	NA
Rv0696	Rv0696	mycofactocin biosynthesis glycosyltransferase MftF(Rv0696)	30.8673	0.0171296	0.361914	0.0473305	0.96225	0.980925	0	0	0	16.6866	-1.71167	0.552628	-3.09733	0.0019527	0.0114855	1	0	1	11.6729	-1.66592	0.582882	-2.85808	0.00426212	0.0248249	1	0	1	13.1414	0.675876	0.556613	1.21427	0.224646	0.488333	0	0	0	5.28842	-1.55402	1.13066	-1.37444	0.169305	NA	0	0	0	NA	NA
Rv0697	Rv0697	dehydrogenase(Rv0697)	20.068	0.678131	0.431913	1.57006	0.1164	0.264374	0	0	0	16.2728	0.649108	0.506291	1.28208	0.199813	0.38388	0	0	0	14.2279	0.026379	0.553629	0.0476474	0.961997	0.981714	0	0	0	7.68754	-0.841495	0.758569	-1.10932	0.267292	0.535549	0	0	0	3.77439	-2.29852	1.29053	-1.78107	0.0749012	NA	0	0	0	NA	NA
Rv0698	Rv0698	hypothetical protein(Rv0698)	33.9184	1.02073	0.329246	3.1002	0.00193393	0.0113269	0	1	1	18.2352	-0.0705777	0.439475	-0.160596	0.872412	0.927467	0	0	0	19.2629	-1.02485	0.434378	-2.35936	0.0183064	0.0772021	0	0	0	14.9723	-0.639306	0.517357	-1.23572	0.216564	0.478509	0	0	0	8.52973	-1.86094	0.906029	-2.05395	0.0399807	NA	0	0	0	NA	NA
Rv0699	Rv0699	hypothetical protein(Rv0699)	NA	NA	NA	NA	NA	NA	0	0	0	NA	NA	NA	NA	NA	NA	0	0	0	NA	NA	NA	NA	NA	NA	0	0	0	NA	NA	NA	NA	NA	NA	0	0	0	NA	NA	NA	NA	NA	NA	0	0	0	NA	NA
Rv0700	rpsJ	30S ribosomal protein S10(rpsJ)	561.566	0.201383	0.155797	1.2926	0.19615	0.373935	0	0	0	360.112	-0.600871	0.165652	-3.62731	0.00028639	0.00236539	0	0	0	274.86	-0.742938	0.148779	-4.99357	5.92735e-07	1.08915e-05	0	0	0	204.671	0.145216	0.185544	0.782654	0.43383	0.680246	0	0	0	121.177	-0.359324	0.220121	-1.6324	0.102596	0.304906	0	0	0	48.6387	-0.424371
Rv0701	rplC	50S ribosomal protein L3(rplC)	427.977	-0.300951	0.193869	-1.55235	0.120579	0.270222	0	0	0	269.143	-1.43634	0.211504	-6.79109	1.11292e-11	4.3713e-10	1	0	1	161.988	-1.0772	0.188774	-5.70628	1.15472e-08	2.68017e-07	1	0	1	150.793	-0.499805	0.245596	-2.03507	0.0418442	0.183938	0	0	0	99.6056	-0.730704	0.28061	-2.60398	0.00921473	0.0595475	0	0	0	30.8599	-0.144883
Rv0702	rplD	50S ribosomal protein L4(rplD)	450.087	-0.0283856	0.224625	-0.126368	0.89944	0.948447	0	0	0	269.671	-1.23078	0.238248	-5.16598	2.39188e-07	4.67144e-06	1	0	1	185.459	-1.14456	0.216639	-5.28325	1.26911e-07	2.54398e-06	1	0	1	180.645	-0.162575	0.303417	-0.535814	0.592087	0.797589	0	0	0	120.371	-0.334908	0.37341	-0.896892	0.369777	0.635033	0	0	0	42.928	-0.092074
Rv0703	rplW	50S ribosomal protein L23(rplW)	159.066	-0.01058	0.219921	-0.048108	0.96163	0.980631	0	0	0	103.93	-0.834435	0.260152	-3.20749	0.00133897	0.00834788	0	0	0	72.0927	-0.762301	0.281994	-2.70325	0.0068665	0.035625	0	0	0	71.1317	-1.1583	0.301748	-3.83862	0.000123727	0.00231605	1	0	1	48.7599	-1.27502	0.36792	-3.46549	0.000529274	0.00688056	1	0	1	10.9072	-0.0275768
Rv0704	rplB	50S ribosomal protein L2(rplB)	662.192	0.508726	0.162688	3.127	0.00176601	0.0105163	0	0	0	408.443	-0.322908	0.168671	-1.91442	0.0555661	0.154423	0	0	0	353.058	-0.772829	0.150299	-5.14193	2.71934e-07	5.24663e-06	0	0	0	256.907	-0.278554	0.201014	-1.38574	0.165826	0.412337	0	0	0	179.832	-0.274177	0.18774	-1.46041	0.144178	0.37095	0	0	0	60.8411	0.0787129
Rv0705	rpsS	30S ribosomal protein S19(rpsS)	149.823	0.636848	0.208701	3.05149	0.00227712	0.0127899	0	0	0	88.632	-0.290684	0.253425	-1.14702	0.251373	0.446534	0	0	0	80.6631	-0.867346	0.258588	-3.35417	0.000796045	0.006301	0	0	0	67.6397	0.222832	0.247058	0.90194	0.367089	0.630484	0	0	0	47.0913	0.233023	0.279913	0.832481	0.405138	0.663445	0	0	0	19.0991	0.0799932
Rv0706	rplV	50S ribosomal protein L22(rplV)	84.9442	-0.283318	0.281667	-1.00586	0.314484	0.513564	0	0	0	56.1246	-1.19695	0.334085	-3.58279	0.000339943	0.00271878	1	0	1	34.2786	-0.850959	0.350926	-2.42489	0.0153128	0.0678202	0	0	0	36.8793	-0.715615	0.354357	-2.01947	0.0434383	0.188951	0	0	0	30.5709	-0.201511	0.392109	-0.513915	0.607311	0.814915	0	0	0	NA	NA
Rv0707	rpsC	30S ribosomal protein S3(rpsC)	168.314	-0.01267	0.222771	-0.0568746	0.954645	0.978795	0	0	0	108.642	-0.873883	0.250103	-3.49409	0.000475675	0.00368752	0	0	0	75.66	-0.802137	0.233874	-3.42978	0.000604069	0.0050128	0	0	0	80.3412	-0.412019	0.288969	-1.42582	0.15392	0.395972	0	0	0	51.0732	-0.815228	0.424043	-1.92251	0.0545414	0.205037	0	0	0	16.0579	-0.304686
Rv0708	rplP	50S ribosomal protein L16(rplP)	81.2424	0.142502	0.246372	0.5784	0.562994	0.730886	0	0	0	55.9707	-0.43313	0.282363	-1.53395	0.125042	0.281364	0	0	0	41.2512	-0.51415	0.30736	-1.67279	0.0943678	0.244242	0	0	0	36.1795	-0.136098	0.327019	-0.416178	0.67728	0.852669	0	0	0	30.5429	0.409754	0.344134	1.19068	0.233779	0.493363	0	0	0	11.238	0.611116
Rv0709	rpmC	50S ribosomal protein L29(rpmC)	46.0793	0.59841	0.296972	2.01504	0.0439007	0.13442	0	0	0	27.4337	-0.290334	0.3732	-0.777957	0.436594	0.626364	0	0	0	24.7677	-0.832951	0.396543	-2.10053	0.0356821	0.122662	0	0	0	18.7504	-0.713931	0.460537	-1.55021	0.121091	0.346329	0	0	0	15.3567	-0.329147	0.511928	-0.642955	0.520253	0.751477	0	0	0	NA	NA
Rv0710	rpsQ	30S ribosomal protein S17(rpsQ)	194.283	1.08475	0.204046	5.31622	1.05947e-07	2.05886e-06	0	1	1	110.857	0.202388	0.219244	0.923121	0.355944	0.549874	0	0	0	118.105	-0.821377	0.205916	-3.98888	6.63851e-05	0.000745202	0	0	0	89.2274	0.621493	0.232229	2.67621	0.00744601	0.0578324	0	0	0	62.6549	0.637729	0.278716	2.2881	0.0221319	0.110993	0	0	0	28.5179	0.096549
Rv0711	atsA	arylsulfatase AtsA(atsA)	368.791	0.538835	0.16391	3.28739	0.00101121	0.00660274	0	0	0	326.538	0.693001	0.164545	4.21161	2.53554e-05	0.000291011	0	0	0	270.129	0.213734	0.149196	1.43257	0.151981	0.336078	0	0	0	134.246	0.30912	0.209731	1.47388	0.140513	0.375491	0	0	0	115.145	0.821948	0.333856	2.46198	0.0138172	0.0797832	0	0	0	47.6838	0.589012
Rv0712	Rv0712	hypothetical protein(Rv0712)	53.4769	-0.103309	0.27456	-0.376272	0.706715	0.831356	0	0	0	42.041	-0.276019	0.311262	-0.886773	0.375201	0.569874	0	0	0	28.4592	-0.112869	0.347867	-0.324461	0.745589	0.876455	0	0	0	26.6481	0.140321	0.373196	0.375998	0.706918	0.870133	0	0	0	17.3466	-0.112432	0.491976	-0.228531	0.819233	0.93073	0	0	0	NA	NA
Rv0713	Rv0713	transmembrane protein(Rv0713)	46.7127	-0.0206847	0.296858	-0.069679	0.944449	0.972862	0	0	0	44.6303	0.345053	0.306154	1.12706	0.259718	0.454281	0	0	0	31.1473	0.425841	0.336242	1.26647	0.205344	0.40453	0	0	0	28.7079	0.648183	0.350673	1.8484	0.0645452	0.241646	0	0	0	13.2473	-0.540117	0.561113	-0.96258	0.335758	0.610398	0	0	0	NA	NA
Rv0714	rplN	50S ribosomal protein L14(rplN)	201.039	0.695524	0.196677	3.53638	0.000405645	0.00308654	0	0	0	135.999	0.175109	0.202381	0.865245	0.386904	0.578972	0	0	0	122.908	-0.460182	0.208097	-2.21138	0.0270094	0.0998537	0	0	0	82.6266	0.881201	0.23788	3.70439	0.000211897	0.00362072	0	0	0	56.3114	0.743612	0.262299	2.83498	0.00458285	0.0361501	0	0	0	27.4892	-0.0227864
Rv0715	rplX	50S ribosomal protein L24(rplX)	154.172	0.614823	0.198778	3.09301	0.00198138	0.0115478	0	0	0	88.9875	-0.400611	0.238023	-1.68307	0.0923607	0.226105	0	0	0	80.8637	-0.955762	0.227372	-4.20352	2.62793e-05	0.000332476	0	0	0	62.1418	0.582478	0.248657	2.34249	0.0191555	0.108732	0	0	0	33.3448	-0.147341	0.349414	-0.421681	0.673258	0.853771	0	0	0	15.7801	-0.642946
Rv0716	rplE	50S ribosomal protein L5(rplE)	163.223	-0.610153	0.196855	-3.09951	0.00193843	0.0113346	0	0	0	106.58	-1.7322	0.24368	-7.10851	1.17304e-12	5.24897e-11	1	0	1	54.5954	-1.06199	0.269851	-3.93546	8.30385e-05	0.000909007	1	0	1	52.1378	-1.63864	0.347154	-4.72021	2.35601e-06	8.09301e-05	1	0	1	45.7939	-0.642781	0.543523	-1.18262	0.23696	0.49721	0	0	0	10.1627	1.09621
Rv0717	rpsN1	30S ribosomal protein S14(rpsN1)	140.008	0.550397	0.231341	2.37916	0.017352	0.0662927	0	0	0	86.6061	-0.279165	0.249157	-1.12044	0.262526	0.457022	0	0	0	75.7587	-0.771109	0.258556	-2.98237	0.00286027	0.0179101	0	0	0	49.0609	-0.337995	0.297598	-1.13574	0.256065	0.525698	0	0	0	42.7271	0.271461	0.308579	0.879713	0.379015	0.643287	0	0	0	14.4883	0.706339
Rv0718	rpsH	30S ribosomal protein S8(rpsH)	211.986	0.00896447	0.183801	0.0487727	0.9611	0.980372	0	0	0	142.233	-0.685572	0.216796	-3.16229	0.00156532	0.00945881	0	0	0	100.021	-0.635956	0.216028	-2.94386	0.00324148	0.0201054	0	0	0	88.8125	-0.809641	0.235064	-3.44435	0.00057243	0.00828657	0	0	0	68.0874	-0.47169	0.255012	-1.84968	0.0643596	0.223197	0	0	0	19.5641	0.41213
Rv0719	rplF	50S ribosomal protein L6(rplF)	200.15	0.160083	0.188581	0.848881	0.395948	0.587977	0	0	0	134.032	-0.501789	0.208146	-2.41076	0.0159195	0.0599951	0	0	0	100.048	-0.602943	0.212034	-2.84361	0.00446055	0.0256898	0	0	0	87.82	-0.308232	0.230625	-1.33651	0.181382	0.432947	0	0	0	61.8956	-0.266749	0.289189	-0.922406	0.356317	0.622952	0	0	0	20.6135	0.116368
Rv0720	rplR	50S ribosomal protein L18(rplR)	56.7532	-0.0388662	0.308647	-0.125924	0.899792	0.948537	0	0	0	38.2217	-0.756319	0.351213	-2.15345	0.0312833	0.0998073	0	0	0	26.269	-0.654793	0.384244	-1.70411	0.0883605	0.234136	0	0	0	24.9014	-0.475447	0.479315	-0.99193	0.321232	0.58897	0	0	0	24.4806	0.397628	0.44035	0.902982	0.366536	0.630741	0	0	0	NA	NA
Rv0721	rpsE	30S ribosomal protein S5(rpsE)	164.227	-0.498752	0.199765	-2.4967	0.0125356	0.0507264	0	0	0	112.649	-1.27205	0.24354	-5.22316	1.75895e-07	3.60175e-06	1	0	1	62.4485	-0.713594	0.261193	-2.73205	0.00629412	0.0333848	0	0	0	88.1484	-0.499332	0.26869	-1.85839	0.0631132	0.237888	0	0	0	61.6559	-0.512044	0.324312	-1.57886	0.114368	0.325347	0	0	0	18.9874	0.074457
Rv0722	rpmD	50S ribosomal protein L30(rpmD)	24.116	0.581686	0.37837	1.53734	0.124209	0.275753	0	0	0	11.1558	-1.36914	0.629151	-2.17617	0.0295427	0.0954602	0	0	0	10.5888	-1.89749	0.636478	-2.98124	0.00287087	0.01794	1	0	1	10.6682	-0.1628	0.600551	-0.271084	0.786326	0.908474	0	0	0	5.29166	-1.75894	1.1479	-1.53231	0.125446	NA	0	0	0	NA	NA
Rv0723	rplO	50S ribosomal protein L15(rplO)	145.141	-0.105768	0.225687	-0.468649	0.639321	0.787139	0	0	0	88.3657	-1.27466	0.261764	-4.86951	1.11873e-06	1.83089e-05	1	0	1	58.7379	-1.10853	0.289955	-3.82312	0.000131772	0.00135593	1	0	1	70.6409	0.282229	0.24363	1.15844	0.246686	0.515333	0	0	0	45.9171	0.0719295	0.332026	0.216638	0.82849	0.932703	0	0	0	18.8175	-0.119835
Rv0724	sppA	protease IV SppA(sppA)	246.345	-0.242099	0.192258	-1.25924	0.207943	0.388705	0	0	0	189.241	-0.504414	0.210654	-2.39452	0.0166422	0.06232	0	0	0	121.065	-0.203626	0.197863	-1.02913	0.30342	0.518924	0	0	0	142.2	0.109009	0.197167	0.552877	0.580348	0.787345	0	0	0	75.1775	-0.821008	0.292073	-2.81097	0.00493927	0.0379329	0	0	0	29.615	-0.848636
Rv0724A			NA	NA	NA	NA	NA	NA	0	0	0	NA	NA	NA	NA	NA	NA	0	0	0	NA	NA	NA	NA	NA	NA	0	0	0	NA	NA	NA	NA	NA	NA	0	0	0	NA	NA	NA	NA	NA	NA	0	0	0	NA	NA
Rv0725c	Rv0725c	hypothetical protein(Rv0725c)	49.585	0.328488	0.285969	1.14868	0.250686	0.43975	0	0	0	27.8958	-0.884693	0.383875	-2.30464	0.0211867	0.0744484	0	0	0	22.9698	-1.15954	0.413497	-2.80423	0.00504366	0.0283087	1	0	1	22.2594	-0.309068	0.423998	-0.728937	0.46604	0.706232	0	0	0	14.3532	-0.853016	0.572606	-1.48971	0.1363	0.361826	0	0	0	NA	NA
Rv0726c	Rv0726c	S-adenosylmethionine-dependent methyltransferase(Rv0726c)	126.893	-0.205407	0.216746	-0.947688	0.343289	0.543157	0	0	0	100.881	-0.334657	0.230197	-1.45378	0.146006	0.310376	0	0	0	65.9767	-0.0703518	0.249911	-0.281507	0.778322	0.894332	0	0	0	69.4878	-1.31177	0.298085	-4.40066	1.07924e-05	0.00032991	1	0	1	56.4814	-0.544991	0.295924	-1.84166	0.065525	0.226227	0	0	0	14.1432	0.763292
Rv0727c	fucA	L-fuculose phosphate aldolase FucA(fucA)	23.939	-0.504447	0.391409	-1.2888	0.197469	0.375555	0	0	0	22.2507	-0.193748	0.431972	-0.448519	0.653778	0.793105	0	0	0	13.0854	0.386602	0.52736	0.733089	0.463504	0.666771	0	0	0	13.8754	-0.479194	0.513484	-0.933221	0.350706	0.616	0	0	0	7.67266	-1.63112	0.904821	-1.8027	0.0714349	NA	0	0	0	NA	NA
Rv0728c	serA2	D-3-phosphoglycerate dehydrogenase SerA(serA2)	12.2083	-0.136692	0.532762	-0.256572	0.797509	0.89054	0	0	0	12.7369	0.396245	0.561422	0.705788	0.48032	0.662426	0	0	0	NA	NA	NA	NA	NA	NA	0	0	0	5.45952	-1.75062	0.972298	-1.80049	0.0717828	0.25746	0	0	0	5.53082	-0.268039	0.824351	-0.325151	0.745067	NA	0	0	0	NA	NA
Rv0729	XYLB	D-xylulose kinase XylB(xylB)	12.3323	-1.65115	0.583914	-2.82774	0.00468784	0.0231853	1	0	1	11.2124	-1.24606	0.607875	-2.04987	0.0403774	0.121579	0	0	0	NA	NA	NA	NA	NA	NA	0	0	0	5.2122	-1.13439	0.899666	-1.2609	0.207346	0.468391	0	0	0	5.93593	0.284951	0.776	0.367204	0.713467	NA	0	0	0	NA	NA
Rv0730	Rv0730	GCN5-like N-acetyltransferase(Rv0730)	53.2546	-0.22255	0.275068	-0.809072	0.418474	0.609308	0	0	0	48.7644	0.0702974	0.284648	0.246963	0.804937	0.891689	0	0	0	31.9839	0.35238	0.327095	1.0773	0.281346	0.492076	0	0	0	22.6161	-0.756726	0.419631	-1.80331	0.0713393	0.257254	0	0	0	16.5129	-0.739163	0.522071	-1.41583	0.156826	0.388641	0	0	0	NA	NA
Rv0731c	Rv0731c	S-adenosylmethionine-dependent methyltransferase(Rv0731c)	26.5446	-0.0870601	0.400175	-0.217555	0.827776	0.908303	0	0	0	22.582	-0.0658474	0.428848	-0.153545	0.877969	0.930063	0	0	0	15.3551	0.0911074	0.500264	0.182119	0.85549	0.932571	0	0	0	8.14089	-0.953442	0.69889	-1.36422	0.172497	0.421478	0	0	0	8.3576	0.143937	0.642653	0.223973	0.822778	NA	0	0	0	NA	NA
Rv0732	secY	preprotein translocase SecY(secY)	190.136	-0.112584	0.201199	-0.559563	0.575777	0.74109	0	0	0	154.705	-0.167124	0.215787	-0.774487	0.438643	0.628538	0	0	0	104.306	0.00471282	0.215382	0.0218813	0.982543	0.992238	0	0	0	67.8514	-0.236925	0.243543	-0.972827	0.330639	0.596572	0	0	0	52.3991	0.0159209	0.293383	0.0542666	0.956723	0.983196	0	0	0	18.2795	0.353249
Rv0733	ADK	adenylate kinase(adk)	67.1404	-0.272452	0.256009	-1.06422	0.287227	0.483927	0	0	0	56.5937	-0.248575	0.280877	-0.884994	0.37616	0.570528	0	0	0	35.9241	0.0896131	0.329756	0.271756	0.78581	0.897445	0	0	0	21.0448	-1.32059	0.474373	-2.78388	0.00537134	0.045116	1	0	1	15.9597	-0.776287	0.518222	-1.49798	0.134138	0.358149	0	0	0	NA	NA
Rv0734	mapA	methionine aminopeptidase(mapA)	35.1001	-0.715485	0.328728	-2.17653	0.0295159	0.100773	0	0	0	25.3557	-1.33246	0.422	-3.15748	0.00159139	0.00959991	1	0	1	12.7037	-0.553402	0.525683	-1.05273	0.292465	0.506928	0	0	0	11.2251	-0.672556	0.63251	-1.06331	0.28764	0.555577	0	0	0	8.56528	-0.46239	0.677132	-0.682865	0.494692	NA	0	0	0	NA	NA
Rv0735	sigL	ECF RNA polymerase sigma factor SigL(sigL)	21.9928	0.376897	0.411052	0.916908	0.359191	0.555721	0	0	0	13.0156	-0.702848	0.560839	-1.25321	0.21013	0.397117	0	0	0	10.7179	-1.01127	0.626027	-1.61538	0.106229	0.263821	0	0	0	5.30614	-1.13522	0.879321	-1.29101	0.196699	0.454824	0	0	0	5.33845	0.225988	0.786771	0.287235	0.773932	NA	0	0	0	NA	NA
Rv0736	rslA	anti-sigma-L factor RslA(rslA)	15.0783	0.36964	0.49525	0.74637	0.455444	0.643841	0	0	0	7.80869	-1.09611	0.717685	-1.52728	0.126691	0.284208	0	0	0	NA	NA	NA	NA	NA	NA	0	0	0	5.4071	-1.3779	0.926515	-1.48719	0.136965	0.370728	0	0	0	5.87363	0.0685397	0.76307	0.0898211	0.928429	NA	0	0	0	NA	NA
Rv0737	Rv0737	transcriptional regulator(Rv0737)	NA	NA	NA	NA	NA	NA	0	0	0	NA	NA	NA	NA	NA	NA	0	0	0	NA	NA	NA	NA	NA	NA	0	0	0	NA	NA	NA	NA	NA	NA	0	0	0	NA	NA	NA	NA	NA	NA	0	0	0	NA	NA
Rv0738	Rv0738	hypothetical protein(Rv0738)	9.82009	-1.27365	0.618861	-2.05806	0.0395843	0.126082	0	0	0	9.7811	-0.44181	0.595838	-0.741493	0.458394	0.643536	0	0	0	NA	NA	NA	NA	NA	NA	0	0	0	8.71334	-0.758023	0.654193	-1.15871	0.246573	0.515333	0	0	0	6.79076	-0.374606	0.741007	-0.505537	0.613182	NA	0	0	0	NA	NA
Rv0739	Rv0739	hypothetical protein(Rv0739)	14.4646	-0.437831	0.497616	-0.879856	0.378937	0.573235	0	0	0	19.4168	0.81347	0.42132	1.93077	0.0535119	0.150729	0	0	0	12.326	1.31482	0.5529	2.37804	0.0174049	0.0748314	0	0	0	9.92498	-1.49818	0.717799	-2.08719	0.0368714	0.167638	0	0	0	9.61801	-0.225968	0.65459	-0.345205	0.72994	NA	0	0	0	NA	NA
Rv0740	Rv0740	hypothetical protein(Rv0740)	25.2481	-0.132704	0.36772	-0.360883	0.718187	0.840658	0	0	0	26.8139	0.552965	0.363449	1.52144	0.128151	0.286354	0	0	0	18.3586	0.741151	0.42847	1.72976	0.0836729	0.225588	0	0	0	15.6232	0.18187	0.464759	0.391321	0.69556	0.862465	0	0	0	11.7657	0.376849	0.532736	0.707385	0.479327	0.723709	0	0	0	NA	NA
Rv0741			34.3303	-0.154439	0.324582	-0.475808	0.634211	0.785813	0	0	0	34.9471	0.404306	0.345481	1.17027	0.241893	0.43605	0	0	0	23.7346	0.617859	0.400494	1.54274	0.122894	0.292952	0	0	0	16.369	0.0374575	0.461353	0.0811905	0.93529	0.973577	0	0	0	11.095	-0.154853	0.601313	-0.257524	0.796774	0.924274	0	0	0	NA	NA
Rv0742	Rv0742	hypothetical protein(Rv0742)	NA	NA	NA	NA	NA	NA	0	0	0	NA	NA	NA	NA	NA	NA	0	0	0	NA	NA	NA	NA	NA	NA	0	0	0	NA	NA	NA	NA	NA	NA	0	0	0	NA	NA	NA	NA	NA	NA	0	0	0	NA	NA
Rv0743c	Rv0743c	hypothetical protein(Rv0743c)	20.6223	-0.355283	0.410923	-0.864596	0.38726	0.581213	0	0	0	17.4663	-0.247974	0.460846	-0.538084	0.590519	0.748202	0	0	0	10.8759	0.158784	0.551884	0.287713	0.773566	0.890712	0	0	0	9.69844	-0.456656	0.648678	-0.70398	0.481445	0.717351	0	0	0	4.82992	-1.6363	1.12547	-1.45388	0.14598	NA	0	0	0	NA	NA
Rv0744c	Rv0744c	transcriptional regulator(Rv0744c)	22.3191	-0.554165	0.416636	-1.3301	0.183487	0.358418	0	0	0	23.3399	0.209581	0.400694	0.523045	0.600943	0.754648	0	0	0	14.1745	0.813867	0.49003	1.66085	0.0967436	0.247635	0	0	0	8.14953	-1.32216	0.80491	-1.64262	0.100461	0.314231	0	0	0	7.11301	-0.327125	0.772515	-0.423454	0.671964	NA	0	0	0	NA	NA
Rv0745	Rv0745	hypothetical protein(Rv0745)	NA	NA	NA	NA	NA	NA	0	0	0	NA	NA	NA	NA	NA	NA	0	0	0	NA	NA	NA	NA	NA	NA	0	0	0	NA	NA	NA	NA	NA	NA	0	0	0	NA	NA	NA	NA	NA	NA	0	0	0	NA	NA
Rv0746	PE_PGRS9	PE-PGRS family protein PE_PGRS9(PE_PGRS9)	25.0833	-0.797318	0.388455	-2.05254	0.0401175	0.126872	0	0	0	20.0428	-0.978081	0.450613	-2.17056	0.0299648	0.0962085	0	0	0	10.053	-0.113527	0.568588	-0.199665	0.841743	0.923421	0	0	0	12.7072	-1.08258	0.635635	-1.70315	0.08854	0.291517	0	0	0	8.03312	-1.25845	0.819861	-1.53495	0.124796	NA	0	0	0	NA	NA
Rv0747	PE_PGRS10	PE-PGRS family protein PE_PGRS10(PE_PGRS10)	62.8826	0.153054	0.311853	0.49079	0.623575	0.776417	0	0	0	49.6418	0.0228365	0.343499	0.066482	0.946994	0.972581	0	0	0	37.0612	-0.0657553	0.310541	-0.211744	0.832307	0.918274	0	0	0	42.6224	0.183758	0.370878	0.495467	0.620271	0.818188	0	0	0	30.2342	0.311394	0.453662	0.6864	0.492461	0.734226	0	0	0	12.325	0.180682
Rv0748	vapB31	antitoxin VapB31(vapB31)	11.9029	-0.594371	0.521371	-1.14002	0.25428	0.444086	0	0	0	17.3115	0.941975	0.440494	2.13845	0.0324801	0.102484	0	0	0	10.8869	1.59331	0.573031	2.7805	0.00542752	0.0297598	0	1	1	9.03364	0.237798	0.625332	0.380275	0.703742	0.867826	0	0	0	6.95663	0.593171	0.701639	0.845407	0.397883	NA	0	0	0	NA	NA
Rv0749	vapC31	ribonuclease VapC31(vapC31)	37.8754	0.116695	0.322916	0.361378	0.717817	0.840658	0	0	0	24.6939	-0.622945	0.414981	-1.50114	0.13332	0.293194	0	0	0	18.2738	-0.685695	0.447253	-1.53312	0.125245	0.296043	0	0	0	19.8411	0.178471	0.40621	0.439355	0.660404	0.843426	0	0	0	13.8772	0.131409	0.490113	0.26812	0.788607	0.919844	0	0	0	NA	NA
Rv0749A	Rv0749A	hypothetical protein(Rv0749A)	25.3938	0.181147	0.365244	0.495961	0.619922	0.77322	0	0	0	25.8479	0.701279	0.374318	1.87348	0.0610016	0.16575	0	0	0	19.1962	0.57789	0.414634	1.39373	0.163398	0.351995	0	0	0	14.2235	1.18109	0.528651	2.23415	0.0254733	0.131495	0	0	0	10.9739	1.32741	0.603759	2.19857	0.0279083	0.127338	0	0	0	NA	NA
Rv0750	Rv0750	hypothetical protein(Rv0750)	17.5057	0.254812	0.438968	0.580481	0.56159	0.730395	0	0	0	21.2267	1.13281	0.418451	2.70715	0.00678642	0.0307347	0	1	1	15.8861	0.936272	0.464664	2.01494	0.0439106	0.14238	0	0	0	10.9368	-0.951581	0.657253	-1.44781	0.147669	0.386789	0	0	0	9.03426	-0.277534	0.722212	-0.384283	0.700769	NA	0	0	0	NA	NA
Rv0751c	mmsB	3-hydroxyisobutyrate dehydrogenase(mmsB)	68.9772	-0.0617472	0.258756	-0.238631	0.811392	0.898994	0	0	0	52.8389	-0.308435	0.295271	-1.04458	0.296216	0.49156	0	0	0	36.5452	-0.188739	0.326242	-0.578524	0.562911	0.745758	0	0	0	84.8793	0.571094	0.231299	2.46907	0.0135465	0.0876445	0	0	0	59.6639	0.570255	0.253746	2.24734	0.0246182	0.11739	0	0	0	27.1304	0.0829558
Rv0752c	fadE9	acyl-CoA dehydrogenase FadE9(fadE9)	114.063	-0.303683	0.238221	-1.2748	0.202381	0.381513	0	0	0	81.638	-0.83471	0.264655	-3.15396	0.00161074	0.00970009	0	0	0	50.4367	-0.470934	0.273571	-1.72143	0.0851728	0.229231	0	0	0	150.236	0.296906	0.217459	1.36534	0.172145	0.421478	0	0	0	87.2505	-0.198595	0.249198	-0.796933	0.42549	0.684797	0	0	0	36.9273	-0.432097
Rv0753c	mmsA	methylmalonate-semialdehyde dehydrogenase(mmsA)	227.767	-0.451899	0.203146	-2.2245	0.0261149	0.0924405	0	0	0	198.396	-0.293799	0.207858	-1.41346	0.15752	0.326398	0	0	0	119.272	0.218053	0.19191	1.13622	0.255863	0.459482	0	0	0	273.527	-0.0963405	0.229428	-0.419916	0.674547	0.850617	0	0	0	213.442	0.216964	0.201104	1.07886	0.280649	0.552129	0	0	0	78.4309	0.391011
Rv0754	PE_PGRS11	PE-PGRS family protein PE_PGRS11(PE_PGRS11)	72.4112	-0.337926	0.264532	-1.27745	0.201445	0.380554	0	0	0	62.3541	-0.214906	0.287961	-0.746305	0.455483	0.641743	0	0	0	39.057	0.182117	0.306411	0.594356	0.552274	0.737719	0	0	0	158.945	0.576393	0.22532	2.5581	0.0105245	0.0736718	0	0	0	68.112	-0.964196	0.287784	-3.35042	0.000806906	0.00943553	0	0	0	34.1098	-1.44621
Rv0755A			38.1311	0.792876	0.31452	2.52091	0.0117051	0.0480768	0	0	0	39.3571	1.28223	0.313758	4.08668	4.37585e-05	0.000470171	0	1	1	33.8511	0.547356	0.328724	1.66509	0.0958943	0.246584	0	0	0	13.6037	-0.0397685	0.527057	-0.0754539	0.939854	0.974966	0	0	0	13.0581	0.802104	0.488819	1.6409	0.100818	0.300959	0	0	0	NA	NA
Rv0755c	PPE12	PPE family protein PPE12(PPE12)	239.371	0.139525	0.181581	0.768391	0.442255	0.63121	0	0	0	204.606	0.219864	0.182182	1.20684	0.227494	0.419287	0	0	0	150.854	0.138825	0.175814	0.789612	0.429754	0.640071	0	0	0	97.8515	-0.233782	0.221581	-1.05506	0.291397	0.558973	0	0	0	65.2241	-0.399398	0.270015	-1.47917	0.139096	0.366565	0	0	0	22.6952	-0.0854288
Rv0756c	Rv0756c	hypothetical protein(Rv0756c)	82.0696	0.0178758	0.254252	0.0703074	0.943949	0.972736	0	0	0	76.2657	0.352561	0.247237	1.42601	0.153867	0.321465	0	0	0	54.5583	0.394573	0.275995	1.42964	0.15282	0.337209	0	0	0	32.1635	0.373641	0.341439	1.09431	0.273818	0.541218	0	0	0	18.298	-0.0169428	0.463199	-0.0365778	0.970822	0.988666	0	0	0	NA	NA
Rv0757	phoP	two component system response transcriptional positive regulator PhoP(phoP)	183.495	-0.107897	0.208705	-0.516986	0.605166	0.761483	0	0	0	161.856	0.0690831	0.20951	0.329736	0.7416	0.852835	0	0	0	110.284	0.236312	0.206124	1.14646	0.251607	0.453156	0	0	0	73.1798	-0.603232	0.248774	-2.42481	0.0153162	0.0953898	0	0	0	58.202	-0.182018	0.273067	-0.666569	0.505047	0.742017	0	0	0	18.129	0.501803
Rv0758	phoR	two component system response sensor kinase PhoR(phoR)	99.775	-0.652755	0.226837	-2.87764	0.00400656	0.0206667	0	0	0	95.8458	-0.163717	0.225625	-0.725615	0.468075	0.651948	0	0	0	54.5723	0.54806	0.261006	2.0998	0.0357468	0.122748	0	0	0	43.7468	-0.158866	0.321959	-0.493434	0.621706	0.818956	0	0	0	33.5796	0.0306726	0.387927	0.079068	0.936979	0.979321	0	0	0	12.3378	0.299373
Rv0759c	Rv0759c	hypothetical protein(Rv0759c)	21.8176	-0.258099	0.396837	-0.650389	0.515441	0.693532	0	0	0	19.2541	-0.0760054	0.433042	-0.175515	0.860675	0.920292	0	0	0	12.2753	0.245213	0.516215	0.47502	0.634773	0.796562	0	0	0	8.27727	-0.905298	0.713561	-1.2687	0.204547	0.465221	0	0	0	8.24504	0.336011	0.629879	0.533453	0.59372	NA	0	0	0	NA	NA
Rv0760c	Rv0760c	hypothetical protein(Rv0760c)	28.2126	-0.323597	0.3644	-0.888028	0.374526	0.568736	0	0	0	29.0885	0.28619	0.37165	0.770052	0.441269	0.629182	0	0	0	18.551	0.672083	0.441513	1.52222	0.127953	0.299235	0	0	0	11.4051	-0.142293	0.552962	-0.257328	0.796926	0.913001	0	0	0	15.085	1.249	0.479807	2.60312	0.00923792	0.0595475	0	0	0	NA	NA
Rv0761c	adhB	alcohol dehydrogenase B(adhB)	85.3509	-0.666732	0.307097	-2.17108	0.0299251	0.101769	0	0	0	85.6413	-0.0713627	0.234967	-0.303715	0.761345	0.865388	0	0	0	48.508	0.672708	0.506438	1.32831	0.184074	0.378596	0	0	0	35.8573	-0.347521	0.33113	-1.0495	0.293947	0.561601	0	0	0	32.2677	0.306587	0.33659	0.910862	0.362368	0.627404	0	0	0	11.0195	0.769663
Rv0762c	Rv0762c	hypothetical protein(Rv0762c)	18.2376	0.402564	0.426803	0.943208	0.345575	0.544028	0	0	0	18.9786	0.933987	0.468651	1.99293	0.0462696	0.135512	0	0	0	14.8314	0.596356	0.513648	1.16102	0.245633	0.449384	0	0	0	13.8625	0.50201	0.543744	0.923246	0.355879	0.621645	0	0	0	8.41494	0.235995	0.634144	0.372146	0.709784	NA	0	0	0	NA	NA
Rv0763c	Rv0763c	ferredoxin(Rv0763c)	NA	NA	NA	NA	NA	NA	0	0	0	NA	NA	NA	NA	NA	NA	0	0	0	NA	NA	NA	NA	NA	NA	0	0	0	NA	NA	NA	NA	NA	NA	0	0	0	NA	NA	NA	NA	NA	NA	0	0	0	NA	NA
Rv0764c	CYP51	lanosterol 14-alpha demethylase(cyp51)	52.1644	0.579503	0.279894	2.07044	0.0384116	0.123562	0	0	0	45.1612	0.693297	0.304042	2.28026	0.022592	0.077915	0	0	0	37.8036	0.174103	0.320215	0.543708	0.586642	0.762191	0	0	0	41.2919	0.842505	0.320197	2.63121	0.00850817	0.0634536	0	0	0	33.6161	1.25593	0.346334	3.62635	0.000287456	0.00418069	0	1	1	16.1166	0.452033
Rv0765c	Rv0765c	oxidoreductase(Rv0765c)	15.1385	-0.296776	0.507888	-0.584333	0.558996	0.728562	0	0	0	16.3215	0.397952	0.478696	0.831325	0.40579	0.596452	0	0	0	10.4274	0.761379	0.598689	1.27174	0.203465	0.402884	0	0	0	14.0424	0.805106	0.488475	1.6482	0.0993113	0.311881	0	0	0	15.0095	1.54992	0.695395	2.22884	0.0258249	0.120672	0	0	0	NA	NA
Rv0766c	cyp123	cytochrome P450 Cyp123(cyp123)	33.1508	0.664819	0.348815	1.90594	0.0566585	0.160001	0	0	0	40.7085	1.48703	0.317906	4.67758	2.90274e-06	4.36647e-05	0	1	1	33.0058	0.874804	0.341856	2.55899	0.0104978	0.0500875	0	0	0	26.5483	1.24939	0.39703	3.14683	0.0016505	0.0190292	0	1	1	21.1613	1.58644	0.40351	3.9316	8.43826e-05	0.00147638	0	1	1	11.0871	0.382738
Rv0767c	Rv0767c	HTH-type transcriptional regulator(Rv0767c)	14.466	-0.216234	0.508718	-0.425057	0.670795	0.807492	0	0	0	20.484	1.16455	0.427414	2.72463	0.00643733	0.0297075	0	1	1	13.965	1.4341	0.536482	2.67315	0.00751416	0.0383408	0	1	1	13.8247	0.988594	0.507019	1.94982	0.0511981	0.209439	0	0	0	7.5617	0.476576	0.667534	0.713935	0.475268	NA	0	0	0	NA	NA
Rv0768	aldA	aldehyde dehydrogenase AldA(aldA)	48.1814	-0.565831	0.2976	-1.90132	0.0572606	0.161045	0	0	0	61.1968	0.644132	0.26113	2.46671	0.013636	0.0528545	0	0	0	37.8581	1.26893	0.322013	3.94062	8.12723e-05	0.000892838	0	1	1	28.6136	0.288917	0.366928	0.787394	0.431051	0.67817	0	0	0	21.5661	0.632307	0.422007	1.49833	0.134047	0.358149	0	0	0	NA	NA
Rv0769	Rv0769	oxidoreductase(Rv0769)	22.5512	0.34018	0.37906	0.897432	0.369489	0.564352	0	0	0	27.844	1.22558	0.382432	3.20471	0.00135198	0.00839452	0	1	1	21.2999	0.946859	0.421354	2.24718	0.0246284	0.0926041	0	0	0	12.2049	0.565001	0.527352	1.07139	0.283993	0.551268	0	0	0	19.1363	2.12967	0.447658	4.75735	1.96147e-06	4.85567e-05	0	1	1	NA	NA
Rv0770	Rv0770	oxidoreductase(Rv0770)	20.8563	1.5282	0.411934	3.70981	0.000207417	0.00170975	0	1	1	15.5054	1.33723	0.46698	2.86358	0.00418886	0.020974	0	1	1	16.8752	-0.133022	0.445566	-0.298547	0.765286	0.887275	0	0	0	9.58682	1.25318	0.556615	2.25144	0.0243578	0.128013	0	0	0	15.7391	2.77132	0.442607	6.26137	3.81621e-10	2.27701e-08	0	1	1	NA	NA
Rv0771	Rv0771	4-carboxymuconolactone decarboxylase(Rv0771)	NA	NA	NA	NA	NA	NA	0	0	0	NA	NA	NA	NA	NA	NA	0	0	0	NA	NA	NA	NA	NA	NA	0	0	0	NA	NA	NA	NA	NA	NA	0	0	0	NA	NA	NA	NA	NA	NA	0	0	0	NA	NA
Rv0772	purD	phosphoribosylamine--glycine ligase(purD)	14.8915	0.201961	0.46151	0.437609	0.66167	0.802209	0	0	0	16.577	0.886106	0.448664	1.97499	0.0482696	0.138952	0	0	0	12.2626	0.747068	0.518764	1.44009	0.149841	0.333496	0	0	0	9.69377	-0.430085	0.599856	-0.71698	0.473386	0.708591	0	0	0	6.18989	-0.697966	0.822463	-0.848629	0.396088	NA	0	0	0	NA	NA
Rv0773c	ggtA	bifunctional cephalosporin acylase/gamma-glutamyltranspeptidase(ggtA)	35.0046	0.413412	0.32397	1.27608	0.201926	0.38106	0	0	0	25.7892	0.0711268	0.391407	0.181721	0.855802	0.918137	0	0	0	20.9215	-0.278515	0.408943	-0.681061	0.495833	0.694158	0	0	0	15.8906	0.160711	0.446994	0.359537	0.719194	0.876523	0	0	0	12.5204	0.429368	0.504295	0.851422	0.394535	0.652975	0	0	0	NA	NA
Rv0774c	Rv0774c	hypothetical protein(Rv0774c)	25.7008	-0.0336755	0.363045	-0.0927585	0.926095	0.961185	0	0	0	19.6128	-0.324483	0.442172	-0.733837	0.463048	0.64801	0	0	0	13.4775	-0.222935	0.514138	-0.433609	0.664572	0.81832	0	0	0	9.20639	-0.476622	0.629297	-0.757388	0.448817	0.691561	0	0	0	6.60886	-0.398094	0.750847	-0.530193	0.595978	NA	0	0	0	NA	NA
Rv0775	Rv0775	hypothetical protein(Rv0775)	46.6529	0.683731	0.294018	2.32548	0.0200464	0.074128	0	0	0	33.8715	0.38605	0.325738	1.18515	0.235957	0.428905	0	0	0	30.2676	-0.240571	0.347408	-0.692473	0.48864	0.690244	0	0	0	17.0378	0.656152	0.440408	1.48987	0.136258	0.369866	0	0	0	10.5772	0.318531	0.557302	0.571559	0.567621	0.784821	0	0	0	NA	NA
Rv0776c	Rv0776c	hypothetical protein(Rv0776c)	11.7881	-0.165174	0.513537	-0.321641	0.747725	0.859473	0	0	0	13.4382	0.654419	0.498342	1.31319	0.189118	0.371089	0	0	0	NA	NA	NA	NA	NA	NA	0	0	0	9.89936	0.801182	0.599274	1.33692	0.181248	0.432947	0	0	0	5.50585	0.519036	0.828677	0.626343	0.53109	NA	0	0	0	NA	NA
Rv0777	PURB	adenylosuccinate lyase PurB(purB)	89.8214	-0.0606475	0.237315	-0.255557	0.798293	0.890576	0	0	0	68.3881	-0.318828	0.261485	-1.2193	0.222731	0.413961	0	0	0	47.2819	-0.199888	0.291245	-0.686322	0.49251	0.692971	0	0	0	44.0209	-0.160867	0.323168	-0.497783	0.618637	0.817482	0	0	0	29.1739	-0.349235	0.380146	-0.918685	0.35826	0.624941	0	0	0	10.4197	-0.102514
Rv0778	cyp126	cytochrome P450 Cyp126(cyp126)	41.428	-0.000251782	0.319237	-0.0007887	0.999371	0.999545	0	0	0	41.356	0.480124	0.307979	1.55895	0.119008	0.273703	0	0	0	29.0476	0.538759	0.359309	1.49943	0.133762	0.307462	0	0	0	18.7771	-0.598914	0.447415	-1.33861	0.180697	0.432947	0	0	0	16.9245	0.0568725	0.454875	0.125029	0.900501	0.971227	0	0	0	NA	NA
Rv0779c	Rv0779c	transmembrane protein(Rv0779c)	NA	NA	NA	NA	NA	NA	0	0	0	NA	NA	NA	NA	NA	NA	0	0	0	NA	NA	NA	NA	NA	NA	0	0	0	NA	NA	NA	NA	NA	NA	0	0	0	NA	NA	NA	NA	NA	NA	0	0	0	NA	NA
Rv0780	purC	phosphoribosylaminoimidazole-succinocarboxamide synthase(purC)	27.6855	0.443066	0.362978	1.22064	0.222221	0.406227	0	0	0	30.7252	1.09159	0.354232	3.08157	0.00205909	0.0120113	0	1	1	24.1409	0.706084	0.377343	1.8712	0.0613171	0.181831	0	0	0	10.3348	-0.938688	0.634252	-1.47999	0.138875	0.373775	0	0	0	4.91542	-3.84672	1.25911	-3.05511	0.00224979	NA	0	0	0	NA	NA
Rv0781			33.5495	1.80574	0.366586	4.92583	8.40032e-07	1.30059e-05	0	1	1	22.0649	1.39921	0.415342	3.36882	0.000754918	0.00531601	0	1	1	26.4571	-0.35111	0.401887	-0.873654	0.382307	0.59999	0	0	0	12.1648	0.658033	0.543287	1.21121	0.225816	0.488933	0	0	0	7.3762	0.403153	0.691938	0.582643	0.560134	NA	0	0	0	NA	NA
Rv0782			22.4978	0.835632	0.409427	2.04098	0.0412528	0.129133	0	0	0	17.568	0.70988	0.443984	1.59889	0.109846	0.256476	0	0	0	16.0278	-0.0658884	0.480068	-0.137248	0.890835	0.950901	0	0	0	31.7956	-1.07591	0.407534	-2.64004	0.00828975	0.0626765	0	0	0	23.1337	-0.918138	0.471001	-1.94933	0.0512555	0.19457	0	0	0	NA	NA
Rv0783c	emrB	multidrug resistance protein EmrB(emrB)	48.4019	-0.344262	0.315776	-1.09021	0.275621	0.469611	0	0	0	44.6285	-0.0336073	0.317438	-0.105871	0.915685	0.953667	0	0	0	27.9184	0.372528	0.373064	0.998563	0.318006	0.534978	0	0	0	30.0691	-0.497481	0.358609	-1.38725	0.165366	0.412337	0	0	0	18.2948	-1.02935	0.520205	-1.97873	0.0478462	0.185646	0	0	0	NA	NA
Rv0784	Rv0784	hypothetical protein(Rv0784)	19.973	0.413586	0.42232	0.979318	0.327423	0.525729	0	0	0	11.9751	-0.44571	0.582133	-0.765649	0.443885	0.630935	0	0	0	10.1198	-0.814042	0.622477	-1.30775	0.19096	0.387569	0	0	0	14.8988	0.161543	0.475748	0.339555	0.734192	0.886655	0	0	0	11.5438	0.37966	0.537006	0.706995	0.47957	0.723709	0	0	0	NA	NA
Rv0785	Rv0785	KsdD-like steroid dehydrogenase(Rv0785)	39.0146	0.221107	0.324206	0.681996	0.495242	0.677249	0	0	0	36.3909	0.510971	0.328789	1.5541	0.120161	0.27493	0	0	0	27.1856	0.350325	0.364068	0.962251	0.335924	0.55336	0	0	0	15.9373	-1.95414	0.633862	-3.0829	0.00204993	0.0224683	1	0	1	13.2185	-1.07124	0.635581	-1.68545	0.0919017	0.282504	0	0	0	NA	NA
Rv0786c	Rv0786c	hypothetical protein(Rv0786c)	9.12851	0.124574	0.575819	0.216341	0.828722	0.908303	0	0	0	11.2026	1.08527	0.546818	1.98471	0.047177	0.137014	0	0	0	NA	NA	NA	NA	NA	NA	0	0	0	NA	NA	NA	NA	NA	NA	0	0	0	NA	NA	NA	NA	NA	NA	0	0	0	NA	NA
Rv0787	Rv0787	hypothetical protein(Rv0787)	44.5392	-0.522534	0.313168	-1.66854	0.0952087	0.230638	0	0	0	35.0169	-0.73147	0.355343	-2.05849	0.0395432	0.12009	0	0	0	19.8148	-0.146764	0.419868	-0.349547	0.726678	0.861748	0	0	0	20.1799	0.396446	0.47361	0.837073	0.402551	0.661717	0	0	0	9.44391	-1.06118	0.781765	-1.35742	0.174648	NA	0	0	0	NA	NA
Rv0787A	Rv0787A	hypothetical protein(Rv0787A)	24.0297	-1.44108	0.433853	-3.32159	0.000895062	0.00596876	1	0	1	17.0242	-2.37612	0.588206	-4.03961	5.35408e-05	0.000558309	1	0	1	NA	NA	NA	NA	NA	NA	0	0	0	14.2542	-0.578582	0.589923	-0.980775	0.326704	0.593877	0	0	0	6.94798	-2.28234	1.13305	-2.01434	0.0439742	NA	0	0	0	NA	NA
Rv0788	purQ	phosphoribosylformylglycinamidine synthase(purQ)	38.637	-0.458366	0.321478	-1.42581	0.153923	0.319046	0	0	0	34.2613	-0.307019	0.358991	-0.855229	0.392424	0.58311	0	0	0	20.2759	0.231131	0.442166	0.522724	0.601166	0.772928	0	0	0	28.6586	0.122038	0.35879	0.340138	0.733753	0.886655	0	0	0	17.1135	-0.368936	0.508297	-0.725827	0.467945	0.717325	0	0	0	NA	NA
Rv0789c	Rv0789c	hypothetical protein(Rv0789c)	60.4886	0.320525	0.273381	1.17245	0.241017	0.428702	0	0	0	51.3881	0.360641	0.295601	1.22003	0.222455	0.413666	0	0	0	40.0843	0.0983815	0.303907	0.323722	0.746149	0.876455	0	0	0	32.8044	1.09611	0.327663	3.34522	0.00082217	0.0111815	0	1	1	16.1662	0.32482	0.527241	0.616076	0.537844	0.765014	0	0	0	9.3183	-0.71941
Rv0790c	Rv0790c	hypothetical protein(Rv0790c)	64.4721	0.109843	0.25538	0.430116	0.667111	0.805414	0	0	0	47.5661	-0.226241	0.308016	-0.73451	0.462638	0.64795	0	0	0	34.8328	-0.276209	0.332866	-0.829789	0.406658	0.61901	0	0	0	36.1616	0.592685	0.346711	1.70945	0.0873675	0.289949	0	0	0	19.6904	-0.124664	0.476596	-0.261571	0.793652	0.922491	0	0	0	9.43587	-0.62164
Rv0791c	Rv0791c	hypothetical protein(Rv0791c)	90.3058	0.278468	0.233067	1.1948	0.232166	0.417591	0	0	0	68.0538	0.00981391	0.254814	0.038514	0.969278	0.98262	0	0	0	52.642	-0.209231	0.269412	-0.776619	0.437383	0.646752	0	0	0	56.0245	1.1842	0.378476	3.12885	0.00175489	0.0198888	0	1	1	23.364	-0.04395	0.394914	-0.11129	0.911386	0.972884	0	0	0	14.5648	-1.1562
Rv0792c	Rv0792c	transcriptional regulator(Rv0792c)	95.3379	0.261863	0.247915	1.05626	0.290849	0.486936	0	0	0	82.9402	0.40098	0.24043	1.66776	0.0953627	0.231371	0	0	0	63.6833	0.199598	0.260362	0.766619	0.443308	0.651604	0	0	0	48.3521	1.06862	0.288667	3.70191	0.000213984	0.00363773	0	1	1	20.4734	-0.132196	0.442531	-0.298727	0.765149	0.908419	0	0	0	12.0308	-1.13625
Rv0793	Rv0793	monooxygenase(Rv0793)	10.2313	-0.506372	0.56257	-0.900105	0.368065	0.563006	0	0	0	9.05694	-0.374563	0.619073	-0.605039	0.545153	0.713483	0	0	0	NA	NA	NA	NA	NA	NA	0	0	0	NA	NA	NA	NA	NA	NA	0	0	0	NA	NA	NA	NA	NA	NA	0	0	0	NA	NA
Rv0794c	Rv0794c	oxidoreductase(Rv0794c)	33.0008	-0.924416	0.348015	-2.65626	0.00790132	0.0347366	0	0	0	39.1487	0.239885	0.317696	0.755077	0.450203	0.636842	0	0	0	21.713	1.22477	0.409615	2.99004	0.00278937	0.017573	0	1	1	15.0514	-1.82655	0.612517	-2.98203	0.00286341	0.0287376	1	0	1	15.4568	-0.299164	0.505702	-0.591582	0.554131	0.775397	0	0	0	NA	NA
Rv0795			NA	NA	NA	NA	NA	NA	0	0	0	NA	NA	NA	NA	NA	NA	0	0	0	NA	NA	NA	NA	NA	NA	0	0	0	NA	NA	NA	NA	NA	NA	0	0	0	NA	NA	NA	NA	NA	NA	0	0	0	NA	NA
Rv0796			NA	NA	NA	NA	NA	NA	0	0	0	NA	NA	NA	NA	NA	NA	0	0	0	NA	NA	NA	NA	NA	NA	0	0	0	NA	NA	NA	NA	NA	NA	0	0	0	NA	NA	NA	NA	NA	NA	0	0	0	NA	NA
Rv0797	Rv0797	insertion sequence element IS1547 transposase(Rv0797)	NA	NA	NA	NA	NA	NA	0	0	0	NA	NA	NA	NA	NA	NA	0	0	0	NA	NA	NA	NA	NA	NA	0	0	0	NA	NA	NA	NA	NA	NA	0	0	0	NA	NA	NA	NA	NA	NA	0	0	0	NA	NA
Rv0798c	cfp29	hypothetical protein(cfp29)	33.9406	0.551816	0.32486	1.69863	0.0893897	0.221515	0	0	0	20.8676	-0.289682	0.424303	-0.682725	0.494781	0.673748	0	0	0	18.2781	-0.779015	0.438582	-1.77621	0.0756981	0.210712	0	0	0	14.4886	-0.350219	0.522487	-0.670291	0.502672	0.735252	0	0	0	13.1896	0.408203	0.554676	0.735929	0.461774	0.712565	0	0	0	NA	NA
Rv0799c	Rv0799c	hypothetical protein(Rv0799c)	41.493	1.31918	0.307295	4.29289	1.76363e-05	0.00019504	0	1	1	18.9967	-0.116988	0.43587	-0.268402	0.78839	0.883066	0	0	0	23.5013	-1.37644	0.409302	-3.3629	0.000771285	0.00613648	1	0	1	13.1979	0.318028	0.484927	0.655827	0.511936	0.741962	0	0	0	4.76148	-2.65288	1.24323	-2.13386	0.0328538	NA	0	0	0	NA	NA
Rv0800	pepC	M18 family aminopeptidase(pepC)	17.9717	-0.542373	0.478889	-1.13257	0.257397	0.447773	0	0	0	11.7421	-1.70649	0.646021	-2.64154	0.008253	0.0356655	1	0	1	NA	NA	NA	NA	NA	NA	0	0	0	5.72623	-0.579422	0.776958	-0.745758	0.455814	0.698434	0	0	0	3.83283	-1.06154	1.11481	-0.952218	0.340987	NA	0	0	0	NA	NA
Rv0801	Rv0801	hypothetical protein(Rv0801)	NA	NA	NA	NA	NA	NA	0	0	0	NA	NA	NA	NA	NA	NA	0	0	0	NA	NA	NA	NA	NA	NA	0	0	0	NA	NA	NA	NA	NA	NA	0	0	0	NA	NA	NA	NA	NA	NA	0	0	0	NA	NA
Rv0802c	Rv0802c	succinyl-CoA transferase(Rv0802c)	20.8905	-0.593938	0.412133	-1.44113	0.149548	0.312891	0	0	0	18.2096	-0.43964	0.44853	-0.980181	0.326997	0.524178	0	0	0	10.2496	0.219406	0.565527	0.387968	0.69804	0.840334	0	0	0	8.11742	-0.270138	0.653642	-0.413281	0.679401	0.853386	0	0	0	6.97911	0.414222	0.689575	0.600692	0.548045	NA	0	0	0	NA	NA
Rv0803	purL	phosphoribosylformylglycinamidine synthase 2(purL)	82.3707	-0.232943	0.261103	-0.892148	0.372314	0.566828	0	0	0	60.6085	-0.674886	0.285255	-2.36591	0.017986	0.0657591	0	0	0	38.2856	-0.379235	0.316842	-1.19692	0.231337	0.435185	0	0	0	32.5982	-0.0264741	0.333673	-0.0793414	0.936761	0.973577	0	0	0	23.8155	0.095448	0.384831	0.248026	0.804115	0.928623	0	0	0	NA	NA
Rv0804	Rv0804	hypothetical protein(Rv0804)	18.7384	1.15117	0.461229	2.49587	0.0125649	0.0507871	0	0	0	11.5947	0.496097	0.578837	0.857058	0.391413	0.582424	0	0	0	12.3341	-0.601642	0.562252	-1.07006	0.284593	0.49635	0	0	0	27.6261	3.86965	0.513224	7.53989	4.70385e-14	9.21955e-12	0	1	1	NA	NA	NA	NA	NA	NA	0	0	0	12.7923	-0.110796
Rv0805	Rv0805	3',5'-cyclic adenosine monophosphate phosphodiesterase CpdA(Rv0805)	392.194	0.0147549	0.16097	0.0916627	0.926966	0.961528	0	0	0	321.735	-0.016757	0.167134	-0.100261	0.920137	0.957538	0	0	0	227.764	0.0279759	0.157409	0.177728	0.858937	0.934699	0	0	0	165.2	0.160077	0.21121	0.757906	0.448507	0.691561	0	0	0	112.828	0.0265362	0.262961	0.100913	0.919619	0.975753	0	0	0	44.734	-0.0305073
Rv0806c	cpsY	exopolysaccharide phosphotransferase CpsY(cpsY)	227.099	0.377586	0.181496	2.08041	0.037488	0.121583	0	0	0	149.409	-0.278688	0.196243	-1.42012	0.155574	0.323211	0	0	0	122.035	-0.596211	0.195795	-3.04508	0.00232616	0.0151495	0	0	0	106.98	0.721659	0.208219	3.46587	0.000528526	0.00779224	0	0	0	52.0694	-0.22886	0.291442	-0.78527	0.432295	0.687239	0	0	0	26.4843	-0.87731
Rv0807	Rv0807	hypothetical protein(Rv0807)	10.8306	-0.891097	0.562747	-1.58348	0.113313	0.259657	0	0	0	12.2681	0.132223	0.526216	0.251272	0.801604	0.890531	0	0	0	NA	NA	NA	NA	NA	NA	0	0	0	NA	NA	NA	NA	NA	NA	0	0	0	NA	NA	NA	NA	NA	NA	0	0	0	NA	NA
Rv0808	purF	amidophosphoribosyltransferase(purF)	187.592	-0.381259	0.191509	-1.99082	0.0465012	0.139504	0	0	0	149.943	-0.505542	0.207514	-2.43619	0.014843	0.056541	0	0	0	91.3179	-0.063918	0.218675	-0.292297	0.77006	0.890328	0	0	0	77.6468	0.0560967	0.228792	0.245187	0.806312	0.917498	0	0	0	46.0403	-0.592392	0.33277	-1.78018	0.0750458	0.248763	0	0	0	17.5952	-0.511962
Rv0809	purM	phosphoribosylformylglycinamidine cyclo-ligase PurM(purM)	182.07	0.765938	0.201603	3.79923	0.000145147	0.0012513	0	0	0	148.214	0.727166	0.201333	3.61177	0.000304118	0.00248856	0	0	0	132.136	0.0218483	0.193063	0.113166	0.909899	0.962267	0	0	0	67.6849	0.316206	0.26391	1.19816	0.230854	0.494587	0	0	0	62.4651	0.974339	0.261535	3.72547	0.000194952	0.00302435	0	0	0	26.0819	0.735271
Rv0810c	Rv0810c	hypothetical protein(Rv0810c)	124.959	-0.650824	0.230826	-2.81955	0.00480914	0.0236212	0	0	0	129.455	0.076932	0.231467	0.332366	0.739613	0.851344	0	0	0	75.6105	0.786186	0.244087	3.22092	0.00127779	0.00925947	0	0	0	50.6543	-0.630716	0.328513	-1.91992	0.0548686	0.218949	0	0	0	43.0169	0.0880366	0.360992	0.243874	0.807328	0.930431	0	0	0	13.7791	0.750737
Rv0811c	Rv0811c	hypothetical protein(Rv0811c)	75.0604	-0.21726	0.247688	-0.877154	0.380403	0.574476	0	0	0	63.1619	-0.170795	0.3019	-0.565733	0.571575	0.7334	0	0	0	41.0959	0.105268	0.338325	0.311144	0.755691	0.882306	0	0	0	44.9507	0.116853	0.28596	0.408635	0.682808	0.855628	0	0	0	40.6985	0.781578	0.296414	2.63677	0.00836988	0.0554892	0	0	0	16.046	0.733902
Rv0812	Rv0812	4-amino-4-deoxychorismate lyase(Rv0812)	50.9893	-0.732395	0.311724	-2.3495	0.0187986	0.0700962	0	0	0	48.8983	-0.25157	0.304981	-0.824871	0.409445	0.600078	0	0	0	27.0704	0.542761	0.364251	1.49007	0.136205	0.311273	0	0	0	32.3937	-0.301648	1.00624	-0.299779	0.764346	0.899051	0	0	0	23.1282	-0.233182	0.425586	-0.547908	0.583755	0.793029	0	0	0	NA	NA
Rv0813c	Rv0813c	hypothetical protein(Rv0813c)	106.377	-0.665321	0.23713	-2.80572	0.00502039	0.0242244	0	0	0	102.487	-0.154591	0.235858	-0.655441	0.512184	0.687906	0	0	0	58.4377	0.570664	0.265395	2.15024	0.0315359	0.112075	0	0	0	61.4734	0.132227	0.279466	0.473142	0.636112	0.828074	0	0	0	44.8972	0.229107	0.368836	0.621161	0.534494	0.763516	0	0	0	17.9383	0.177569
Rv0814c	Rv0814c	hypothetical protein(Rv0814c)	38.0094	-0.705586	0.322334	-2.18899	0.0285977	0.0987742	0	0	0	38.9659	0.00173273	0.322685	0.00536971	0.995716	0.997409	0	0	0	22.3002	0.764267	0.390015	1.95958	0.0500445	0.155733	0	0	0	19.3143	0.142304	0.421697	0.337455	0.735774	0.887296	0	0	0	15.1788	0.487627	0.512335	0.951772	0.341212	0.613995	0	0	0	NA	NA
Rv0815c	cysA2	thiosulfate sulfurtransferase CysA(cysA2)	46.7041	0.380769	0.318017	1.19732	0.231181	0.417039	0	0	0	56.6147	1.22113	0.295167	4.13709	3.51735e-05	0.000387347	0	1	1	43.4968	0.895083	0.316367	2.82926	0.00466563	0.0265403	0	0	0	23.5295	0.0320124	0.422494	0.0757701	0.939602	0.974966	0	0	0	26.5294	1.18142	0.411709	2.86955	0.00411061	0.0334035	0	1	1	10.1946	1.22865
Rv0816c	thiX	thioredoxin ThiX(thiX)	17.4257	0.354197	0.442492	0.800458	0.423446	0.613304	0	0	0	16.3592	0.645392	0.516503	1.24954	0.211467	0.398596	0	0	0	12.8927	0.348927	0.584731	0.596731	0.550687	0.737134	0	0	0	9.31172	0.390274	0.608698	0.641162	0.521417	0.746931	0	0	0	12.29	1.683	0.521337	3.22824	0.00124555	0.013342	0	1	1	NA	NA
Rv0817c	Rv0817c	hypothetical protein(Rv0817c)	13.1707	-0.0598478	0.506543	-0.118149	0.905949	0.950799	0	0	0	10.4647	-0.318012	0.607835	-0.523189	0.600843	0.754648	0	0	0	NA	NA	NA	NA	NA	NA	0	0	0	6.95251	-0.633305	0.755444	-0.838322	0.40185	0.661143	0	0	0	3.79768	-1.23187	1.14054	-1.08007	0.280109	NA	0	0	0	NA	NA
Rv0818	Rv0818	transcriptional regulator(Rv0818)	115.773	-0.0973207	0.208647	-0.466436	0.640903	0.788072	0	0	0	89.2135	-0.338242	0.233621	-1.44783	0.147665	0.312386	0	0	0	60.3611	-0.180793	0.251032	-0.7202	0.471402	0.67432	0	0	0	50.0069	-0.278286	0.2976	-0.935099	0.349737	0.615597	0	0	0	38.9058	-0.0110654	0.326273	-0.0339146	0.972945	0.98958	0	0	0	13.2754	0.371894
Rv0819	mshD	mycothiol acetyltransferase(mshD)	58.6178	0.0357567	0.281092	0.127206	0.898777	0.948289	0	0	0	46.3091	-0.110805	0.313066	-0.353936	0.723386	0.843116	0	0	0	33.1811	-0.0873761	0.327775	-0.266573	0.789798	0.899007	0	0	0	22.2327	0.0715916	0.390159	0.183493	0.854411	0.939495	0	0	0	12.1306	-0.889324	0.605636	-1.46841	0.141992	0.368907	0	0	0	NA	NA
Rv0820	phoT	phosphate ABC transporter ATP-binding protein PhoT(phoT)	76.4839	0.463369	0.243748	1.90102	0.0572995	0.161045	0	0	0	65.7611	0.548647	0.255376	2.14839	0.031683	0.10081	0	0	0	53.5187	0.144392	0.273291	0.528346	0.597259	0.769829	0	0	0	19.6329	-0.841354	0.471664	-1.7838	0.074456	0.263503	0	0	0	25.2655	0.903336	0.382978	2.35872	0.0183382	0.0979687	0	0	0	NA	NA
Rv0821c	phoY2	phosphate-transport system transcriptional regulator PhoY2(phoY2)	164.646	0.584452	0.216613	2.69814	0.00697282	0.0318745	0	0	0	106.305	-0.0737458	0.229486	-0.321352	0.747944	0.855082	0	0	0	94.0163	-0.597783	0.235005	-2.5437	0.0109685	0.0520917	0	0	0	60.7849	-0.113539	0.266242	-0.426451	0.66978	0.848768	0	0	0	40.589	-0.240254	0.328226	-0.731977	0.464182	0.714747	0	0	0	14.7377	-0.0561737
Rv0822c	Rv0822c	hypothetical protein(Rv0822c)	184.718	0.915185	0.212952	4.29761	1.72651e-05	0.00019153	0	0	0	136.761	0.652828	0.236092	2.76515	0.00568974	0.0270703	0	0	0	129.552	-0.204518	0.200977	-1.01762	0.308858	0.52387	0	0	0	91.6223	0.844818	0.224846	3.75731	0.000171749	0.00302787	0	0	0	53.6209	0.330951	0.292589	1.13111	0.258008	0.523896	0	0	0	26.7682	-0.394273
Rv0823c	Rv0823c	tRNA-dihydrouridine synthase(Rv0823c)	457.505	0.845947	0.175561	4.81853	1.44619e-06	2.12806e-05	0	0	0	209.127	-0.887409	0.198123	-4.47907	7.49687e-06	0.000100384	0	0	0	220.893	-1.67246	0.170325	-9.81925	9.30367e-23	1.11422e-20	1	0	1	138.349	1.03999	0.239585	4.3408	1.41964e-05	0.000404295	0	1	1	65.9979	0.0712381	0.252283	0.282374	0.777657	0.917185	0	0	0	36.9616	-0.874187
Rv0824c	desA1	acyl-ACP desaturase DesA(desA1)	1428.68	1.23187	0.163667	7.52664	5.20643e-14	3.14239e-12	0	1	1	631.401	-0.349336	0.148865	-2.34666	0.0189423	0.0681888	0	0	0	772.532	-1.51934	0.14098	-10.7769	4.42416e-27	7.58743e-25	1	0	1	331.592	1.01134	0.142432	7.10051	1.24301e-12	1.80074e-10	0	1	1	167.959	0.228242	0.16743	1.36321	0.172816	0.41161	0	0	0	92.2629	-0.69772
Rv0825c	Rv0825c	hypothetical protein(Rv0825c)	54.0166	0.438897	0.268128	1.6369	0.101652	0.240681	0	0	0	42.322	0.289687	0.307448	0.942229	0.346076	0.54095	0	0	0	34.5849	-0.0896308	0.325126	-0.27568	0.782794	0.89705	0	0	0	34.8352	0.831394	0.346849	2.39699	0.0165305	0.0990638	0	0	0	15.4827	-0.204134	0.53174	-0.383898	0.701054	0.871184	0	0	0	8.36421	-1.02187
Rv0826	Rv0826	hypothetical protein(Rv0826)	63.0035	-0.458795	0.289007	-1.58749	0.112402	0.258234	0	0	0	66.2268	0.256907	0.274936	0.934424	0.350085	0.544697	0	0	0	40.9561	0.773081	0.339207	2.27908	0.0226621	0.087887	0	0	0	139.584	-0.0664166	0.227128	-0.292419	0.769967	0.902085	0	0	0	122.941	0.532014	0.286322	1.8581	0.0631554	0.221724	0	0	0	45.9519	0.681319
Rv0827c	kmtR	HTH-type transcriptional regulator KmtR(kmtR)	24.7449	0.142413	0.378764	0.375994	0.706921	0.831356	0	0	0	21.0055	0.232515	0.4064	0.572134	0.567231	0.730744	0	0	0	15.5684	0.144891	0.467914	0.309654	0.756824	0.882962	0	0	0	18.1441	0.955559	0.431951	2.21219	0.0269533	0.135868	0	0	0	9.81039	0.366465	0.605933	0.604794	0.545316	NA	0	0	0	NA	NA
Rv0828c	Rv0828c	deaminase(Rv0828c)	NA	NA	NA	NA	NA	NA	0	0	0	NA	NA	NA	NA	NA	NA	0	0	0	NA	NA	NA	NA	NA	NA	0	0	0	NA	NA	NA	NA	NA	NA	0	0	0	NA	NA	NA	NA	NA	NA	0	0	0	NA	NA
Rv0829			NA	NA	NA	NA	NA	NA	0	0	0	NA	NA	NA	NA	NA	NA	0	0	0	NA	NA	NA	NA	NA	NA	0	0	0	NA	NA	NA	NA	NA	NA	0	0	0	NA	NA	NA	NA	NA	NA	0	0	0	NA	NA
Rv0830	Rv0830	S-adenosylmethionine-dependent methyltransferase(Rv0830)	187.323	1.82583	0.21724	8.40467	4.29077e-17	3.72669e-15	0	1	1	111.557	1.18195	0.22961	5.14763	2.63801e-07	5.12382e-06	0	1	1	139.193	-0.583278	0.190458	-3.0625	0.00219495	0.0144473	0	0	0	48.8332	0.708444	0.333787	2.12244	0.0338005	0.157736	0	0	0	35.2631	0.842586	0.418721	2.01229	0.0441896	0.175611	0	0	0	16.6205	0.192698
Rv0831c	Rv0831c	hypothetical protein(Rv0831c)	224.135	0.483744	0.194354	2.48899	0.0128106	0.051447	0	0	0	171.173	0.278766	0.195827	1.42354	0.154581	0.322196	0	0	0	142.211	-0.144434	0.182304	-0.792273	0.428202	0.639197	0	0	0	82.3399	0.439467	0.225287	1.9507	0.0510924	0.209397	0	0	0	61.4475	0.604076	0.270763	2.23102	0.0256801	0.120479	0	0	0	26.5271	0.242536
Rv0832	PE_PGRS12	PE-PGRS family protein PE_PGRS12(PE_PGRS12)	29.7849	0.386674	0.34826	1.1103	0.266868	0.458647	0	0	0	23.7297	0.307266	0.385746	0.79655	0.425713	0.614744	0	0	0	19.2019	-0.0235499	0.418547	-0.0562658	0.95513	0.978588	0	0	0	11.8711	0.820517	0.518423	1.58272	0.113486	0.336174	0	0	0	7.52841	0.742974	0.627407	1.1842	0.236335	NA	0	0	0	NA	NA
Rv0833	PE_PGRS13	PE-PGRS family protein PE_PGRS13(PE_PGRS13)	32.2925	-2.6596	0.468326	-5.67896	1.35513e-08	3.21708e-07	1	0	1	27.1948	-2.50215	0.516243	-4.84684	1.25443e-06	2.00651e-05	1	0	1	NA	NA	NA	NA	NA	NA	0	0	0	15.6401	-0.886537	0.519657	-1.706	0.0880073	0.290447	0	0	0	15.9483	0.359712	0.60936	0.590312	0.554981	0.775641	0	0	0	NA	NA
Rv0834c	PE_PGRS14	PE-PGRS family protein PE_PGRS14(PE_PGRS14)	97.7228	-0.355756	0.243528	-1.46084	0.144058	0.305352	0	0	0	94.4034	0.107835	0.243887	0.442153	0.658378	0.796498	0	0	0	59.727	0.524486	0.255713	2.05107	0.0402599	0.133637	0	0	0	64.4443	0.440185	0.272846	1.61331	0.106678	0.324295	0	0	0	39.297	0.0869663	0.335053	0.259559	0.795204	0.923473	0	0	0	17.316	-0.277157
Rv0835	lpqQ	lipoprotein LpqQ(lpqQ)	33.1805	0.653907	0.338788	1.93014	0.0535897	0.154022	0	0	0	38.9346	1.41975	0.324326	4.37753	1.20034e-05	0.000153739	0	1	1	31.878	0.82451	0.352114	2.3416	0.0192012	0.0794186	0	0	0	16.7807	1.26422	0.53953	2.34319	0.0191194	0.108732	0	0	0	14.9333	1.71326	0.673608	2.54341	0.0109778	0.0674018	0	0	0	NA	NA
Rv0836c	Rv0836c	hypothetical protein(Rv0836c)	24.0152	-0.0845463	0.393385	-0.21492	0.82983	0.909238	0	0	0	21.9659	0.162554	0.408594	0.397837	0.69075	0.82105	0	0	0	14.931	0.312518	0.478987	0.652456	0.514107	0.708448	0	0	0	12.9966	0.716889	0.510907	1.40317	0.160566	0.405166	0	0	0	8.07536	0.350089	0.694458	0.504118	0.614179	NA	0	0	0	NA	NA
Rv0837c	Rv0837c	hypothetical protein(Rv0837c)	40.3707	0.331374	0.302471	1.09556	0.273273	0.467399	0	0	0	48.1082	1.15456	0.284642	4.05619	4.98795e-05	0.000529502	0	1	1	36.6537	0.881661	0.313305	2.81407	0.0048919	0.0276075	0	0	0	19.2338	0.757771	0.44732	1.69402	0.0902605	0.295166	0	0	0	10.7719	0.15821	0.735584	0.215081	0.829704	0.933167	0	0	0	NA	NA
Rv0838	lpqR	lipoprotein LpqR(lpqR)	21.8036	0.430567	0.406476	1.05927	0.289478	0.485369	0	0	0	24.1587	1.09272	0.401275	2.72312	0.0064668	0.0297271	0	1	1	18.8611	0.720332	0.417176	1.72668	0.0842244	0.226877	0	0	0	11.5249	0.13915	0.546425	0.254655	0.79899	0.913601	0	0	0	6.28302	-0.691941	0.825557	-0.83815	0.401946	NA	0	0	0	NA	NA
Rv0839	Rv0839	hypothetical protein(Rv0839)	109.344	-0.272324	0.215272	-1.26502	0.205864	0.386647	0	0	0	82.8342	-0.584759	0.253508	-2.30666	0.0210736	0.0741983	0	0	0	52.2454	-0.252061	0.282916	-0.890941	0.372961	0.590729	0	0	0	40.1013	0.817669	0.296247	2.76009	0.00577851	0.0476584	0	0	0	13.7934	-1.47834	0.644778	-2.29278	0.0218604	0.109869	0	0	0	8.06424	-2.22194
Rv0840c	pip	proline iminopeptidase(pip)	89.3646	0.219355	0.248939	0.881161	0.378231	0.572653	0	0	0	79.8868	0.401488	0.247706	1.62082	0.105056	0.248244	0	0	0	60.1086	0.240025	0.263354	0.911416	0.362076	0.580085	0	0	0	38.3861	0.54041	0.310018	1.74316	0.0813058	0.278687	0	0	0	14.6315	-1.55824	0.639098	-2.43819	0.0147611	0.0841889	0	0	0	NA	NA
Rv0841	Rv0841	transmembrane protein(Rv0841)	65.271	1.88164	0.269831	6.97341	3.09354e-12	1.32724e-10	0	1	1	52.3576	1.81769	0.305569	5.94855	2.70534e-09	7.83885e-08	0	1	1	58.7071	-0.0027593	0.281012	-0.00981915	0.992166	0.99701	0	0	0	35.304	1.86447	0.334141	5.57989	2.40673e-08	1.51306e-06	0	1	1	9.5207	-0.332855	0.642702	-0.5179	0.604528	NA	0	0	0	8.76714	-2.12162
Rv0842	Rv0842	integral membrane protein(Rv0842)	193.992	1.14489	0.190806	6.00028	1.96982e-09	5.56709e-08	0	1	1	128.335	0.636719	0.211535	3.00999	0.00261256	0.0142742	0	0	0	132.602	-0.449186	0.189353	-2.37222	0.0176817	0.0754956	0	0	0	95.9555	0.87561	0.270882	3.23244	0.0012274	0.0154328	0	0	0	47.4655	-0.0528693	0.344428	-0.153499	0.878005	0.95876	0	0	0	25.0217	-0.830397
Rv0843	Rv0843	dehydrogenase(Rv0843)	11.8271	-0.0620453	0.523504	-0.118519	0.905656	0.950799	0	0	0	11.626	0.374862	0.538659	0.695918	0.48648	0.666655	0	0	0	NA	NA	NA	NA	NA	NA	0	0	0	5.704	-0.221431	0.752583	-0.294227	0.768584	0.901416	0	0	0	7.13882	1.08627	0.680034	1.59737	0.110183	NA	0	0	0	NA	NA
Rv0844c	narL	nitrate/nitrite response transcriptional regulator NarL(narL)	27.9329	-0.453305	0.376958	-1.20253	0.229156	0.414226	0	0	0	25.8863	-0.0904036	0.379934	-0.237945	0.811923	0.894964	0	0	0	15.8528	0.420417	0.480493	0.87497	0.38159	0.59999	0	0	0	10.6047	-0.427383	0.579096	-0.738018	0.460504	0.702563	0	0	0	9.21835	-0.0744824	0.646807	-0.115154	0.908323	NA	0	0	0	NA	NA
Rv0845	Rv0845	sensor histidine kinase NarS(Rv0845)	43.158	0.104659	0.301073	0.347619	0.728127	0.845681	0	0	0	41.2695	0.505228	0.311949	1.61958	0.105321	0.24853	0	0	0	30.2412	0.456193	0.354074	1.28841	0.197604	0.396105	0	0	0	34.7358	0.552004	0.343179	1.6085	0.107726	0.324384	0	0	0	21.8707	0.176851	0.472305	0.374444	0.708074	0.87361	0	0	0	9.98583	-0.259577
Rv0846c	Rv0846c	oxidase(Rv0846c)	114.877	-0.212666	0.229522	-0.92656	0.354155	0.551924	0	0	0	104.174	0.0581553	0.224635	0.258888	0.795721	0.887063	0	0	0	68.5516	0.330321	0.244672	1.35006	0.176997	0.370015	0	0	0	111.23	0.211931	0.294269	0.720195	0.471405	0.707791	0	0	0	59.9633	-0.585041	0.285299	-2.05063	0.0403032	0.16471	0	0	0	25.1142	-0.714938
Rv0847	lpqS	lipoprotein LpqS(lpqS)	87.4708	-0.981416	0.245513	-3.99741	6.40396e-05	0.000613025	0	0	0	73.8765	-0.882363	0.257489	-3.4268	0.000610747	0.00452619	0	0	0	35.7228	0.153144	0.322394	0.47502	0.634772	0.796562	0	0	0	100.358	-0.286056	0.250596	-1.1415	0.253661	0.524318	0	0	0	58.8875	-1.04159	0.333144	-3.12655	0.00176868	0.0175885	1	0	1	19.2373	-0.633742
Rv0848	cysK2	cysteine synthase CysK(cysK2)	135.884	-0.212348	0.224671	-0.945151	0.344582	0.543493	0	0	0	113.579	-0.205133	0.21795	-0.941193	0.346606	0.54095	0	0	0	73.9151	0.0692662	0.254634	0.272022	0.785605	0.897445	0	0	0	172.946	0.61284	0.215283	2.84667	0.00441792	0.0387382	0	0	0	75.3576	-0.805356	0.256227	-3.14314	0.00167145	0.0169107	0	0	0	37.8398	-1.33619
Rv0849	Rv0849	MFS-type transporter(Rv0849)	48.2261	-0.331033	0.284723	-1.16265	0.244972	0.433877	0	0	0	36.9499	-0.623441	0.329204	-1.89379	0.0582534	0.16023	0	0	0	22.5628	-0.228361	0.386262	-0.591206	0.554382	0.739895	0	0	0	66.0561	0.401485	0.255827	1.56936	0.116563	0.341591	0	0	0	29.4706	-1.04254	0.410359	-2.54054	0.011068	0.0677771	0	0	0	13.4041	-1.37223
Rv0850			NA	NA	NA	NA	NA	NA	0	0	0	NA	NA	NA	NA	NA	NA	0	0	0	NA	NA	NA	NA	NA	NA	0	0	0	7.71102	0.663516	0.647905	1.0241	0.30579	0.574949	0	0	0	NA	NA	NA	NA	NA	NA	0	0	0	NA	NA
Rv0851c	Rv0851c	short-chain type dehydrogenase/reductase(Rv0851c)	24.6217	0.320608	0.372061	0.861708	0.388848	0.583272	0	0	0	17.0321	-0.135747	0.467589	-0.290313	0.771577	0.871414	0	0	0	13.6082	-0.404883	0.509003	-0.795443	0.426356	0.637381	0	0	0	18.0274	0.199328	0.435129	0.458088	0.646889	0.83544	0	0	0	9.36462	-0.963869	0.737557	-1.30684	0.191267	NA	0	0	0	NA	NA
Rv0852	Rv0852	hypothetical protein(Rv0852)	13.4976	0.186657	0.487191	0.383129	0.701624	0.828409	0	0	0	13.0599	0.535553	0.499453	1.07228	0.283595	0.478573	0	0	0	9.58094	0.417251	0.59226	0.704505	0.481118	0.684745	0	0	0	9.46608	0.84845	0.568874	1.49145	0.135842	0.369866	0	0	0	9.34351	1.52057	0.56291	2.70127	0.00690752	NA	0	0	0	NA	NA
Rv0853c	PDC	alpha-keto-acid decarboxylase(pdc)	38.6141	-0.73679	0.318259	-2.31507	0.0206093	0.0757376	0	0	0	34.5132	-0.461882	0.351763	-1.31305	0.189166	0.371089	0	0	0	18.5505	0.335165	0.440653	0.760611	0.44689	0.65416	0	0	0	20.853	-0.292936	0.474593	-0.617237	0.537078	0.757961	0	0	0	16.6988	0.336181	0.468284	0.717901	0.472818	0.720529	0	0	0	NA	NA
Rv0854	Rv0854	hypothetical protein(Rv0854)	20.0565	0.0723327	0.428743	0.168709	0.866026	0.933954	0	0	0	19.5339	0.501124	0.422627	1.18574	0.235727	0.42887	0	0	0	14.0731	0.486604	0.513776	0.947112	0.343582	0.56059	0	0	0	6.22187	-0.0459182	0.747646	-0.061417	0.951027	0.977261	0	0	0	8.60278	1.39484	0.613837	2.27233	0.0230667	NA	0	0	0	NA	NA
Rv0855	far	fatty-acid-CoA racemase(far)	18.4933	-0.179915	0.453734	-0.396521	0.691721	0.820799	0	0	0	21.3551	0.716123	0.422709	1.69413	0.090241	0.222301	0	0	0	14.5416	0.953211	0.513277	1.85711	0.0632959	0.185208	0	0	0	5.50318	-0.833743	0.84802	-0.983165	0.325526	0.592707	0	0	0	3.05332	-1.94507	1.28808	-1.51006	0.131029	NA	0	0	0	NA	NA
Rv0856	Rv0856	hypothetical protein(Rv0856)	25.9146	-0.400569	0.370502	-1.08115	0.27963	0.474851	0	0	0	20.592	-0.597914	0.429445	-1.3923	0.163833	0.336323	0	0	0	12.1857	-0.124945	0.522948	-0.238925	0.811164	0.908586	0	0	0	14.1889	-0.942302	0.54121	-1.7411	0.0816656	0.279087	0	0	0	10.0017	-0.883368	0.682129	-1.29502	0.195315	NA	0	0	0	NA	NA
Rv0857	Rv0857	hypothetical protein(Rv0857)	23.8056	0.238139	0.386879	0.615538	0.538199	0.710534	0	0	0	28.8971	1.15214	0.35933	3.20636	0.00134425	0.00836605	0	1	1	21.6637	0.971483	0.402099	2.41603	0.0156908	0.0689009	0	0	0	18.1617	0.761123	0.448	1.69894	0.0893313	0.293253	0	0	0	11.6296	0.695863	0.520885	1.33592	0.181574	0.422657	0	0	0	NA	NA
Rv0858c	dapC	N-succinyldiaminopimelate aminotransferase DapC(dapC)	14.8191	-0.252864	0.492598	-0.513328	0.607722	0.762945	0	0	0	11.9239	-0.345446	0.563047	-0.613529	0.539526	0.70927	0	0	0	NA	NA	NA	NA	NA	NA	0	0	0	6.93685	-0.640696	0.789909	-0.811101	0.417308	0.673677	0	0	0	4.67748	-1.28472	1.14827	-1.11883	0.263211	NA	0	0	0	NA	NA
Rv0859	Rv0859	acyltransferase(Rv0859)	185.802	0.0431401	0.19766	0.218254	0.827231	0.908303	0	0	0	143.605	-0.164002	0.244078	-0.671923	0.501633	0.679579	0	0	0	102.456	-0.146339	0.237308	-0.616661	0.537458	0.726734	0	0	0	50.5071	-0.846303	0.320479	-2.64074	0.00827254	0.0626765	0	0	0	55.4332	0.593605	0.320109	1.85439	0.0636839	0.222846	0	0	0	17.4631	1.48649
Rv0860	fadB	fatty oxidation protein FadB(fadB)	424.011	-0.070704	0.188998	-0.3741	0.70833	0.832189	0	0	0	314.084	-0.43316	0.190921	-2.26879	0.0232814	0.0796705	0	0	0	214.232	-0.302892	0.164943	-1.83634	0.0663068	0.191328	0	0	0	134.67	-0.000168966	0.249413	-0.000677454	0.999459	0.999915	0	0	0	120.196	0.596323	0.239224	2.49274	0.0126763	0.0746777	0	0	0	45.3332	0.689372
Rv0861c	ERCC3	DNA helicase Ercc3(ercc3)	80.8527	-0.266669	0.256069	-1.0414	0.297692	0.494671	0	0	0	56.2166	-0.887978	0.289627	-3.06594	0.00216987	0.0124724	0	0	0	35.3229	-0.564462	0.337137	-1.67428	0.0940752	0.243837	0	0	0	31.6496	-0.908763	0.380659	-2.38734	0.0169709	0.100797	0	0	0	25.0101	-0.469094	0.42347	-1.10774	0.267975	0.535259	0	0	0	NA	NA
Rv0862c	Rv0862c	hypothetical protein(Rv0862c)	19.6283	-0.466651	0.424815	-1.09848	0.271994	0.466101	0	0	0	18.5303	-0.0198945	0.437035	-0.0455214	0.963692	0.980862	0	0	0	11.3277	0.49838	0.535638	0.930441	0.352143	0.568846	0	0	0	8.78788	-0.394042	0.634804	-0.62073	0.534777	0.756947	0	0	0	9.76076	0.710339	0.569188	1.24799	0.212036	NA	0	0	0	NA	NA
Rv0863	Rv0863	hypothetical protein(Rv0863)	34.4083	-0.545421	0.342985	-1.59022	0.111785	0.257482	0	0	0	23.3413	-1.34737	0.440182	-3.06095	0.00220634	0.0125939	1	0	1	12.6833	-0.757416	0.550921	-1.37482	0.169188	0.359656	0	0	0	18.5795	-0.135651	0.443813	-0.305648	0.759873	0.897175	0	0	0	11.6778	-0.735053	0.617206	-1.19094	0.233679	0.493363	0	0	0	NA	NA
Rv0864	moaC2	cyclic pyranopterin monophosphate synthase accessory protein(moaC2)	93.4228	-0.374766	0.232718	-1.61038	0.107314	0.249932	0	0	0	68.6156	-0.820965	0.277951	-2.95363	0.00314059	0.016533	0	0	0	41.3408	-0.387032	0.317418	-1.21932	0.222725	0.427047	0	0	0	43.4456	0.27963	0.303048	0.922727	0.35615	0.621645	0	0	0	23.6305	-0.452872	0.434605	-1.04203	0.297397	0.56803	0	0	0	9.87397	-0.65743
Rv0865	MOG	molybdopterin biosynthesis protein(mog)	18.2556	0.389227	0.453159	0.858918	0.390386	0.585332	0	0	0	11.8568	-0.388967	0.593222	-0.655686	0.512026	0.687906	0	0	0	9.52146	-0.698714	0.628081	-1.11246	0.265941	0.472251	0	0	0	8.37368	0.204228	0.619215	0.329817	0.741538	0.888192	0	0	0	3.3987	-2.133	1.26939	-1.68033	0.0928939	NA	0	0	0	NA	NA
Rv0866	moaE2	molybdopterin synthase catalytic subunit 2(moaE2)	26.479	0.520472	0.365867	1.42257	0.15486	0.320428	0	0	0	15.9654	-0.39692	0.51526	-0.770329	0.441105	0.629182	0	0	0	13.9247	-0.859096	0.530089	-1.62066	0.10509	0.262389	0	0	0	16.1402	0.157206	0.469217	0.335038	0.737596	0.888141	0	0	0	14.5928	0.663773	0.498321	1.33202	0.182854	0.423531	0	0	0	NA	NA
Rv0867c	rpfA	resuscitation-promoting factor RpfA(rpfA)	134.421	0.636584	0.226264	2.81346	0.00490116	0.0239241	0	0	0	88.1091	0.0186236	0.255517	0.0728862	0.941897	0.9696	0	0	0	78.6046	-0.557485	0.228236	-2.44258	0.0145828	0.065337	0	0	0	81.404	0.36186	0.226082	1.60057	0.109471	0.328021	0	0	0	64.5039	0.613692	0.235091	2.61045	0.00904237	0.0591056	0	0	0	26.9038	0.358309
Rv0868c	moaD2	cyclic pyranopterin monophosphate synthase(moaD2)	10.8157	0.705661	0.567614	1.2432	0.213792	0.395899	0	0	0	NA	NA	NA	NA	NA	NA	0	0	0	NA	NA	NA	NA	NA	NA	0	0	0	10.752	0.721685	0.603249	1.19633	0.231568	0.494605	0	0	0	4.93078	-0.331051	0.909529	-0.363981	0.715872	NA	0	0	0	NA	NA
Rv0869c	moaA2	molybdenum cofactor biosynthesis protein MoaA(moaA2)	43.1082	-0.349486	0.309171	-1.1304	0.258309	0.448483	0	0	0	34.9654	-0.412116	0.34883	-1.18142	0.237435	0.431311	0	0	0	21.7649	-0.00593548	0.394539	-0.0150441	0.987997	0.994764	0	0	0	13.9918	-0.751512	0.526227	-1.42812	0.153259	0.395552	0	0	0	9.04648	-1.06703	0.735586	-1.45058	0.146897	NA	0	0	0	NA	NA
Rv0870c	Rv0870c	integral membrane protein(Rv0870c)	50.9713	1.14595	0.291391	3.9327	8.39979e-05	0.000774914	0	1	1	37.5973	0.918667	0.354883	2.58865	0.0096353	0.0403926	0	0	0	37.7153	-0.17098	0.349006	-0.489907	0.6242	0.788745	0	0	0	16.0446	0.29709	0.563807	0.526936	0.598238	0.801821	0	0	0	11.5282	0.20934	0.583042	0.359047	0.71956	0.882665	0	0	0	NA	NA
Rv0871	cspB	cold shock-like protein CspB(cspB)	59.5404	0.4601	0.283629	1.62219	0.104763	0.246055	0	0	0	43.9642	0.181242	0.300508	0.60312	0.546429	0.714094	0	0	0	36.7007	-0.221377	0.33571	-0.659429	0.50962	0.704837	0	0	0	17.2483	0.152139	0.453009	0.335841	0.736991	0.888121	0	0	0	14.8628	0.501016	0.479302	1.0453	0.295883	0.566604	0	0	0	NA	NA
Rv0872c	PE_PGRS15	PE-PGRS family protein PE_PGRS15(PE_PGRS15)	191.242	-1.27026	0.24874	-5.10679	3.27679e-07	5.71992e-06	1	0	1	170.574	-0.945871	0.250263	-3.7795	0.000157142	0.00138183	0	0	0	74.0665	0.385663	0.228887	1.68495	0.0919984	0.239459	0	0	0	114.576	-0.445407	0.236258	-1.88525	0.0593956	0.22774	0	0	0	90.6223	-0.07825	0.358728	-0.218132	0.827326	0.931843	0	0	0	29.613	0.454192
Rv0873	fadE10	acyl-CoA dehydrogenase(fadE10)	212.779	-0.0480805	0.188444	-0.255145	0.798611	0.890652	0	0	0	215.065	0.477848	0.179255	2.66575	0.00768171	0.0340713	0	0	0	149.76	0.583077	0.177373	3.2873	0.00101155	0.00769123	0	0	0	93.7051	0.103944	0.217601	0.47768	0.632878	0.825989	0	0	0	83.7523	0.689494	0.209077	3.29779	0.000974479	0.0110078	0	0	0	32.5698	0.681641
Rv0874c	Rv0874c	hypothetical protein(Rv0874c)	33.6553	-0.31506	0.343912	-0.916104	0.359612	0.555721	0	0	0	27.1251	-0.39172	0.393083	-0.996531	0.318992	0.515609	0	0	0	17.2819	-0.0256267	0.478668	-0.0535375	0.957304	0.97919	0	0	0	41.4159	0.683386	0.287285	2.37877	0.0173705	0.102079	0	0	0	26.9663	0.523251	0.351826	1.48724	0.136951	0.362966	0	0	0	12.6003	-0.0825301
Rv0875c	Rv0875c	hypothetical protein(Rv0875c)	17.2877	-0.530254	0.449344	-1.18006	0.237975	0.424776	0	0	0	14.3287	-0.589267	0.515307	-1.14353	0.25282	0.447755	0	0	0	NA	NA	NA	NA	NA	NA	0	0	0	7.40141	-0.660569	0.714702	-0.924258	0.355352	0.621213	0	0	0	6.37589	0.148054	0.732642	0.202083	0.839852	NA	0	0	0	NA	NA
Rv0876c	Rv0876c	transmembrane protein(Rv0876c)	76.2511	-0.219548	0.250727	-0.875648	0.381222	0.575225	0	0	0	63.9994	-0.212677	0.276308	-0.769708	0.441473	0.629182	0	0	0	41.6105	0.0699457	0.311909	0.22425	0.822563	0.914267	0	0	0	44.3219	0.236088	0.297487	0.793609	0.427423	0.67507	0	0	0	28.134	0.00756769	0.367493	0.0205927	0.983571	0.990809	0	0	0	11.5152	-0.168623
Rv0877	Rv0877	hypothetical protein(Rv0877)	108.473	-1.21683	0.242885	-5.00991	5.44558e-07	8.77453e-06	1	0	1	93.575	-1.02953	0.245361	-4.19596	2.71714e-05	0.000308846	1	0	1	40.8407	0.244891	0.30385	0.80596	0.420266	0.633477	0	0	0	57.975	-0.789678	0.290634	-2.71709	0.00658593	0.0526172	0	0	0	44.078	-0.439928	0.330264	-1.33205	0.182844	0.423531	0	0	0	12.4846	0.408677
Rv0878c	PPE13	PPE family protein PPE13(PPE13)	74.5393	0.356227	0.258457	1.37829	0.168115	0.338225	0	0	0	59.5075	0.256261	0.283553	0.903748	0.366129	0.56126	0	0	0	47.3469	-0.0406202	0.288543	-0.140777	0.888046	0.949567	0	0	0	47.0292	0.336708	0.318678	1.05658	0.290704	0.558605	0	0	0	32.9002	0.409462	0.345813	1.18405	0.236391	0.496464	0	0	0	14.0093	0.116962
Rv0879c	Rv0879c	transmembrane protein(Rv0879c)	10.9699	-0.445835	0.575967	-0.774062	0.438894	0.627955	0	0	0	8.18657	-0.741147	0.67829	-1.09267	0.274539	0.468612	0	0	0	NA	NA	NA	NA	NA	NA	0	0	0	5.8727	-0.709412	0.794152	-0.893296	0.371699	0.634477	0	0	0	3.81324	-1.17891	1.11514	-1.05718	0.290428	NA	0	0	0	NA	NA
Rv0880	Rv0880	HTH-type transcriptional regulator(Rv0880)	8.33225	-0.518364	0.633468	-0.818296	0.413188	0.60376	0	0	0	NA	NA	NA	NA	NA	NA	0	0	0	NA	NA	NA	NA	NA	NA	0	0	0	NA	NA	NA	NA	NA	NA	0	0	0	NA	NA	NA	NA	NA	NA	0	0	0	NA	NA
Rv0881	Rv0881	tRNA/rRNA methyltransferase(Rv0881)	14.421	-0.000873138	0.480144	-0.00181849	0.998549	0.999391	0	0	0	14.3283	0.458774	0.489338	0.93754	0.348481	0.543157	0	0	0	10.0633	0.524179	0.58653	0.893695	0.371485	0.588996	0	0	0	NA	NA	NA	NA	NA	NA	0	0	0	NA	NA	NA	NA	NA	NA	0	0	0	NA	NA
Rv0882	Rv0882	transmembrane protein(Rv0882)	NA	NA	NA	NA	NA	NA	0	0	0	NA	NA	NA	NA	NA	NA	0	0	0	NA	NA	NA	NA	NA	NA	0	0	0	NA	NA	NA	NA	NA	NA	0	0	0	NA	NA	NA	NA	NA	NA	0	0	0	NA	NA
Rv0883c	Rv0883c	hypothetical protein(Rv0883c)	40.614	-0.146673	0.302659	-0.484615	0.62795	0.780499	0	0	0	25.0561	-1.26785	0.418641	-3.02848	0.0024579	0.0136614	1	0	1	16.3859	-1.06357	0.478811	-2.22128	0.0263323	0.0976869	0	0	0	16.3625	-0.590469	0.507226	-1.16411	0.244378	0.513409	0	0	0	15.3136	0.0520124	0.567232	0.0916952	0.92694	0.977859	0	0	0	NA	NA
Rv0884c	serC	phosphoserine aminotransferase(serC)	67.9425	-0.398923	0.25189	-1.58372	0.113257	0.259657	0	0	0	65.2618	0.0378168	0.270548	0.139778	0.888835	0.93625	0	0	0	40.7377	0.497175	0.306969	1.61963	0.105313	0.262389	0	0	0	32.9388	-0.901183	0.356705	-2.52641	0.0115235	0.0786813	0	0	0	32.9957	0.22289	0.367085	0.607188	0.543726	0.770086	0	0	0	NA	NA
Rv0885	Rv0885	hypothetical protein(Rv0885)	724.747	0.800674	0.155399	5.15238	2.57203e-07	4.62922e-06	0	0	0	427.01	-0.0798586	0.156437	-0.510484	0.609713	0.760796	0	0	0	412.689	-0.82119	0.138729	-5.91938	3.23149e-09	8.2443e-08	0	0	0	96.8952	0.697619	0.237862	2.93287	0.00335847	0.032249	0	0	0	51.7049	-0.0345578	0.30694	-0.112588	0.910357	0.972636	0	0	0	25.4186	-0.640379
Rv0886	fprB	ferredoxin/ferredoxin--NADP reductase(fprB)	168.882	0.767454	0.220437	3.48151	0.000498592	0.0036608	0	0	0	93.1093	-0.355463	0.245442	-1.44826	0.147544	0.312316	0	0	0	90.4166	-1.06337	0.249768	-4.25744	2.06784e-05	0.000267089	1	0	1	26.0166	0.456069	0.358774	1.27119	0.203663	0.463528	0	0	0	12.8504	-0.553277	0.561816	-0.984801	0.324722	0.599229	0	0	0	NA	NA
Rv0887c	Rv0887c	hypothetical protein(Rv0887c)	15.9079	0.670745	0.451959	1.48408	0.137786	0.295577	0	0	0	10.3044	-0.0131464	0.575614	-0.0228389	0.981779	0.990182	0	0	0	9.2293	-0.614359	0.604988	-1.01549	0.309873	0.524727	0	0	0	NA	NA	NA	NA	NA	NA	0	0	0	NA	NA	NA	NA	NA	NA	0	0	0	NA	NA
Rv0888	Rv0888	hypothetical protein(Rv0888)	72.9709	0.0362929	0.28209	0.128657	0.897629	0.947695	0	0	0	68.1352	0.352721	0.273216	1.291	0.196705	0.381015	0	0	0	48.3219	0.372406	0.293935	1.26697	0.205167	0.40453	0	0	0	30.6023	-1.09396	0.395666	-2.76487	0.00569461	0.047083	1	0	1	19.4632	-1.41625	0.547543	-2.58656	0.00969396	0.0618023	0	0	0	NA	NA
Rv0889c	cita	citrate synthase 2(citA)	54.813	-0.558135	0.291847	-1.91242	0.0558219	0.158392	0	0	0	43.467	-0.678189	0.313807	-2.16117	0.0306824	0.098334	0	0	0	24.8209	-0.0723271	0.392612	-0.18422	0.853841	0.93171	0	0	0	19.4987	-0.907087	0.487741	-1.85977	0.0629178	0.23742	0	0	0	14.9775	-0.596889	0.544487	-1.09624	0.272973	0.540143	0	0	0	NA	NA
Rv0890c	Rv0890c	HTH-type transcriptional regulator(Rv0890c)	30.7301	-0.543004	0.377323	-1.4391	0.150123	0.313541	0	0	0	32.9755	0.210628	0.35139	0.599413	0.548897	0.716397	0	0	0	19.6286	0.814717	0.429869	1.89527	0.0580567	0.174738	0	0	0	21.9358	-0.0306928	0.455984	-0.0673111	0.946334	0.977176	0	0	0	13.5594	-0.442181	0.622638	-0.710175	0.477596	0.722963	0	0	0	NA	NA
Rv0891c	Rv0891c	hypothetical protein(Rv0891c)	44.0066	0.938326	0.303091	3.09586	0.00196246	0.0114563	0	0	0	32.5832	0.688197	0.346032	1.98883	0.0467203	0.13601	0	0	0	30.9078	-0.189307	0.338119	-0.559884	0.575558	0.753633	0	0	0	25.2287	0.426416	0.385992	1.10473	0.269278	0.537088	0	0	0	10.9894	-1.3324	0.725745	-1.83591	0.0663711	0.227477	0	0	0	NA	NA
Rv0892	Rv0892	monooxygenase(Rv0892)	57.7822	0.544228	0.269121	2.02224	0.0431511	0.132865	0	0	0	45.0131	0.404474	0.307482	1.31544	0.188362	0.370129	0	0	0	37.9101	-0.0784057	0.31163	-0.251599	0.801351	0.904219	0	0	0	48.0295	0.405587	0.29285	1.38496	0.166063	0.412365	0	0	0	24.8055	-0.416399	0.440013	-0.946335	0.343978	0.614567	0	0	0	11.1694	-0.767998
Rv0893c	Rv0893c	S-adenosylmethionine-dependent methyltransferase(Rv0893c)	19.6146	1.14338	0.434272	2.63288	0.00846649	0.0367673	0	1	1	11.8909	0.442274	0.541284	0.817084	0.413881	0.604574	0	0	0	12.619	-0.640905	0.532189	-1.20428	0.228481	0.432853	0	0	0	9.46471	-0.00685678	0.627264	-0.0109313	0.991278	0.998389	0	0	0	8.50559	0.519519	0.703929	0.738027	0.460498	NA	0	0	0	NA	NA
Rv0894	Rv0894	transcriptional regulator(Rv0894)	20.1073	0.885716	0.422172	2.098	0.0359054	0.11741	0	0	0	12.1527	0.183878	0.541642	0.339483	0.734246	0.850949	0	0	0	12.0638	-0.65149	0.564984	-1.15311	0.248865	0.450105	0	0	0	8.59671	-0.659779	0.712978	-0.925385	0.354766	0.62084	0	0	0	5.69429	-1.10213	0.998145	-1.10418	0.269513	NA	0	0	0	NA	NA
Rv0895	Rv0895	diacyglycerol O-acyltransferase(Rv0895)	9.95842	0.410799	0.609503	0.673989	0.500318	0.681313	0	0	0	NA	NA	NA	NA	NA	NA	0	0	0	NA	NA	NA	NA	NA	NA	0	0	0	NA	NA	NA	NA	NA	NA	0	0	0	NA	NA	NA	NA	NA	NA	0	0	0	NA	NA
Rv0896	gltA2	citrate synthase 1(gltA2)	296.42	0.766453	0.232332	3.29896	0.000970443	0.00641141	0	0	0	233.804	0.658853	0.218034	3.02179	0.00251281	0.0139011	0	0	0	209.521	-0.0451108	0.186619	-0.241727	0.808992	0.9078	0	0	0	104.191	-0.0682748	0.231643	-0.294741	0.768192	0.901273	0	0	0	87.1265	0.365375	0.235638	1.55058	0.121003	0.337619	0	0	0	31.898	0.541681
Rv0897c	Rv0897c	oxidoreductase(Rv0897c)	56.3568	0.225614	0.284895	0.791921	0.428407	0.618402	0	0	0	38.7075	-0.343268	0.344299	-0.997005	0.318762	0.515473	0	0	0	29.4755	-0.504312	0.378449	-1.33258	0.182671	0.376941	0	0	0	26.2665	0.861754	0.353202	2.43984	0.0146939	0.0925524	0	0	0	14.0014	0.17921	0.492752	0.363692	0.716088	0.879334	0	0	0	NA	NA
Rv0898c	Rv0898c	hypothetical protein(Rv0898c)	36.8374	-1.1316	0.369244	-3.06464	0.0021793	0.0123911	1	0	1	29.9676	-1.16495	0.391415	-2.97624	0.00291803	0.0155116	1	0	1	13.4737	0.00883763	0.521273	0.016954	0.986473	0.994511	0	0	0	15.0546	-0.117328	0.593928	-0.197546	0.8434	0.936472	0	0	0	9.89566	-0.150736	0.594995	-0.25334	0.800006	NA	0	0	0	NA	NA
Rv0899	arfA	peptidoglycan-binding protein ArfA(arfA)	32.5024	0.782769	0.367209	2.13167	0.0330338	0.109938	0	0	0	29.7164	1.00823	0.379925	2.65375	0.00796028	0.0350867	0	1	1	25.9069	0.285721	0.365805	0.781076	0.434758	0.64555	0	0	0	13.3089	0.557482	0.529651	1.05255	0.292549	0.559953	0	0	0	12.0157	1.00032	0.566163	1.76685	0.0772538	0.254271	0	0	0	NA	NA
Rv0900	arfB	membrane protein(arfB)	NA	NA	NA	NA	NA	NA	0	0	0	NA	NA	NA	NA	NA	NA	0	0	0	NA	NA	NA	NA	NA	NA	0	0	0	NA	NA	NA	NA	NA	NA	0	0	0	NA	NA	NA	NA	NA	NA	0	0	0	NA	NA
Rv0901	arfC	membrane protein(arfC)	13.7348	-0.264398	0.495181	-0.533941	0.593382	0.75324	0	0	0	9.52248	-0.907631	0.63879	-1.42086	0.155358	0.323052	0	0	0	NA	NA	NA	NA	NA	NA	0	0	0	5.11995	-1.23119	0.920228	-1.33792	0.180921	0.432947	0	0	0	4.04553	-1.1016	1.13533	-0.970288	0.331903	NA	0	0	0	NA	NA
Rv0902c	prrB	two component sensor histidine kinase PrrB(prrB)	51.5308	-0.130787	0.290081	-0.450865	0.652087	0.797144	0	0	0	46.2346	0.0862588	0.30913	0.279037	0.780216	0.876133	0	0	0	31.3172	0.275927	0.330333	0.835299	0.403549	0.618995	0	0	0	37.1524	0.865345	0.31857	2.71634	0.00660084	0.0526172	0	0	0	23.3293	0.588406	0.386142	1.52381	0.127557	0.349617	0	0	0	11.8866	-0.190033
Rv0903c	prrA	two component transcriptional regulator PrrA(prrA)	70.1409	-0.271839	0.255924	-1.06219	0.28815	0.484697	0	0	0	56.9262	-0.353396	0.274183	-1.28891	0.19743	0.381791	0	0	0	36.1439	-0.0212432	0.316646	-0.0670882	0.946511	0.976891	0	0	0	30.5844	-0.0443356	0.378312	-0.117193	0.906707	0.963069	0	0	0	20.4879	-0.0972667	0.435508	-0.223341	0.82327	0.931604	0	0	0	NA	NA
Rv0904c	accD3	acetyl-CoAcarboxylase carboxyl transferase subunit beta(accD3)	21.9102	-1.08909	0.408363	-2.66697	0.00765396	0.0340353	1	0	1	21.4734	-0.457993	0.417555	-1.09684	0.27271	0.465939	0	0	0	10.5732	0.694642	0.555739	1.24994	0.21132	0.413009	0	0	0	15.0641	0.392795	0.473016	0.830405	0.40631	0.66527	0	0	0	9.91582	0.0794813	0.603432	0.131716	0.895209	NA	0	0	0	NA	NA
Rv0905	echA6	enoyl-CoA hydratase EchA6(echA6)	92.3192	0.309502	0.237321	1.30415	0.192183	0.369759	0	0	0	81.0243	0.450821	0.255821	1.76225	0.0780265	0.200162	0	0	0	62.8582	0.199325	0.258631	0.770692	0.440889	0.648725	0	0	0	43.2012	0.12931	0.362141	0.357071	0.721038	0.876523	0	0	0	30.0238	0.126759	0.375346	0.337712	0.73558	0.892114	0	0	0	11.9323	0.068174
Rv0906	Rv0906	hypothetical protein(Rv0906)	53.8865	0.0380228	0.286894	0.132532	0.894563	0.945932	0	0	0	48.1191	0.239949	0.291893	0.822045	0.411052	0.601684	0	0	0	34.4362	0.263134	0.341218	0.771163	0.44061	0.648682	0	0	0	24.858	0.120613	0.463826	0.260039	0.794834	0.912896	0	0	0	21.2214	0.673161	0.483853	1.39125	0.16415	0.401235	0	0	0	NA	NA
Rv0907	Rv0907	hypothetical protein(Rv0907)	45.5882	0.544016	0.295656	1.84003	0.0657633	0.176497	0	0	0	29.9135	-0.122048	0.370856	-0.329097	0.742082	0.852835	0	0	0	25.7194	-0.600964	0.380057	-1.58125	0.113821	0.2782	0	0	0	15.3825	-0.432227	0.490744	-0.880759	0.378448	0.640721	0	0	0	14.0784	0.362426	0.502127	0.721783	0.470428	0.718136	0	0	0	NA	NA
Rv0908	ctpE	metal cation transporter ATPase E(ctpE)	58.5549	0.316242	0.270283	1.17004	0.241985	0.429995	0	0	0	37.3206	-0.462397	0.336212	-1.37531	0.169035	0.34361	0	0	0	29.6451	-0.715921	0.356851	-2.00622	0.0448329	0.144618	0	0	0	31.3237	0.0837869	0.36211	0.231385	0.817015	0.922741	0	0	0	19.5061	-0.257378	0.478377	-0.538024	0.59056	0.796792	0	0	0	NA	NA
Rv0909	Rv0909	antitoxin(Rv0909)	28.3967	1.35476	0.371932	3.6425	0.000270001	0.00216061	0	1	1	23.7085	1.38022	0.395704	3.48802	0.000486606	0.00373946	0	1	1	24.0672	0.0833191	0.380479	0.218985	0.826662	0.915646	0	0	0	8.57403	-1.14701	0.702101	-1.63368	0.102326	0.317459	0	0	0	10.6157	0.483302	0.555799	0.869562	0.38454	0.648301	0	0	0	NA	NA
Rv0910	Rv0910	toxin(Rv0910)	28.8183	0.115961	0.372681	0.311153	0.755684	0.863867	0	0	0	22.9398	0.0199649	0.422491	0.0472552	0.96231	0.980053	0	0	0	16.9435	-0.040476	0.45245	-0.0894595	0.928717	0.969874	0	0	0	12.5779	0.218104	0.546848	0.398839	0.690012	0.859805	0	0	0	9.43995	0.445157	0.674162	0.660312	0.509054	NA	0	0	0	NA	NA
Rv0911	Rv0911	hypothetical protein(Rv0911)	17.5124	0.335392	0.423528	0.791901	0.428418	0.618402	0	0	0	12.1135	-0.189191	0.534205	-0.354155	0.723223	0.843116	0	0	0	9.68231	-0.463302	0.582457	-0.795426	0.426366	0.637381	0	0	0	5.64206	-0.245584	0.775051	-0.316861	0.751349	0.893148	0	0	0	NA	NA	NA	NA	NA	NA	0	0	0	NA	NA
Rv0912	Rv0912	transmembrane protein(Rv0912)	11.1465	0.340069	0.542633	0.626701	0.530855	0.706526	0	0	0	NA	NA	NA	NA	NA	NA	0	0	0	NA	NA	NA	NA	NA	NA	0	0	0	NA	NA	NA	NA	NA	NA	0	0	0	NA	NA	NA	NA	NA	NA	0	0	0	NA	NA
Rv0913c	Rv0913c	dioxygenase(Rv0913c)	58.3705	0.975108	0.269382	3.6198	0.000294834	0.00233831	0	0	0	48.8556	0.990232	0.2865	3.45631	0.000547631	0.00409276	0	0	0	45.3939	0.0740518	0.279617	0.264833	0.791138	0.899224	0	0	0	22.6261	0.622732	0.401473	1.55112	0.120874	0.346303	0	0	0	15.1733	0.59308	0.470358	1.26091	0.207341	0.459945	0	0	0	NA	NA
Rv0914c	Rv0914c	lipid carrier protein or keto acyl-CoA thiolase(Rv0914c)	34.5169	-0.481328	0.331824	-1.45055	0.146905	0.30936	0	0	0	31.602	-0.190177	0.344699	-0.55172	0.58114	0.741368	0	0	0	18.7184	0.358768	0.431797	0.830871	0.406046	0.618995	0	0	0	14.287	-0.883028	0.534268	-1.65278	0.0983752	0.310728	0	0	0	10.7473	-0.605048	0.627556	-0.964134	0.334979	0.609672	0	0	0	NA	NA
Rv0915c	PPE14	PPE family protein PPE14(PPE14)	8.33647	-1.17164	0.651207	-1.79918	0.0719903	0.189473	0	0	0	7.6544	-0.657221	0.692369	-0.949235	0.342501	0.539137	0	0	0	NA	NA	NA	NA	NA	NA	0	0	0	6.2398	-0.0906642	0.749067	-0.121036	0.903662	0.961982	0	0	0	NA	NA	NA	NA	NA	NA	0	0	0	NA	NA
Rv0916c	PE7	PE family protein PE7(PE7)	NA	NA	NA	NA	NA	NA	0	0	0	NA	NA	NA	NA	NA	NA	0	0	0	NA	NA	NA	NA	NA	NA	0	0	0	NA	NA	NA	NA	NA	NA	0	0	0	NA	NA	NA	NA	NA	NA	0	0	0	NA	NA
Rv0917	betP	glycine betaine transport integral membrane protein BetP(betP)	57.1771	0.238805	0.275486	0.86685	0.386024	0.580259	0	0	0	40.928	-0.151312	0.353815	-0.42766	0.668899	0.804948	0	0	0	31.5505	-0.332263	0.374843	-0.886406	0.375399	0.592849	0	0	0	23.3018	-1.75448	0.500889	-3.50274	0.000460499	0.00697447	1	0	1	19.2196	-1.16842	0.591831	-1.97424	0.0483548	0.186603	0	0	0	NA	NA
Rv0918	Rv0918	hypothetical protein(Rv0918)	14.5778	0.508746	0.481789	1.05595	0.290991	0.486944	0	0	0	15.3947	1.10262	0.481804	2.28853	0.0221067	0.0766901	0	0	0	12.4366	0.649687	0.520306	1.24866	0.211788	0.413267	0	0	0	7.10535	-0.229054	0.711467	-0.321946	0.747493	0.890725	0	0	0	5.16277	0.0927604	0.889506	0.104283	0.916945	NA	0	0	0	NA	NA
Rv0919	Rv0919	GCN5-like N-acetyltransferase(Rv0919)	38.6507	0.0542934	0.311921	0.174062	0.861817	0.931108	0	0	0	30.0751	-0.107408	0.363735	-0.295291	0.767771	0.868225	0	0	0	21.7012	-0.108447	0.406353	-0.266878	0.789563	0.899007	0	0	0	18.8306	0.389777	0.442711	0.880432	0.378625	0.640721	0	0	0	8.86101	-0.610384	0.67632	-0.902507	0.366787	NA	0	0	0	NA	NA
Rv0920c	Rv0920c	transposase(Rv0920c)	54.0816	-0.426756	0.27875	-1.53096	0.125779	0.278026	0	0	0	54.9969	0.190408	0.273381	0.696495	0.486119	0.666655	0	0	0	34.1363	0.674928	0.327059	2.06363	0.0390532	0.130549	0	0	0	29.529	-0.0710723	0.358432	-0.198287	0.842821	0.936472	0	0	0	20.114	-0.114073	0.446567	-0.255445	0.798379	0.925214	0	0	0	NA	NA
Rv0921	Rv0921	resolvase(Rv0921)	72.78	-1.02274	0.259204	-3.94568	7.95734e-05	0.000741782	1	0	1	65.726	-0.694256	0.275493	-2.52005	0.0117338	0.0470283	0	0	0	31.7752	0.3913	0.337483	1.15947	0.246266	0.449384	0	0	0	28.4411	-0.340232	0.41394	-0.821935	0.411114	0.668426	0	0	0	19.2656	-0.455744	0.477684	-0.95407	0.340048	0.613405	0	0	0	NA	NA
Rv0922	Rv0922	transposase(Rv0922)	185.821	-0.366062	0.198179	-1.84713	0.0647289	0.174886	0	0	0	140.905	-0.684384	0.209411	-3.26813	0.00108259	0.00708529	0	0	0	85.3863	-0.258725	0.220104	-1.17547	0.239809	0.44233	0	0	0	79.5309	0.0644257	0.251788	0.255873	0.798049	0.913434	0	0	0	55.2128	0.007329	0.314226	0.023324	0.981392	0.990476	0	0	0	21.1524	0.0391041
Rv0923c	Rv0923c	hypothetical protein(Rv0923c)	65.9504	-0.920793	0.268431	-3.43028	0.000602964	0.00429431	0	0	0	54.7332	-0.934709	0.306719	-3.04745	0.00230792	0.0130327	0	0	0	26.8124	0.0466643	0.368484	0.126639	0.899226	0.955235	0	0	0	27.7125	-0.323283	0.402391	-0.803405	0.421741	0.674178	0	0	0	21.9252	-0.0469331	0.480424	-0.097691	0.922178	0.976652	0	0	0	NA	NA
Rv0924c	mntH	divalent metal cation transporter MntH(mntH)	13.9081	-0.373062	0.489956	-0.761419	0.446407	0.634956	0	0	0	11.0236	-0.567099	0.571653	-0.992034	0.321181	0.517727	0	0	0	NA	NA	NA	NA	NA	NA	0	0	0	9.60336	0.198901	0.586348	0.33922	0.734444	0.886655	0	0	0	5.3791	-0.360297	0.842071	-0.42787	0.668746	NA	0	0	0	NA	NA
Rv0925c	Rv0925c	hypothetical protein(Rv0925c)	24.6078	0.693045	0.370734	1.86939	0.0615691	0.169303	0	0	0	18.597	0.494243	0.424892	1.16322	0.24474	0.438719	0	0	0	16.5522	-0.142954	0.44857	-0.318688	0.749963	0.878276	0	0	0	10.2365	-0.278049	0.633379	-0.438993	0.660667	0.843426	0	0	0	9.26274	0.68562	0.611161	1.12183	0.261934	NA	0	0	0	NA	NA
Rv0926c	Rv0926c	hypothetical protein(Rv0926c)	15.4674	-0.0456884	0.466275	-0.097986	0.921943	0.959945	0	0	0	18.2138	0.860545	0.445999	1.92948	0.0536718	0.150938	0	0	0	12.8655	0.963207	0.531274	1.81301	0.0698296	0.19886	0	0	0	7.80825	-0.305578	0.718701	-0.425182	0.670704	0.848768	0	0	0	5.06043	-0.686728	0.934129	-0.735153	0.462246	NA	0	0	0	NA	NA
Rv0927c	Rv0927c	oxidoreductase(Rv0927c)	13.8472	0.568824	0.479477	1.18634	0.235486	0.422026	0	0	0	13.1925	0.906447	0.512582	1.76839	0.0769953	0.198236	0	0	0	10.8996	0.395033	0.566275	0.6976	0.485428	0.688037	0	0	0	8.13941	0.578697	0.614908	0.941111	0.346648	0.611451	0	0	0	NA	NA	NA	NA	NA	NA	0	0	0	NA	NA
Rv0928	pstS3	phosphate ABC transporter substrate-binding lipoprotein PstS(pstS3)	78.5037	0.117787	0.251351	0.468613	0.639346	0.787139	0	0	0	59.3169	-0.142379	0.280434	-0.50771	0.611656	0.761877	0	0	0	43.5647	-0.201443	0.288004	-0.699443	0.484275	0.687336	0	0	0	65.0853	-0.573663	0.260762	-2.19995	0.0278103	0.138927	0	0	0	40.9723	-0.958359	0.34568	-2.77239	0.00556464	0.0411077	0	0	0	12.2449	-0.323166
Rv0929	Pstc2	phosphate ABC transporter permease PstC(pstC2)	28.467	0.689235	0.350966	1.96382	0.049551	0.146784	0	0	0	23.634	0.733668	0.416716	1.7606	0.0783067	0.20059	0	0	0	20.6584	0.0984935	0.436391	0.2257	0.821435	0.91412	0	0	0	15.5935	-0.281209	0.518724	-0.542117	0.587738	0.794138	0	0	0	10.7014	-0.411977	0.680324	-0.605559	0.544807	0.770679	0	0	0	NA	NA
Rv0930	pstA1	phosphate ABC transporter permease PstA(pstA1)	101.995	1.14699	0.226984	5.05317	4.34547e-07	7.40393e-06	0	1	1	47.926	-0.275785	0.294559	-0.936266	0.349136	0.543938	0	0	0	55.9803	-1.36519	0.279932	-4.87686	1.0779e-06	1.86938e-05	1	0	1	34.908	0.43282	0.356781	1.21313	0.225082	0.488333	0	0	0	18.5449	-0.295455	0.524826	-0.562957	0.573464	0.788195	0	0	0	8.38164	-0.670389
Rv0931c	pknD	serine/threonine-protein kinase PknD(pknD)	360.699	0.0753023	0.182192	0.413314	0.679377	0.812218	0	0	0	262.981	-0.313579	0.184256	-1.70186	0.0887807	0.219218	0	0	0	190.376	-0.327247	0.165757	-1.97426	0.0483522	0.151845	0	0	0	158.116	0.159814	0.208117	0.767907	0.442542	0.686796	0	0	0	104.947	0.0126147	0.278846	0.045239	0.963917	0.985083	0	0	0	41.8426	-0.0666593
Rv0932c	pstS2	phosphate ABC transporter substrate-binding lipoprotein PstS(pstS2)	705.772	1.40906	0.174716	8.06486	7.33182e-16	5.93377e-14	0	1	1	433.151	0.770869	0.157049	4.90845	9.18013e-07	1.56018e-05	0	0	0	489.746	-0.575345	0.14716	-3.90965	9.2429e-05	0.000987296	0	0	0	240.414	1.03412	0.156688	6.5999	4.11445e-11	4.66032e-09	0	1	1	130.57	0.446777	0.219306	2.03723	0.0416273	0.168464	0	0	0	70.6675	-0.504259
Rv0933	pstB	phosphate ABC transporter ATP-binding protein PstB(pstB)	57.3415	1.20024	0.287056	4.18121	2.89961e-05	0.000301915	0	1	1	34.3525	0.484809	0.345723	1.4023	0.160824	0.332091	0	0	0	37.2255	-0.657795	0.337825	-1.94715	0.0515173	0.159107	0	0	0	18.2901	-0.532683	0.491347	-1.08413	0.278308	0.545549	0	0	0	12.8411	-0.619211	0.609168	-1.01649	0.309398	0.582499	0	0	0	NA	NA
Rv0934	pstS1	phosphate ABC transporter substrate-binding lipoprotein PstS(pstS1)	74.4215	0.328115	0.265306	1.23674	0.216183	0.398875	0	0	0	76	0.833081	0.24188	3.44419	0.000572783	0.00426896	0	0	0	58.8258	0.56735	0.279582	2.02928	0.0424302	0.138899	0	0	0	28.5723	-0.0775413	0.381975	-0.203001	0.839134	0.936228	0	0	0	18.8875	-0.425013	0.470047	-0.904193	0.365893	0.630224	0	0	0	NA	NA
Rv0935	Pstc1	phosphate ABC transporter permease PstC(pstC1)	48.3864	-0.890721	0.302886	-2.94078	0.00327388	0.0174265	0	0	0	39.4041	-0.919138	0.328109	-2.80132	0.00508946	0.0246456	0	0	0	19.5913	0.0171551	0.421355	0.0407141	0.967524	0.9854	0	0	0	21.0949	-0.489329	0.431316	-1.1345	0.256584	0.525792	0	0	0	13.5109	-1.0862	0.603521	-1.79978	0.0718956	0.241068	0	0	0	NA	NA
Rv0936	pstA2	phosphate ABC transporter permease PstA(pstA2)	23.58	0.591443	0.382778	1.54513	0.122315	0.273251	0	0	0	17.0903	0.252626	0.445077	0.5676	0.570307	0.732837	0	0	0	14.8028	-0.280562	0.485253	-0.578176	0.563145	0.745758	0	0	0	16.6846	0.969227	0.431387	2.24677	0.0246548	0.128905	0	0	0	7.18989	-0.391817	0.741378	-0.528499	0.597153	NA	0	0	0	NA	NA
Rv0937c	mku	non-homologous end joining protein Ku(mku)	37.6448	0.68792	0.314994	2.18392	0.0289683	0.099609	0	0	0	26.6129	0.315316	0.36796	0.856928	0.391485	0.582424	0	0	0	23.898	-0.315623	0.37938	-0.831944	0.405441	0.618995	0	0	0	30.4447	1.42529	0.341744	4.17064	3.03743e-05	0.000749684	0	1	1	15.8672	0.782507	0.436476	1.79279	0.0730073	0.243742	0	0	0	9.50987	-0.550274
Rv0938	ligD	multifunctional non-homologous end joining DNA repair protein/ATP dependent DNA ligase LigD(ligD)	108.508	0.685522	0.239826	2.85842	0.00425762	0.0216282	0	0	0	59.3258	-0.453073	0.300391	-1.50828	0.131484	0.290135	0	0	0	56.4474	-1.08052	0.290744	-3.71641	0.000202076	0.00196166	1	0	1	56.284	0.913368	0.269707	3.38651	0.000707864	0.00978673	0	0	0	32.8216	0.491644	0.324799	1.51369	0.130105	0.354099	0	0	0	16.8653	-0.343516
Rv0939	Rv0939	bifunctional 2-hydroxyhepta-2,4-diene-1,7-dioate isomerase/cyclase/dehydrase(Rv0939)	88.3954	-0.120329	0.226646	-0.530913	0.595479	0.754715	0	0	0	67.3366	-0.3887	0.255758	-1.51979	0.128563	0.28637	0	0	0	45.2602	-0.209568	0.282067	-0.742973	0.457498	0.662428	0	0	0	62.3191	0.203959	0.253652	0.804089	0.421346	0.674178	0	0	0	29.7572	-1.05459	0.408433	-2.58205	0.00982167	0.0622753	0	0	0	12.4373	-1.19604
Rv0940c	Rv0940c	oxidoreductase(Rv0940c)	70.1122	0.591204	0.24485	2.41455	0.0157545	0.0610465	0	0	0	62.607	0.761228	0.261334	2.91286	0.00358135	0.0185222	0	0	0	52.5778	0.228966	0.267294	0.856606	0.391663	0.61033	0	0	0	23.8764	0.307866	0.384359	0.800985	0.42314	0.674178	0	0	0	15.4524	0.15693	0.481131	0.32617	0.744296	0.898328	0	0	0	NA	NA
Rv0941c	Rv0941c	hypothetical protein(Rv0941c)	33.0529	0.433459	0.325875	1.33014	0.183472	0.358418	0	0	0	22.1693	-0.17263	0.40791	-0.423206	0.672145	0.8079	0	0	0	18.384	-0.543076	0.442229	-1.22804	0.219431	0.422836	0	0	0	14.9116	0.793903	0.623351	1.2736	0.202803	0.462203	0	0	0	7.58062	0.259199	0.650499	0.398462	0.69029	NA	0	0	0	NA	NA
Rv0942	Rv0942	hypothetical protein(Rv0942)	20.663	0.406112	0.425318	0.954843	0.339657	0.539762	0	0	0	15.8181	0.226681	0.488253	0.464269	0.642455	0.7834	0	0	0	12.9678	-0.12849	0.545903	-0.235372	0.81392	0.910351	0	0	0	10.1444	0.118472	0.585019	0.20251	0.839518	0.936228	0	0	0	7.91255	0.461224	0.69088	0.667589	0.504396	NA	0	0	0	NA	NA
Rv0943c	Rv0943c	monooxygenase(Rv0943c)	NA	NA	NA	NA	NA	NA	0	0	0	NA	NA	NA	NA	NA	NA	0	0	0	NA	NA	NA	NA	NA	NA	0	0	0	NA	NA	NA	NA	NA	NA	0	0	0	NA	NA	NA	NA	NA	NA	0	0	0	NA	NA
Rv0944	Rv0944	formamidopyrimidine-DNA glycosylase(Rv0944)	NA	NA	NA	NA	NA	NA	0	0	0	NA	NA	NA	NA	NA	NA	0	0	0	NA	NA	NA	NA	NA	NA	0	0	0	NA	NA	NA	NA	NA	NA	0	0	0	NA	NA	NA	NA	NA	NA	0	0	0	NA	NA
Rv0945	Rv0945	oxidoreductase(Rv0945)	17.7486	-0.087088	0.4321	-0.201546	0.840272	0.91673	0	0	0	13.2241	-0.512818	0.542853	-0.944672	0.344826	0.54032	0	0	0	NA	NA	NA	NA	NA	NA	0	0	0	8.28749	-0.0540919	0.656797	-0.0823571	0.934363	0.973577	0	0	0	5.79888	-0.163998	0.853157	-0.192225	0.847566	NA	0	0	0	NA	NA
Rv0946c	Pgi	glucose-6-phosphate isomerase(pgi)	41.8225	-0.138434	0.296098	-0.467526	0.640123	0.787657	0	0	0	34.1753	-0.184212	0.349641	-0.526862	0.59829	0.752653	0	0	0	22.831	0.0155155	0.401203	0.0386724	0.969152	0.985798	0	0	0	16.49	-0.741554	0.50868	-1.4578	0.144896	0.382362	0	0	0	12.2541	-0.438074	0.564266	-0.776361	0.437536	0.690381	0	0	0	NA	NA
Rv0947c	Rv0947c	pseudo(Rv0947c)	18.4011	0.803386	0.41483	1.93666	0.0527864	0.152797	0	0	0	11.3256	0.0751971	0.543509	0.138355	0.88996	0.937077	0	0	0	10.8856	-0.672145	0.560259	-1.1997	0.230255	0.434667	0	0	0	NA	NA	NA	NA	NA	NA	0	0	0	NA	NA	NA	NA	NA	NA	0	0	0	NA	NA
Rv0948c	Rv0948c	chorismate mutase(Rv0948c)	64.5141	1.34472	0.281732	4.77306	1.81447e-06	2.55389e-05	0	1	1	43.974	0.965062	0.314858	3.06507	0.0021762	0.0124884	0	0	0	47.4652	-0.320574	0.306029	-1.04753	0.294856	0.509485	0	0	0	17.2283	0.787862	0.444602	1.77206	0.0763842	0.268756	0	0	0	11.186	0.69877	0.648864	1.07691	0.28152	0.552129	0	0	0	NA	NA
Rv0949	uvrD1	ATP-dependent DNA helicase UvrD(uvrD1)	57.4231	-0.296685	0.265088	-1.1192	0.263056	0.454289	0	0	0	46.6288	-0.391788	0.303608	-1.29044	0.196897	0.381179	0	0	0	29.2321	-0.0309747	0.350986	-0.0882506	0.929678	0.970221	0	0	0	24.2421	-0.153021	0.399848	-0.382697	0.701944	0.866383	0	0	0	15.7561	-0.28952	0.504744	-0.573597	0.566241	0.783378	0	0	0	NA	NA
Rv0950c	Rv0950c	hypothetical protein(Rv0950c)	83.4778	0.589832	0.238142	2.4768	0.0132565	0.0526855	0	0	0	80.3032	0.934016	0.248703	3.75555	0.000172964	0.00151343	0	0	0	66.4628	0.405003	0.247017	1.63957	0.101094	0.255591	0	0	0	22.9866	0.187981	0.381205	0.493123	0.621926	0.818956	0	0	0	25.2065	1.23998	0.359994	3.44445	0.000572223	0.00731628	0	1	1	9.97193	1.12844
Rv0951	sucC	succinyl-CoA ligase subunit beta(sucC)	254.722	-0.542233	0.241958	-2.24102	0.0250247	0.0892022	0	0	0	226.397	-0.322466	0.214848	-1.5009	0.133381	0.293194	0	0	0	131.376	0.275016	0.22995	1.19598	0.231704	0.435523	0	0	0	81.2272	-0.59548	0.245838	-2.42224	0.0154251	0.095749	0	0	0	68.0566	-0.0266765	0.242127	-0.110176	0.91227	0.972884	0	0	0	21.7079	0.651603
Rv0952	sucD	succinyl-CoA ligase subunit alpha(sucD)	98.307	-0.237745	0.268719	-0.884735	0.3763	0.570943	0	0	0	91.1131	0.0661568	0.236742	0.279447	0.779901	0.876057	0	0	0	58.9863	0.361622	0.290269	1.24582	0.212832	0.41478	0	0	0	32.0306	-0.707101	0.357823	-1.97612	0.0481413	0.201975	0	0	0	30.2393	0.251541	0.360481	0.697793	0.485307	0.726244	0	0	0	NA	NA
Rv0953c	Rv0953c	oxidoreductase(Rv0953c)	10.6947	0.409433	0.545265	0.750888	0.45272	0.642029	0	0	0	12.5047	1.14566	0.509315	2.24941	0.0244866	0.0823719	0	0	0	9.59506	0.799182	0.598654	1.33496	0.181888	0.37615	0	0	0	NA	NA	NA	NA	NA	NA	0	0	0	NA	NA	NA	NA	NA	NA	0	0	0	NA	NA
Rv0954	Rv0954	transmembrane protein(Rv0954)	140.714	-0.992546	0.206337	-4.81031	1.50699e-06	2.18146e-05	0	0	0	130.703	-0.551611	0.216381	-2.54925	0.0107955	0.0440162	0	0	0	65.0892	0.499786	0.249534	2.00288	0.0451906	0.145468	0	0	0	64.6515	-0.592699	0.280197	-2.11529	0.0344051	0.160108	0	0	0	54.9239	-0.00946149	0.287338	-0.0329281	0.973732	0.98958	0	0	0	16.993	0.684727
Rv0955	Rv0955	integral membrane protein(Rv0955)	50.8251	0.0352753	0.293455	0.120207	0.904319	0.950638	0	0	0	36.6698	-0.383311	0.335788	-1.14153	0.253651	0.448047	0	0	0	26.3305	-0.361107	0.381221	-0.947237	0.343518	0.56059	0	0	0	23.5408	-0.748671	0.409065	-1.8302	0.0672198	0.24876	0	0	0	17.9975	-0.434917	0.468332	-0.928651	0.35307	0.62007	0	0	0	NA	NA
Rv0956	purN	phosphoribosylglycinamide formyltransferase PurN(purN)	11.4951	0.141553	0.54963	0.257541	0.796761	0.890447	0	0	0	11.0429	0.529542	0.557484	0.94988	0.342173	0.539137	0	0	0	NA	NA	NA	NA	NA	NA	0	0	0	7.52101	-1.2843	0.777711	-1.65139	0.0986597	0.310736	0	0	0	9.64191	0.749649	0.649218	1.15469	0.248215	NA	0	0	0	NA	NA
Rv0957	purH	bifunctional phosphoribosylaminoimidazolecarboxamide formyltransferase/inosinemonophosphate cyclohydrolase(purH)	41.924	-0.708656	0.322559	-2.19698	0.028022	0.0971965	0	0	0	40.3323	-0.200591	0.328009	-0.611543	0.54084	0.710353	0	0	0	22.7016	0.566276	0.381541	1.48418	0.137761	0.313851	0	0	0	18.6605	-0.910803	0.565962	-1.6093	0.107551	0.324384	0	0	0	16.2739	-0.034631	0.520898	-0.0664832	0.946993	0.982681	0	0	0	NA	NA
Rv0958	Rv0958	magnesium chelatase(Rv0958)	53.979	-1.19014	0.304606	-3.90714	9.33956e-05	0.00085377	1	0	1	49.5384	-0.756232	0.30976	-2.44135	0.0146326	0.0561633	0	0	0	22.7885	0.492866	0.383908	1.28381	0.199208	0.397514	0	0	0	38.7847	-0.292686	0.341354	-0.857424	0.39121	0.652083	0	0	0	28.4773	-0.205336	0.543554	-0.377765	0.705605	0.87291	0	0	0	9.8834	0.174457
Rv0959	Rv0959	hypothetical protein(Rv0959)	46.4481	-0.368721	0.30428	-1.21178	0.225596	0.411278	0	0	0	39.903	-0.235284	0.316136	-0.744249	0.456726	0.642982	0	0	0	25.0172	0.188494	0.382505	0.492788	0.622162	0.78746	0	0	0	33.2711	0.0031034	0.37514	0.00827264	0.993399	0.998389	0	0	0	20.0883	-0.376146	0.43979	-0.855286	0.392393	0.652975	0	0	0	NA	NA
Rv0959A	vapB9	antitoxin VapB9(vapB9)	NA	NA	NA	NA	NA	NA	0	0	0	NA	NA	NA	NA	NA	NA	0	0	0	NA	NA	NA	NA	NA	NA	0	0	0	NA	NA	NA	NA	NA	NA	0	0	0	NA	NA	NA	NA	NA	NA	0	0	0	NA	NA
Rv0960	vapC9	ribonuclease VapC9(vapC9)	20.3049	0.621739	0.411824	1.50972	0.131115	0.286031	0	0	0	19.5511	0.929267	0.437357	2.12473	0.033609	0.104954	0	0	0	16.3571	0.366595	0.458555	0.799457	0.424026	0.635952	0	0	0	10.1099	1.3456	0.533845	2.52058	0.0117161	0.0795071	0	0	0	NA	NA	NA	NA	NA	NA	0	0	0	NA	NA
Rv0961	Rv0961	integral membrane protein(Rv0961)	25.2603	0.534113	0.366475	1.45744	0.144996	0.306428	0	0	0	15.3956	-0.292346	0.479099	-0.610199	0.54173	0.710446	0	0	0	13.5663	-0.773142	0.501844	-1.5406	0.123413	0.293285	0	0	0	9.85124	-0.247776	0.589456	-0.420348	0.674231	0.850617	0	0	0	6.56539	-0.705961	0.812516	-0.868859	0.384924	NA	0	0	0	NA	NA
Rv0962c	lprP	lipoprotein LprP(lprP)	18.9252	0.538815	0.415402	1.29709	0.194599	0.37191	0	0	0	16.1391	0.616842	0.46798	1.31809	0.187472	0.36972	0	0	0	13.4174	0.134484	0.515514	0.260873	0.79419	0.901016	0	0	0	13.6997	1.09028	0.481924	2.26235	0.0236759	0.12594	0	0	0	6.23997	-0.0680396	0.768617	-0.0885222	0.929462	NA	0	0	0	NA	NA
Rv0963c	Rv0963c	hypothetical protein(Rv0963c)	13.9885	0.102845	0.49836	0.206368	0.836503	0.914581	0	0	0	15.4284	0.781565	0.476842	1.63904	0.101204	0.24126	0	0	0	10.9979	0.738404	0.555104	1.33021	0.183449	0.377878	0	0	0	NA	NA	NA	NA	NA	NA	0	0	0	NA	NA	NA	NA	NA	NA	0	0	0	NA	NA
Rv0964c	Rv0964c	hypothetical protein(Rv0964c)	11.4429	0.733367	0.549102	1.33557	0.181689	0.357392	0	0	0	NA	NA	NA	NA	NA	NA	0	0	0	NA	NA	NA	NA	NA	NA	0	0	0	NA	NA	NA	NA	NA	NA	0	0	0	NA	NA	NA	NA	NA	NA	0	0	0	NA	NA
Rv0965c	Rv0965c	hypothetical protein(Rv0965c)	11.4084	-0.0855023	0.526117	-0.162516	0.8709	0.934859	0	0	0	12.5794	0.658913	0.525187	1.25462	0.209615	0.396706	0	0	0	NA	NA	NA	NA	NA	NA	0	0	0	NA	NA	NA	NA	NA	NA	0	0	0	NA	NA	NA	NA	NA	NA	0	0	0	NA	NA
Rv0966c	Rv0966c	hypothetical protein(Rv0966c)	28.2431	-0.446785	0.360115	-1.24067	0.214727	0.397217	0	0	0	21.4694	-0.763075	1.04425	-0.73074	0.464938	0.649884	0	0	0	12.4906	-0.250101	1.10637	-0.226056	0.821158	0.91412	0	0	0	8.01882	-1.92083	0.838794	-2.28999	0.0220221	0.120489	0	0	0	8.78552	-0.0583535	0.646001	-0.0903304	0.928025	NA	0	0	0	NA	NA
Rv0967	csoR	copper-sensing transcriptional repressor CsoR(csoR)	244.201	0.294867	0.191129	1.54276	0.122889	0.273847	0	0	0	232.306	0.634502	0.189257	3.3526	0.000800576	0.00552742	0	0	0	178.306	0.398324	0.181084	2.19966	0.0278311	0.102401	0	0	0	300.671	0.660737	0.220172	3.00101	0.00269087	0.0278513	0	0	0	157.29	-0.139277	0.301436	-0.462043	0.64405	0.842916	0	0	0	76.8709	-0.709862
Rv0968	Rv0968	hypothetical protein(Rv0968)	141.916	0.0918364	0.207254	0.443111	0.657686	0.800964	0	0	0	109.188	-0.126648	0.218491	-0.57965	0.562151	0.726317	0	0	0	79.3839	-0.158024	0.233027	-0.678135	0.497686	0.695504	0	0	0	169.237	0.7279	0.194253	3.74718	0.000178835	0.0031362	0	0	0	82.7712	-0.33049	0.241976	-1.3658	0.172003	0.41161	0	0	0	41.5534	-0.936055
Rv0969	ctpV	copper-exporting ATPase(ctpV)	270.843	-0.389111	0.2013	-1.93299	0.0532378	0.153506	0	0	0	220.393	-0.466478	0.209766	-2.2238	0.0261617	0.0869187	0	0	0	133.751	-0.0187095	0.193122	-0.096879	0.922823	0.965635	0	0	0	422.25	0.410205	0.175861	2.33255	0.019672	0.110909	0	0	0	221.328	-0.427563	0.194336	-2.20012	0.0277983	0.127086	0	0	0	99.0544	-0.757041
Rv0970	Rv0970	integral membrane protein(Rv0970)	43.9282	-0.168146	0.303885	-0.55332	0.580044	0.744729	0	0	0	36.6073	-0.162973	0.322152	-0.505889	0.612935	0.762931	0	0	0	24.1627	0.0657886	0.385222	0.170781	0.864396	0.938046	0	0	0	58.4969	0.369484	0.268156	1.37787	0.168243	0.414785	0	0	0	31.1954	-0.40791	0.387068	-1.05385	0.291953	0.563567	0	0	0	13.8306	-0.705584
Rv0971c	echA7	enoyl-CoA hydratase EchA7(echA7)	13.4289	-0.370358	0.499506	-0.741448	0.458422	0.646255	0	0	0	9.80117	-0.912512	0.631109	-1.44589	0.148209	0.313349	0	0	0	NA	NA	NA	NA	NA	NA	0	0	0	17.7717	0.540804	0.450192	1.20127	0.229645	0.492709	0	0	0	8.98921	-0.337417	0.688457	-0.490106	0.624059	NA	0	0	0	NA	NA
Rv0972c	fadE12	acyl-CoA dehydrogenase fadE12(fadE12)	15.9943	-0.913437	0.475401	-1.9214	0.0546808	0.156024	0	0	0	17.7919	0.0888228	0.482652	0.184031	0.853989	0.917584	0	0	0	NA	NA	NA	NA	NA	NA	0	0	0	23.0985	-0.508007	0.412303	-1.23212	0.217903	0.480248	0	0	0	17.8452	-0.130145	0.465473	-0.279597	0.779787	0.917837	0	0	0	NA	NA
Rv0973c	accA2	acetyl/propionyl-CoA carboxylase subuit alpha(accA2)	23.4894	-0.405764	0.41436	-0.979253	0.327455	0.525729	0	0	0	22.3567	0.00799157	0.4423	0.0180682	0.985584	0.992604	0	0	0	13.7399	0.476663	0.49358	0.965726	0.334181	0.552257	0	0	0	22.6667	-0.487396	0.431454	-1.12966	0.258619	0.526723	0	0	0	14.364	-0.853488	0.575546	-1.48292	0.138096	0.364342	0	0	0	NA	NA
Rv0974c	accD2	acetyl-/propionyl-CoA carboxylase subunit beta(accD2)	19.2398	0.957584	0.415933	2.30225	0.0213209	0.0779504	0	0	0	12.8061	0.417748	0.513353	0.813764	0.41578	0.606346	0	0	0	12.4693	-0.47421	0.51526	-0.920331	0.3574	0.575231	0	0	0	20.3042	0.747996	0.41801	1.78942	0.0735468	0.261535	0	0	0	7.30456	-1.57379	0.8956	-1.75725	0.0788751	NA	0	0	0	NA	NA
Rv0975c	fadE13	acyl-CoA dehydrogenase FadE13(fadE13)	11.8644	-0.17565	0.541852	-0.324166	0.745812	0.858478	0	0	0	9.70535	-0.210187	0.623931	-0.336876	0.73621	0.850949	0	0	0	NA	NA	NA	NA	NA	NA	0	0	0	13.2192	-1.35848	0.653768	-2.07793	0.0377159	0.170578	0	0	0	14.9807	0.359917	0.536368	0.671026	0.502204	0.740624	0	0	0	NA	NA
Rv0976c	Rv0976c	hypothetical protein(Rv0976c)	19.0304	0.00238347	0.459625	0.0051857	0.995862	0.998578	0	0	0	13.5199	-0.500224	0.562158	-0.889828	0.373558	0.569126	0	0	0	9.3652	-0.435064	0.587795	-0.740162	0.459202	0.663726	0	0	0	15.2501	0.204929	0.483994	0.423413	0.671994	0.848979	0	0	0	6.47151	-1.4404	0.925067	-1.55707	0.119453	NA	0	0	0	NA	NA
Rv0977	PE_PGRS16	PE-PGRS family protein PE_PGRS16(PE_PGRS16)	44.5885	-0.702186	0.316447	-2.21897	0.026489	0.0933008	0	0	0	43.9733	-0.109944	0.328607	-0.334574	0.737946	0.851344	0	0	0	24.8421	0.651798	0.379777	1.71627	0.0861135	0.230564	0	0	0	23.7307	-0.716946	0.412848	-1.73658	0.0824605	0.280939	0	0	0	17.807	-0.470712	0.500446	-0.940586	0.346917	0.615796	0	0	0	NA	NA
Rv0978c	PE_PGRS17	PE-PGRS family protein PE_PGRS17(PE_PGRS17)	NA	NA	NA	NA	NA	NA	0	0	0	NA	NA	NA	NA	NA	NA	0	0	0	NA	NA	NA	NA	NA	NA	0	0	0	NA	NA	NA	NA	NA	NA	0	0	0	NA	NA	NA	NA	NA	NA	0	0	0	NA	NA
Rv0979A	rpmF	50S ribosomal protein L32(rpmF)	NA	NA	NA	NA	NA	NA	0	0	0	NA	NA	NA	NA	NA	NA	0	0	0	NA	NA	NA	NA	NA	NA	0	0	0	NA	NA	NA	NA	NA	NA	0	0	0	NA	NA	NA	NA	NA	NA	0	0	0	NA	NA
Rv0979c	Rv0979c	hypothetical protein(Rv0979c)	NA	NA	NA	NA	NA	NA	0	0	0	NA	NA	NA	NA	NA	NA	0	0	0	NA	NA	NA	NA	NA	NA	0	0	0	NA	NA	NA	NA	NA	NA	0	0	0	NA	NA	NA	NA	NA	NA	0	0	0	NA	NA
Rv0980c	PE_PGRS18	PE-PGRS family protein PE_PGRS18(PE_PGRS18)	69.2412	0.0895489	0.260884	0.343252	0.731409	0.847558	0	0	0	53.71	-0.12351	0.300593	-0.410886	0.681156	0.814832	0	0	0	38.9702	-0.150285	0.323787	-0.464148	0.642542	0.803373	0	0	0	16.4215	-0.401545	0.486926	-0.824653	0.409569	0.667975	0	0	0	12.8695	-0.0425706	0.579954	-0.0734034	0.941485	0.980594	0	0	0	NA	NA
Rv0981	mprA	two-component response regulator MrpA(mprA)	61.4547	0.162553	0.267629	0.607381	0.543598	0.714564	0	0	0	50.1767	0.103654	0.308813	0.335654	0.737132	0.850949	0	0	0	37.3085	0.000142348	0.332257	0.000428428	0.999658	0.999658	0	0	0	33.4658	0.0529135	0.331371	0.159681	0.873133	0.949503	0	0	0	23.3375	0.00506317	0.404537	0.012516	0.990014	0.994142	0	0	0	9.01775	0.0459485
Rv0982	mprB	two component histidine-protein kinase/phosphatase MprB(mprB)	184.305	0.2874	0.188769	1.5225	0.127885	0.281572	0	0	0	123.12	-0.349101	0.212997	-1.639	0.101213	0.24126	0	0	0	96.9451	-0.577962	0.209392	-2.76019	0.00577669	0.0312854	0	0	0	149.732	0.88939	0.182478	4.87396	1.09382e-06	4.23793e-05	0	0	0	67.0953	-0.342675	0.301421	-1.13687	0.255594	0.521235	0	0	0	36.9381	-1.13395
Rv0983	PEPD	serine protease PepD(pepD)	405.559	-0.0551532	0.204944	-0.269114	0.787842	0.883346	0	0	0	335.212	-0.0749102	0.182415	-0.410658	0.681323	0.814832	0	0	0	231.184	0.0377301	0.185903	0.202956	0.839169	0.922877	0	0	0	239.185	0.63727	0.233086	2.73405	0.00625599	0.0505945	0	0	0	141.043	0.199553	0.244712	0.815459	0.41481	0.67172	0	0	0	66.6963	-0.355082
Rv0984	moaB2	pterin-4-alpha-carbinolamine dehydratase(moaB2)	146.105	-0.993388	0.217365	-4.57015	4.87386e-06	6.22072e-05	0	0	0	113.123	-1.33177	0.238097	-5.5934	2.22664e-08	5.62226e-07	1	0	1	51.0654	-0.277224	0.269913	-1.02709	0.30438	0.519169	0	0	0	83.4806	-0.685091	0.247003	-2.77361	0.00554379	0.0464118	0	0	0	66.3081	-0.227878	0.256195	-0.88947	0.37375	0.639091	0	0	0	20.0755	0.524207
Rv0985c	mscL	large-conductance ion mechanosensitive channel(mscL)	144.929	0.265113	0.222526	1.19138	0.233504	0.41953	0	0	0	91.9685	-0.550116	0.252048	-2.18258	0.0290665	0.0945649	0	0	0	72.1751	-0.757254	0.235914	-3.20987	0.00132794	0.00960033	0	0	0	75.4805	0.483006	0.23323	2.07094	0.0383643	0.17301	0	0	0	51.6041	0.398202	0.285535	1.39458	0.163142	0.400455	0	0	0	22.6213	0.00880367
Rv0986	Rv0986	adhesion component ABC transporter ATP-binding protein(Rv0986)	107.921	0.865443	0.230595	3.75308	0.000174676	0.00145689	0	0	0	61.3599	-0.0698393	0.281016	-0.248525	0.803728	0.891689	0	0	0	61.3468	-0.875327	0.271642	-3.22236	0.0012714	0.00924875	0	0	0	66.64	1.28974	0.241681	5.33655	9.47292e-08	4.93184e-06	0	1	1	31.4672	0.338703	0.355378	0.953078	0.340551	0.613835	0	0	0	19.208	-0.851087
Rv0987	Rv0987	adhesion component ABC transporter permease(Rv0987)	172.534	1.27032	0.238222	5.33252	9.686e-08	1.89516e-06	0	1	1	112.367	0.759491	0.248438	3.05706	0.00223519	0.0126625	0	0	0	120.311	-0.451669	0.236057	-1.91339	0.0556986	0.169519	0	0	0	78.247	0.417376	0.233345	1.78867	0.0736687	0.261689	0	0	0	41.5766	-0.402214	0.315333	-1.27552	0.202125	0.45182	0	0	0	18.2549	-0.726389
Rv0988	Rv0988	hypothetical protein(Rv0988)	103.098	1.03694	0.234553	4.42092	9.82823e-06	0.000116661	0	1	1	91.48	1.18195	0.243206	4.85988	1.17458e-06	1.90258e-05	0	1	1	85.0556	0.203903	0.226845	0.898864	0.368725	0.586407	0	0	0	58.3207	0.700813	0.320585	2.18605	0.0288122	0.141805	0	0	0	29.5224	-0.0170224	0.374401	-0.0454657	0.963736	0.985083	0	0	0	15.0342	-0.6994
Rv0989c	grcC2	polyprenyl-diphosphate synthase GrcC(grcC2)	82.9215	-0.0621954	0.253242	-0.245596	0.805995	0.896099	0	0	0	105.206	0.994867	0.238941	4.16365	3.13199e-05	0.000350367	0	0	0	73.473	1.11456	0.244002	4.56784	4.92767e-06	7.27833e-05	0	1	1	45.4885	0.368737	0.281095	1.31178	0.189593	0.44379	0	0	0	34.9682	0.61503	0.308725	1.99216	0.0463533	0.182203	0	0	0	14.8977	0.318334
Rv0990c	Rv0990c	hypothetical protein(Rv0990c)	69.852	-1.14651	0.301471	-3.80305	0.000142924	0.00123532	1	0	1	93.1913	0.383626	0.23662	1.62127	0.10496	0.248182	0	0	0	50.2035	1.59246	0.322303	4.94088	7.77722e-07	1.40399e-05	0	1	1	27.6705	-0.80405	0.40133	-2.00346	0.0451276	0.194521	0	0	0	35.6551	0.90225	0.317734	2.83964	0.00451647	0.0360703	0	0	0	11.5167	1.79712
Rv0991c	Rv0991c	hypothetical protein(Rv0991c)	142.944	-1.97834	0.229582	-8.61715	6.86399e-18	6.52879e-16	1	0	1	204.074	0.213757	0.190955	1.11941	0.262966	0.457022	0	0	0	95.1967	2.2512	0.2447	9.19984	3.58479e-20	3.56976e-18	0	1	1	67.7057	-0.628163	0.28299	-2.21974	0.0264367	0.134352	0	0	0	50.9958	-0.313716	0.474435	-0.661242	0.508457	0.743476	0	0	0	15.6289	0.369406
Rv0992c	Rv0992c	5-formyltetrahydrofolate cyclo-ligase(Rv0992c)	15.246	0.309795	0.467664	0.66243	0.507695	0.687099	0	0	0	12.5048	0.218501	0.515307	0.42402	0.671551	0.807461	0	0	0	9.62639	-0.0196331	0.591821	-0.033174	0.973536	0.987343	0	0	0	8.03527	-0.0739878	0.641525	-0.115331	0.908183	0.964022	0	0	0	5.75575	0.113801	0.832884	0.136635	0.891319	NA	0	0	0	NA	NA
Rv0993	galU	UTP--glucose-1-phosphate uridylyltransferase(galU)	42.3105	-0.503442	0.304574	-1.65294	0.0983438	0.235826	0	0	0	31.2372	-0.972458	0.371415	-2.61825	0.00883826	0.0374619	0	0	0	17.7176	-0.405667	0.450154	-0.901175	0.367495	0.58598	0	0	0	11.0017	-1.072	0.617179	-1.73694	0.0823978	0.280939	0	0	0	9.3492	-0.356804	0.63581	-0.56118	0.574675	NA	0	0	0	NA	NA
Rv0994	moeA1	molybdopterin molybdenumtransferase 1(moeA1)	67.0396	-1.29969	0.286073	-4.5432	5.54064e-06	6.85078e-05	1	0	1	51.7541	-1.74038	0.345871	-5.03188	4.85692e-07	9.13255e-06	1	0	1	19.6993	-0.368991	0.460158	-0.801878	0.422623	0.634913	0	0	0	19.1897	-1.51985	0.526671	-2.88576	0.00390464	0.0353934	1	0	1	17.3842	-0.63597	0.501023	-1.26934	0.204318	0.454975	0	0	0	NA	NA
Rv0995	rimJ	ribosomal-protein-alanine acetyltransferase RimJ(rimJ)	15.5392	-0.00617841	0.470066	-0.0131437	0.989513	0.995664	0	0	0	10.1553	-0.854949	0.616298	-1.38723	0.165371	0.338694	0	0	0	NA	NA	NA	NA	NA	NA	0	0	0	NA	NA	NA	NA	NA	NA	0	0	0	NA	NA	NA	NA	NA	NA	0	0	0	NA	NA
Rv0996	Rv0996	transmembrane protein(Rv0996)	72.1215	-0.949683	0.266326	-3.56586	0.000362661	0.00280138	0	0	0	58.2811	-1.09093	0.297612	-3.66562	0.000246737	0.0020767	1	0	1	27.4479	-0.0764803	0.353631	-0.216272	0.828776	0.917204	0	0	0	51.9601	0.876826	0.295216	2.97012	0.00297687	0.0295288	0	0	0	23.5696	-0.152503	0.433135	-0.35209	0.72477	0.884395	0	0	0	12.991	-0.982983
Rv0997	Rv0997	hypothetical protein(Rv0997)	33.5385	1.25254	0.326906	3.83149	0.000127372	0.00112548	0	1	1	29.3052	1.36154	0.349915	3.89104	9.98138e-05	0.000955865	0	1	1	28.7324	0.16769	0.342985	0.488912	0.624904	0.789312	0	0	0	12.7737	0.0593355	0.531618	0.111613	0.91113	0.96592	0	0	0	14.5238	1.13514	0.474711	2.39123	0.0167921	0.0923763	0	0	0	NA	NA
Rv0998	Rv0998	acetyltransferase Pat(Rv0998)	43.4754	-0.162214	0.295944	-0.548124	0.583607	0.747025	0	0	0	45.4469	0.479628	0.291916	1.64303	0.100376	0.240237	0	0	0	30.7383	0.699939	0.331822	2.10938	0.0349114	0.120415	0	0	0	23.5055	-0.0544887	0.566125	-0.0962485	0.923323	0.972189	0	0	0	23.0907	0.917736	0.380399	2.41256	0.0158409	0.0886101	0	0	0	NA	NA
Rv0999	Rv0999	hypothetical protein(Rv0999)	19.1199	-0.735584	0.449074	-1.638	0.101421	0.240454	0	0	0	15.4355	-0.781752	0.531257	-1.47151	0.141152	0.304066	0	0	0	NA	NA	NA	NA	NA	NA	0	0	0	12.7175	0.422999	0.500299	0.845493	0.397835	0.658111	0	0	0	4.9652	-1.68504	1.10878	-1.51973	0.12858	NA	0	0	0	NA	NA
Rv1000c	Rv1000c	hypothetical protein(Rv1000c)	32.4528	1.05009	0.356909	2.94217	0.00325925	0.0174006	0	1	1	19.2912	0.300887	0.451691	0.666135	0.505325	0.682585	0	0	0	20.2071	-0.689193	0.421798	-1.63394	0.102271	0.257512	0	0	0	13.9207	1.40092	0.485594	2.88497	0.00391456	0.0353934	0	1	1	3.68487	-1.11138	1.13335	-0.980612	0.326784	NA	0	0	0	NA	NA
Rv1001	arcA	arginine deiminase(arcA)	34.8115	-0.645158	0.349982	-1.84341	0.0652699	0.175886	0	0	0	37.2384	0.145843	0.319821	0.456013	0.64838	0.78845	0	0	0	21.8906	0.852433	0.427604	1.99351	0.0462054	0.146769	0	0	0	11.979	-1.46879	0.672705	-2.1834	0.0290062	0.14234	0	0	0	13.3337	0.0891506	0.62146	0.143454	0.885932	0.9647	0	0	0	NA	NA
Rv1002c	Rv1002c	dolichyl-phosphate-mannose--protein mannosyltransferase(Rv1002c)	45.6138	-0.631068	0.626688	-1.00699	0.31394	0.513564	0	0	0	42.0448	-0.275399	0.31307	-0.879673	0.379037	0.57326	0	0	0	23.9125	0.408819	0.451291	0.905886	0.364996	0.583503	0	0	0	16.8487	-0.637951	0.47332	-1.34782	0.177715	0.42907	0	0	0	12.4773	-0.411673	0.559868	-0.735303	0.462155	0.71268	0	0	0	NA	NA
Rv1003	Rv1003	rRNA small subunit methyltransferase I(Rv1003)	8.98644	-0.895249	0.604604	-1.48072	0.138681	0.296955	0	0	0	12.4017	0.634597	0.519085	1.22253	0.221507	0.412554	0	0	0	NA	NA	NA	NA	NA	NA	0	0	0	NA	NA	NA	NA	NA	NA	0	0	0	NA	NA	NA	NA	NA	NA	0	0	0	NA	NA
Rv1004c	Rv1004c	membrane protein(Rv1004c)	13.4418	-1.92648	0.580232	-3.32019	0.000899555	0.0059875	1	0	1	12.0782	-1.38807	0.598849	-2.3179	0.0204546	0.0725972	0	0	0	NA	NA	NA	NA	NA	NA	0	0	0	7.48958	-1.72414	0.847998	-2.03319	0.0420336	0.184527	0	0	0	6.69762	-0.663728	0.817445	-0.811954	0.416818	NA	0	0	0	NA	NA
Rv1005c	Rv1005c	para-aminobenzoate synthase component I(Rv1005c)	21.74	-0.58336	0.454698	-1.28296	0.199506	0.378296	0	0	0	20.9263	-0.0704287	0.454484	-0.154964	0.87685	0.929434	0	0	0	12.5149	0.565816	0.555568	1.01845	0.308466	0.523782	0	0	0	15.0871	-0.371911	0.506459	-0.734336	0.462744	0.704603	0	0	0	11.4382	-0.0729168	0.557972	-0.130682	0.896027	0.968886	0	0	0	NA	NA
Rv1006	Rv1006	hypothetical protein(Rv1006)	273.446	0.912285	0.182521	4.99825	5.7853e-07	9.23832e-06	0	0	0	207.476	0.714618	0.178608	4.00105	6.30625e-05	0.00065183	0	0	0	194.965	-0.136128	0.166637	-0.816913	0.413978	0.627066	0	0	0	101.691	0.396974	0.227208	1.74718	0.0806054	0.277152	0	0	0	72.8113	0.441763	0.260789	1.69395	0.0902748	0.280467	0	0	0	30.8107	0.13335
Rv1007c	metS	methionine--tRNA ligase(metS)	62.8288	0.145234	0.262834	0.552569	0.580558	0.744729	0	0	0	55.7033	0.322364	0.277026	1.16366	0.244562	0.438624	0	0	0	41.1963	0.236384	0.304561	0.776146	0.437663	0.646752	0	0	0	21.8159	-0.312193	0.404274	-0.772231	0.439978	0.684897	0	0	0	20.4166	0.430646	0.412154	1.04487	0.296085	0.566604	0	0	0	NA	NA
Rv1008	tatD	deoxyribonuclease TatD(tatD)	8.04534	-1.39395	0.671811	-2.07491	0.037995	0.122666	0	0	0	8.7628	-0.323787	0.627029	-0.516384	0.605586	0.757787	0	0	0	NA	NA	NA	NA	NA	NA	0	0	0	NA	NA	NA	NA	NA	NA	0	0	0	NA	NA	NA	NA	NA	NA	0	0	0	NA	NA
Rv1009	rpfB	resuscitation-promoting factor RpfB(rpfB)	104.426	0.0685376	0.231194	0.29645	0.766886	0.871892	0	0	0	87.1437	0.0850485	0.238075	0.357234	0.720916	0.841903	0	0	0	62.8052	0.0768745	0.259939	0.29574	0.767428	0.888283	0	0	0	40.6216	-0.0472874	0.318776	-0.14834	0.882074	0.952332	0	0	0	41.41	0.903812	0.305436	2.95909	0.00308546	0.0270939	0	0	0	15.8091	1.02811
Rv1010	ksgA	rRNA small subunit methyltransferase A(ksgA)	42.4942	-0.201487	0.324284	-0.621329	0.534383	0.707679	0	0	0	33.0512	-0.388619	0.363289	-1.06972	0.284744	0.479319	0	0	0	21.7164	-0.130373	0.405912	-0.321186	0.74807	0.876715	0	0	0	10.6778	-1.7548	0.701574	-2.50124	0.0123761	0.0819823	0	0	0	10.2022	-0.459024	0.632589	-0.725627	0.468068	NA	0	0	0	NA	NA
Rv1011	ispE	4-diphosphocytidyl-2C-methyl-D-erythritol kinase(ispE)	19.3049	-0.186662	0.415491	-0.449256	0.653247	0.798015	0	0	0	14.72	-0.470853	0.498111	-0.945277	0.344518	0.540219	0	0	0	9.59423	-0.221841	0.582981	-0.380528	0.703554	0.845189	0	0	0	9.50058	-0.653303	0.624524	-1.04608	0.295524	0.563321	0	0	0	8.67999	0.225187	0.644679	0.349301	0.726863	NA	0	0	0	NA	NA
Rv1012	Rv1012	hypothetical protein(Rv1012)	NA	NA	NA	NA	NA	NA	0	0	0	NA	NA	NA	NA	NA	NA	0	0	0	NA	NA	NA	NA	NA	NA	0	0	0	NA	NA	NA	NA	NA	NA	0	0	0	NA	NA	NA	NA	NA	NA	0	0	0	NA	NA
Rv1013	pks16	polyketide synthase(pks16)	127.291	-1.59561	0.237716	-6.71226	1.91628e-11	7.49877e-10	1	0	1	122.942	-0.873385	0.235334	-3.71126	0.000206229	0.00176947	0	0	0	49.0847	0.784685	0.288578	2.71915	0.00654507	0.0344202	0	0	0	40.983	0.358674	0.35967	0.99723	0.318653	0.586702	0	0	0	24.8747	0.0310686	0.411568	0.0754883	0.939826	0.980224	0	0	0	10.8551	-0.276809
Rv1014c	PTH	peptidyl-tRNA hydrolase(pth)	21.5775	0.0790211	0.432074	0.182888	0.854886	0.926712	0	0	0	13.2224	-1.0688	0.564212	-1.89433	0.0581808	0.16023	0	0	0	9.2671	-1.06394	0.650366	-1.63591	0.101858	0.256892	0	0	0	9.27834	0.298501	0.60566	0.492851	0.622118	0.818956	0	0	0	6.64043	0.343539	0.721441	0.476184	0.633943	NA	0	0	0	NA	NA
Rv1015c	rplY	50S ribosomal protein L25/general stress protein Ctc(rplY)	120.132	0.551284	0.224408	2.45662	0.0140251	0.055186	0	0	0	91.1474	0.307593	0.223373	1.37704	0.1685	0.34272	0	0	0	76.9626	-0.184336	0.242592	-0.759861	0.447338	0.65416	0	0	0	38.9128	0.429376	0.300834	1.42728	0.153498	0.395863	0	0	0	27.9642	0.613753	0.382531	1.60445	0.108614	0.314933	0	0	0	12.1655	0.211025
Rv1016c	lpqT	lipoprotein LpqT(lpqT)	41.5583	0.219484	0.312855	0.701552	0.482959	0.666267	0	0	0	29.5776	-0.158812	0.392798	-0.404311	0.685984	0.817888	0	0	0	22.7651	-0.330317	0.431684	-0.765181	0.444164	0.652082	0	0	0	18.5641	0.261039	0.456414	0.571934	0.567367	0.779086	0	0	0	7.26629	-1.62764	0.89786	-1.8128	0.0698621	NA	0	0	0	NA	NA
Rv1017c	prsA	ribose-phosphate pyrophosphokinase(prsA)	112.311	0.193874	0.23286	0.832577	0.405084	0.596322	0	0	0	110.779	0.640271	0.228598	2.80086	0.00509666	0.0246466	0	0	0	82.8913	0.506854	0.222584	2.27714	0.0227781	0.0882257	0	0	0	47.6544	0.0668135	0.329355	0.202862	0.839243	0.936228	0	0	0	43.0515	0.740248	0.33993	2.17765	0.0294323	0.132218	0	0	0	16.6392	0.744659
Rv1018c	glmU	bifunctional UDP-N-acetylglucosamine pyrophosphorylase/glucosamine-1-phosphate N-acetyltransferase(glmU)	74.9919	-0.0365096	0.251582	-0.14512	0.884616	0.940895	0	0	0	62.7392	-0.019264	0.278615	-0.0691418	0.944877	0.970689	0	0	0	43.5998	0.077478	0.294285	0.263276	0.792338	0.899576	0	0	0	29.6968	-0.30385	0.382138	-0.79513	0.426538	0.67507	0	0	0	22.8622	0.0196356	0.400719	0.0490009	0.960919	0.983747	0	0	0	NA	NA
Rv1019	Rv1019	transcriptional regulator(Rv1019)	60.6694	-0.66784	0.27617	-2.41822	0.0155965	0.0605	0	0	0	58.5841	-0.180287	0.267984	-0.672754	0.501104	0.679218	0	0	0	33.0018	0.550407	0.333561	1.6501	0.0989234	0.252112	0	0	0	34.1518	-0.299251	0.352308	-0.849402	0.395658	0.655643	0	0	0	20.3059	-0.874833	0.493987	-1.77096	0.0765671	0.252368	0	0	0	NA	NA
Rv1020	mfd	transcription-repair coupling factor(mfd)	88.8119	-0.183491	0.253075	-0.725046	0.468424	0.654397	0	0	0	69.8839	-0.352947	0.270982	-1.30247	0.192756	0.375009	0	0	0	45.8194	-0.107854	0.290614	-0.371126	0.710544	0.850342	0	0	0	37.4764	0.215516	0.340305	0.633302	0.526536	0.74991	0	0	0	26.2817	0.14639	0.383442	0.381778	0.702626	0.871541	0	0	0	10.3866	0.0477065
Rv1021	Rv1021	nucleoside triphosphate pyrophosphohydrolase(Rv1021)	31.8355	0.646144	0.340543	1.89739	0.0577761	0.162128	0	0	0	22.9172	0.316298	0.476608	0.663644	0.506918	0.684214	0	0	0	20.2986	-0.282851	0.493121	-0.573593	0.566243	0.747325	0	0	0	13.0082	-0.0773929	0.557027	-0.138939	0.889498	0.956035	0	0	0	7.41746	-0.749813	0.791168	-0.947729	0.343268	NA	0	0	0	NA	NA
Rv1022	lpqU	lipoprotein LpqU(lpqU)	28.1055	0.800208	0.356639	2.24375	0.0248485	0.088663	0	0	0	18.8839	0.271275	0.452046	0.600105	0.548436	0.716188	0	0	0	17.8044	-0.476085	0.448178	-1.06227	0.288115	0.501359	0	0	0	10.5456	-0.191187	0.692974	-0.275893	0.78263	0.907871	0	0	0	9.82744	0.508855	0.610174	0.83395	0.404309	NA	0	0	0	NA	NA
Rv1023	eno	enolase(eno)	59.5178	0.251759	0.262716	0.958293	0.337915	0.537915	0	0	0	42.4348	-0.189325	0.312039	-0.606736	0.544026	0.712799	0	0	0	32.8952	-0.381574	0.330033	-1.15617	0.247612	0.449465	0	0	0	20.0525	-0.382314	0.460006	-0.831107	0.405913	0.664947	0	0	0	12.4293	-0.941131	0.662928	-1.41966	0.155707	0.38802	0	0	0	NA	NA
Rv1024	Rv1024	membrane protein(Rv1024)	19.6786	0.351664	0.445016	0.790229	0.429394	0.619309	0	0	0	13.7297	-0.11908	0.53418	-0.222921	0.823597	0.899696	0	0	0	11.0729	-0.415883	0.567366	-0.733007	0.463554	0.666771	0	0	0	7.2418	-0.469019	0.748741	-0.62641	0.531046	0.753538	0	0	0	4.09376	-1.39129	1.19806	-1.16129	0.245526	NA	0	0	0	NA	NA
Rv1025	Rv1025	hypothetical protein(Rv1025)	9.81272	0.0075527	0.572089	0.013202	0.989467	0.995664	0	0	0	NA	NA	NA	NA	NA	NA	0	0	0	NA	NA	NA	NA	NA	NA	0	0	0	NA	NA	NA	NA	NA	NA	0	0	0	NA	NA	NA	NA	NA	NA	0	0	0	NA	NA
Rv1026	Rv1026	hypothetical protein(Rv1026)	22.33	0.263942	0.406436	0.649406	0.516076	0.693651	0	0	0	17.9834	0.165909	0.463236	0.358153	0.720229	0.841885	0	0	0	13.8718	-0.0378333	0.483095	-0.0783143	0.937578	0.974077	0	0	0	NA	NA	NA	NA	NA	NA	0	0	0	NA	NA	NA	NA	NA	NA	0	0	0	NA	NA
Rv1027c	kdpE	transcriptional regulator KdpE(kdpE)	NA	NA	NA	NA	NA	NA	0	0	0	NA	NA	NA	NA	NA	NA	0	0	0	NA	NA	NA	NA	NA	NA	0	0	0	NA	NA	NA	NA	NA	NA	0	0	0	NA	NA	NA	NA	NA	NA	0	0	0	NA	NA
Rv1028A	kdpF	membrane protein KdpF(kdpF)	NA	NA	NA	NA	NA	NA	0	0	0	NA	NA	NA	NA	NA	NA	0	0	0	NA	NA	NA	NA	NA	NA	0	0	0	NA	NA	NA	NA	NA	NA	0	0	0	NA	NA	NA	NA	NA	NA	0	0	0	NA	NA
Rv1028c	kdpD	sensor protein KdpD(kdpD)	61.2195	0.114072	0.27207	0.419274	0.675016	0.80961	0	0	0	55.4251	0.356636	0.271749	1.31237	0.189395	0.371282	0	0	0	40.7087	0.302583	0.30778	0.983117	0.32555	0.543229	0	0	0	38.6183	0.447503	0.316078	1.4158	0.156835	0.400439	0	0	0	20.0236	-0.389245	0.461586	-0.843278	0.399073	0.656285	0	0	0	9.34167	-0.776719
Rv1029	kdpA	potassium-transporting ATPase subunit A(kdpA)	28.2196	0.70931	0.350398	2.0243	0.0429394	0.13258	0	0	0	21.9279	0.569405	0.396588	1.43576	0.151071	0.31769	0	0	0	19.4295	-0.0820289	0.411065	-0.199552	0.841831	0.923421	0	0	0	11.0928	-0.0954768	0.600395	-0.159023	0.873651	0.949521	0	0	0	7.43101	-0.0972969	0.695396	-0.139916	0.888726	NA	0	0	0	NA	NA
Rv1030	kdpB	potassium-transporting ATPase subunit B(kdpB)	13.5072	-1.21402	0.546924	-2.21973	0.0264374	0.0932114	0	0	0	13.0047	-0.661248	0.544457	-1.21451	0.224553	0.416036	0	0	0	NA	NA	NA	NA	NA	NA	0	0	0	8.54216	-0.675544	0.663534	-1.0181	0.30863	0.57819	0	0	0	6.08427	-0.609951	0.811718	-0.751431	0.452393	NA	0	0	0	NA	NA
Rv1031	kdpC	potassium-transporting ATPase subunit C(kdpC)	NA	NA	NA	NA	NA	NA	0	0	0	NA	NA	NA	NA	NA	NA	0	0	0	NA	NA	NA	NA	NA	NA	0	0	0	NA	NA	NA	NA	NA	NA	0	0	0	NA	NA	NA	NA	NA	NA	0	0	0	NA	NA
Rv1032c	trcS	two component sensor histidine kinase TrcS(trcS)	21.9637	-0.521361	0.396268	-1.31568	0.188282	0.364387	0	0	0	22.966	0.205844	0.396085	0.519696	0.603275	0.755976	0	0	0	14.0738	0.780315	0.489892	1.59283	0.111198	0.273303	0	0	0	10.6514	-0.383062	0.569664	-0.672436	0.501306	0.734221	0	0	0	7.87132	-0.203754	0.675791	-0.301504	0.76303	NA	0	0	0	NA	NA
Rv1033c	trcR	two component transcriptional regulator TrcR(trcR)	12.462	0.880349	0.521657	1.6876	0.0914879	0.225129	0	0	0	16.4871	1.87151	0.487876	3.83603	0.000125038	0.0011392	0	1	1	13.8525	1.04598	0.529034	1.97715	0.0480252	0.151279	0	0	0	5.09148	-1.22225	0.936812	-1.30469	0.191997	0.446615	0	0	0	5.6972	0.411052	0.826562	0.497304	0.618975	NA	0	0	0	NA	NA
Rv1034c			NA	NA	NA	NA	NA	NA	0	0	0	NA	NA	NA	NA	NA	NA	0	0	0	NA	NA	NA	NA	NA	NA	0	0	0	NA	NA	NA	NA	NA	NA	0	0	0	NA	NA	NA	NA	NA	NA	0	0	0	NA	NA
Rv1035c			NA	NA	NA	NA	NA	NA	0	0	0	NA	NA	NA	NA	NA	NA	0	0	0	NA	NA	NA	NA	NA	NA	0	0	0	NA	NA	NA	NA	NA	NA	0	0	0	NA	NA	NA	NA	NA	NA	0	0	0	NA	NA
Rv1036c			NA	NA	NA	NA	NA	NA	0	0	0	NA	NA	NA	NA	NA	NA	0	0	0	NA	NA	NA	NA	NA	NA	0	0	0	NA	NA	NA	NA	NA	NA	0	0	0	NA	NA	NA	NA	NA	NA	0	0	0	NA	NA
Rv1037c	esxI	ESAT-6 like protein EsxI(esxI)	NA	NA	NA	NA	NA	NA	0	0	0	NA	NA	NA	NA	NA	NA	0	0	0	NA	NA	NA	NA	NA	NA	0	0	0	NA	NA	NA	NA	NA	NA	0	0	0	NA	NA	NA	NA	NA	NA	0	0	0	NA	NA
Rv1038c	esxJ	ESAT-6 like protein EsxJ(esxJ)	NA	NA	NA	NA	NA	NA	0	0	0	NA	NA	NA	NA	NA	NA	0	0	0	NA	NA	NA	NA	NA	NA	0	0	0	5.89116	-0.537	0.936491	-0.573418	0.566362	0.778193	0	0	0	6.50979	0.577128	0.809428	0.713007	0.475841	NA	0	0	0	NA	NA
Rv1039c	PPE15	PPE family protein PPE15(PPE15)	22.7453	-0.641483	0.39945	-1.60592	0.108292	0.25188	0	0	0	23.4004	0.0587598	0.405833	0.144788	0.884878	0.934861	0	0	0	13.6362	0.757509	0.500018	1.51496	0.129781	0.302366	0	0	0	10.6441	-1.38733	0.660456	-2.10056	0.0356794	0.163583	0	0	0	11.021	0.160617	0.572218	0.280692	0.778947	0.917737	0	0	0	NA	NA
Rv1040c	PE8	PE family protein PE8(PE8)	8.80271	-2.80497	0.823022	-3.40813	0.000654098	0.00458513	1	0	1	8.70561	-1.42211	0.75611	-1.88083	0.0599954	0.164024	0	0	0	NA	NA	NA	NA	NA	NA	0	0	0	NA	NA	NA	NA	NA	NA	0	0	0	NA	NA	NA	NA	NA	NA	0	0	0	NA	NA
Rv1041c	Rv1041c	IS2-like transposase(Rv1041c)	NA	NA	NA	NA	NA	NA	0	0	0	NA	NA	NA	NA	NA	NA	0	0	0	NA	NA	NA	NA	NA	NA	0	0	0	NA	NA	NA	NA	NA	NA	0	0	0	NA	NA	NA	NA	NA	NA	0	0	0	NA	NA
Rv1042c	Rv1042c	IS2-like transposase(Rv1042c)	17.2399	-2.03298	0.530985	-3.82869	0.000128825	0.0011327	1	0	1	14.4219	-1.86483	0.579707	-3.21685	0.00129607	0.00813784	1	0	1	NA	NA	NA	NA	NA	NA	0	0	0	5.88244	-1.8192	0.964023	-1.88709	0.0591484	0.227654	0	0	0	3.94431	-2.23877	1.26104	-1.77533	0.0758427	NA	0	0	0	NA	NA
Rv1043c	Rv1043c	hypothetical protein(Rv1043c)	90.3287	0.423851	0.224802	1.88544	0.0593698	0.165298	0	0	0	70.9008	0.288731	0.254509	1.13447	0.256599	0.451508	0	0	0	57.6288	-0.0750535	0.262668	-0.285735	0.775081	0.891791	0	0	0	42.8886	0.274417	0.311463	0.881059	0.378286	0.640721	0	0	0	28.6298	0.145535	0.391517	0.37172	0.710101	0.874288	0	0	0	11.8654	-0.0471353
Rv1044	Rv1044	hypothetical protein(Rv1044)	18.648	1.38702	0.431072	3.21761	0.00129266	0.00807569	0	1	1	19.3795	1.83409	0.436543	4.20139	2.65287e-05	0.000302513	0	1	1	18.6422	0.506198	0.422659	1.19765	0.231053	0.435185	0	0	0	NA	NA	NA	NA	NA	NA	0	0	0	NA	NA	NA	NA	NA	NA	0	0	0	NA	NA
Rv1045	Rv1045	hypothetical protein(Rv1045)	65.2532	0.98058	0.251406	3.90039	9.60376e-05	0.000874654	0	0	0	44.1261	0.521701	0.317833	1.64143	0.100709	0.240706	0	0	0	43.3492	-0.396881	0.31535	-1.25854	0.208196	0.408324	0	0	0	29.9937	1.15971	0.350749	3.30639	0.000945063	0.0125424	0	1	1	10.8228	-0.681943	0.61979	-1.10028	0.27121	0.538027	0	0	0	6.81802	-1.72314
Rv1046c			273.789	1.36137	0.191715	7.10098	1.23876e-12	5.88164e-11	0	1	1	275.524	1.73827	0.224956	7.72716	1.09975e-14	5.63422e-13	0	1	1	265.35	0.436422	0.191229	2.28219	0.0224779	0.0873922	0	0	0	150.446	1.34273	0.1911	7.02632	2.12048e-12	2.94394e-10	0	1	1	83.4554	0.882944	0.328135	2.6908	0.0071282	0.0492205	0	0	0	48.5891	-0.378801
Rv1047	Rv1047	transposase(Rv1047)	NA	NA	NA	NA	NA	NA	0	0	0	NA	NA	NA	NA	NA	NA	0	0	0	NA	NA	NA	NA	NA	NA	0	0	0	NA	NA	NA	NA	NA	NA	0	0	0	NA	NA	NA	NA	NA	NA	0	0	0	NA	NA
Rv1048c	Rv1048c	hypothetical protein(Rv1048c)	56.1736	0.398078	0.270073	1.47396	0.140491	0.299575	0	0	0	81.6011	1.63046	0.242508	6.72333	1.77615e-11	6.75127e-10	0	1	1	62.582	1.29251	0.255128	5.06611	4.06017e-07	7.64252e-06	0	1	1	46.9721	1.03684	0.304968	3.39982	0.000674301	0.00944021	0	1	1	38.3618	1.38178	0.320206	4.31527	1.59405e-05	0.00031704	0	1	1	18.7363	0.415345
Rv1049	Rv1049	transcriptional repressor(Rv1049)	NA	NA	NA	NA	NA	NA	0	0	0	13.7278	1.40784	0.503476	2.79625	0.00517	0.0249331	0	1	1	NA	NA	NA	NA	NA	NA	0	0	0	NA	NA	NA	NA	NA	NA	0	0	0	NA	NA	NA	NA	NA	NA	0	0	0	NA	NA
Rv1050	Rv1050	oxidoreductase(Rv1050)	NA	NA	NA	NA	NA	NA	0	0	0	NA	NA	NA	NA	NA	NA	0	0	0	NA	NA	NA	NA	NA	NA	0	0	0	NA	NA	NA	NA	NA	NA	0	0	0	NA	NA	NA	NA	NA	NA	0	0	0	NA	NA
Rv1051c	Rv1051c	hypothetical protein(Rv1051c)	NA	NA	NA	NA	NA	NA	0	0	0	NA	NA	NA	NA	NA	NA	0	0	0	NA	NA	NA	NA	NA	NA	0	0	0	NA	NA	NA	NA	NA	NA	0	0	0	NA	NA	NA	NA	NA	NA	0	0	0	NA	NA
Rv1052	Rv1052	hypothetical protein(Rv1052)	14.864	-0.943844	0.505794	-1.86606	0.0620327	0.170346	0	0	0	13.0359	-0.639982	0.564874	-1.13296	0.25723	0.452391	0	0	0	NA	NA	NA	NA	NA	NA	0	0	0	14.255	0.319401	0.547269	0.583628	0.559471	0.775117	0	0	0	6.90545	-0.987809	0.829458	-1.19091	0.233689	NA	0	0	0	NA	NA
Rv1053c			27.8134	1.05348	0.361626	2.91318	0.00357765	0.0187353	0	1	1	21.9646	0.950408	0.422526	2.24935	0.0244902	0.0823719	0	0	0	21.1748	-0.0447773	0.415739	-0.107705	0.91423	0.963675	0	0	0	13.6347	0.724573	0.485645	1.49198	0.135704	0.369866	0	0	0	8.21617	0.492169	0.725157	0.678707	0.497324	NA	0	0	0	NA	NA
Rv1054			30.7324	0.248772	0.340739	0.730095	0.465332	0.651355	0	0	0	26.677	0.378605	0.368515	1.02738	0.30424	0.501709	0	0	0	20.5182	0.186201	0.416904	0.446629	0.655143	0.812178	0	0	0	22.1781	0.803286	0.411505	1.95207	0.0509301	0.208989	0	0	0	12.0298	0.137892	0.563857	0.244551	0.806804	0.930431	0	0	0	NA	NA
Rv1055			NA	NA	NA	NA	NA	NA	0	0	0	NA	NA	NA	NA	NA	NA	0	0	0	NA	NA	NA	NA	NA	NA	0	0	0	NA	NA	NA	NA	NA	NA	0	0	0	NA	NA	NA	NA	NA	NA	0	0	0	NA	NA
Rv1056	Rv1056	hypothetical protein(Rv1056)	50.5328	0.992853	0.298092	3.3307	0.000866291	0.00579861	0	0	0	44.5402	1.14105	0.316032	3.61056	0.000305538	0.00248982	0	1	1	41.4365	0.208385	0.299994	0.694632	0.487286	0.689707	0	0	0	28.2477	1.04064	0.341596	3.04641	0.00231596	0.0248928	0	1	1	19.9191	0.964252	0.412479	2.3377	0.0194027	0.101056	0	0	0	10.0748	0.0435204
Rv1057	Rv1057	hypothetical protein(Rv1057)	296.889	0.329735	0.192153	1.716	0.0861621	0.216836	0	0	0	240.974	0.266111	0.193666	1.37407	0.169421	0.344198	0	0	0	189.302	-0.00787058	0.173835	-0.0452761	0.963887	0.983318	0	0	0	297.362	-0.250485	0.203767	-1.22927	0.21897	0.48159	0	0	0	256.077	0.29252	0.228191	1.28191	0.199876	0.448949	0	0	0	90.0183	0.642261
Rv1058	fadD14	fatty-acid--CoA ligase FadD14(fadD14)	74.1657	-0.0679333	0.245112	-0.277152	0.781663	0.88002	0	0	0	53.8823	-0.468577	0.287078	-1.63223	0.102631	0.243981	0	0	0	36.9218	-0.344653	0.322645	-1.06821	0.285426	0.497521	0	0	0	69.4737	-0.30469	0.290696	-1.04814	0.294574	0.562475	0	0	0	57.5383	0.139197	0.30684	0.453648	0.650082	0.846526	0	0	0	19.7872	0.546573
Rv1059	Rv1059	hypothetical protein(Rv1059)	30.3225	-0.183908	0.366685	-0.501542	0.61599	0.769663	0	0	0	26.1189	-0.115677	0.389968	-0.296632	0.766748	0.867622	0	0	0	16.8964	0.138803	0.478022	0.290369	0.771534	0.890369	0	0	0	29.767	0.00300065	0.369992	0.00811003	0.993529	0.998389	0	0	0	17.8603	-0.612203	0.534016	-1.14641	0.251625	0.515886	0	0	0	NA	NA
Rv1060	Rv1060	hypothetical protein(Rv1060)	29.4398	-0.714339	0.355028	-2.01207	0.0442128	0.134918	0	0	0	31.4929	0.0792365	0.348549	0.227332	0.820165	0.898167	0	0	0	17.9414	0.859258	0.438154	1.96109	0.0498691	0.155501	0	0	0	21.2662	0.311961	0.428655	0.727768	0.466756	0.706282	0	0	0	14.6471	0.216971	0.580689	0.373644	0.708669	0.87361	0	0	0	NA	NA
Rv1061	Rv1061	hypothetical protein(Rv1061)	32.8282	-0.133561	0.347095	-0.384796	0.700389	0.8275	0	0	0	31.9176	0.35367	0.348957	1.01351	0.310819	0.508678	0	0	0	21.8592	0.538449	0.418072	1.28793	0.19777	0.396161	0	0	0	13.7877	0.10305	0.558263	0.18459	0.85355	0.938998	0	0	0	17.9694	1.36173	0.721985	1.88609	0.0592827	0.215548	0	0	0	NA	NA
Rv1062	Rv1062	hypothetical protein(Rv1062)	15.4405	-0.579797	0.484561	-1.19654	0.231485	0.417166	0	0	0	11.8551	-0.868455	0.567243	-1.53101	0.125767	0.282636	0	0	0	NA	NA	NA	NA	NA	NA	0	0	0	NA	NA	NA	NA	NA	NA	0	0	0	NA	NA	NA	NA	NA	NA	0	0	0	NA	NA
Rv1063c	Rv1063c	NTE family protein(Rv1063c)	22.6992	-1.473	0.449195	-3.2792	0.00104101	0.00675233	1	0	1	20.2136	-1.03657	0.452523	-2.29064	0.0219842	0.0763399	0	0	0	NA	NA	NA	NA	NA	NA	0	0	0	15.6916	-0.361631	0.481178	-0.751554	0.45232	0.695812	0	0	0	11.8375	-0.197982	0.574814	-0.344429	0.730524	0.888619	0	0	0	NA	NA
Rv1064c	lpqV	lipoprotein LpqV(lpqV)	NA	NA	NA	NA	NA	NA	0	0	0	NA	NA	NA	NA	NA	NA	0	0	0	NA	NA	NA	NA	NA	NA	0	0	0	NA	NA	NA	NA	NA	NA	0	0	0	NA	NA	NA	NA	NA	NA	0	0	0	NA	NA
Rv1065	Rv1065	hypothetical protein(Rv1065)	66.5364	-0.658894	0.264452	-2.49155	0.0127188	0.051235	0	0	0	73.4839	0.24247	0.271483	0.89313	0.371787	0.567718	0	0	0	43.2887	0.958217	0.312187	3.06937	0.00214509	0.0141796	0	0	0	46.9745	-0.331271	0.305886	-1.08299	0.278812	0.54583	0	0	0	26.1775	-1.25074	0.448559	-2.78835	0.00529765	0.039723	1	0	1	8.19048	-0.8282
Rv1066	Rv1066	hypothetical protein(Rv1066)	NA	NA	NA	NA	NA	NA	0	0	0	NA	NA	NA	NA	NA	NA	0	0	0	NA	NA	NA	NA	NA	NA	0	0	0	NA	NA	NA	NA	NA	NA	0	0	0	NA	NA	NA	NA	NA	NA	0	0	0	NA	NA
Rv1067c	PE_PGRS19	PE-PGRS family protein PE_PGRS19(PE_PGRS19)	NA	NA	NA	NA	NA	NA	0	0	0	NA	NA	NA	NA	NA	NA	0	0	0	NA	NA	NA	NA	NA	NA	0	0	0	NA	NA	NA	NA	NA	NA	0	0	0	NA	NA	NA	NA	NA	NA	0	0	0	NA	NA
Rv1068c	PE_PGRS20	PE-PGRS family protein PE_PGRS20(PE_PGRS20)	NA	NA	NA	NA	NA	NA	0	0	0	NA	NA	NA	NA	NA	NA	0	0	0	NA	NA	NA	NA	NA	NA	0	0	0	NA	NA	NA	NA	NA	NA	0	0	0	NA	NA	NA	NA	NA	NA	0	0	0	NA	NA
Rv1069c	Rv1069c	hypothetical protein(Rv1069c)	45.0384	-0.105881	0.300886	-0.351897	0.724915	0.844154	0	0	0	46.9138	0.469807	0.294973	1.59271	0.111225	0.258331	0	0	0	32.0112	0.640394	0.346134	1.85013	0.0642947	0.18742	0	0	0	19.8768	0.524866	0.417382	1.25752	0.208566	0.470191	0	0	0	13.4765	0.595044	0.489355	1.21598	0.223994	0.481731	0	0	0	NA	NA
Rv1070c	echA8	enoyl-CoA hydratase EchA8(echA8)	37.4969	0.266044	0.311065	0.855268	0.392403	0.586873	0	0	0	36.9587	0.697223	0.31815	2.1915	0.028416	0.0928378	0	0	0	28.1474	0.49015	0.346525	1.41447	0.157223	0.343487	0	0	0	14.2403	0.308523	0.4973	0.620396	0.534997	0.756947	0	0	0	11.5584	0.777088	0.591941	1.31278	0.189257	0.433581	0	0	0	NA	NA
Rv1071c	echA9	enoyl-CoA hydratase EchA9(echA9)	42.8429	1.00879	0.314361	3.20902	0.0013319	0.00830627	0	1	1	39.6449	1.23933	0.322408	3.84397	0.000121059	0.00110866	0	1	1	36.2415	0.288926	0.315734	0.915093	0.360143	0.577838	0	0	0	15.5182	0.169334	0.464025	0.364926	0.715167	0.874169	0	0	0	18.3359	1.46549	0.456317	3.21156	0.00132017	0.013838	0	1	1	NA	NA
Rv1072	Rv1072	transmembrane protein(Rv1072)	2773.55	-0.0458753	0.147839	-0.310305	0.756329	0.863867	0	0	0	1968.97	-0.545223	0.139275	-3.91471	9.05115e-05	0.000883862	0	0	0	1356.12	-0.440058	0.106999	-4.11274	3.90983e-05	0.000482786	0	0	0	1365.14	0.274755	0.166295	1.65222	0.0984903	0.310736	0	0	0	839.521	-0.099994	0.184682	-0.541439	0.588205	0.794862	0	0	0	351.025	-0.29031
Rv1073	Rv1073	hypothetical protein(Rv1073)	969.357	-0.266459	0.157223	-1.69478	0.0901164	0.222715	0	0	0	732.172	-0.583613	0.167171	-3.4911	0.000481029	0.00371493	0	0	0	462.6	-0.257905	0.145738	-1.76965	0.076786	0.212591	0	0	0	456.959	0.163417	0.17902	0.912838	0.361328	0.626781	0	0	0	279.501	-0.249316	0.216515	-1.15149	0.249529	0.514309	0	0	0	111.983	-0.327355
Rv1074c	fadA3	beta-ketoacyl CoA thiolase FadA(fadA3)	178.376	-0.0805819	0.195027	-0.413184	0.679472	0.812218	0	0	0	182.416	0.490631	0.179725	2.7299	0.00633528	0.0293131	0	0	0	126.33	0.633102	0.191535	3.30541	0.000948363	0.00728258	0	0	0	75.3018	0.0859562	0.240912	0.356795	0.721245	0.876523	0	0	0	64.7712	0.58964	0.28131	2.09605	0.036078	0.151815	0	0	0	25.3397	0.593171
Rv1075c	Rv1075c	hypothetical protein(Rv1075c)	13.5691	0.347038	0.500088	0.693954	0.487711	0.670297	0	0	0	11.3818	0.410864	0.577796	0.711089	0.477029	0.659741	0	0	0	NA	NA	NA	NA	NA	NA	0	0	0	11.336	0.276111	0.537608	0.513591	0.607538	0.81005	0	0	0	6.14202	-0.49614	0.808365	-0.613757	0.539376	NA	0	0	0	NA	NA
Rv1076	lipU	lipase LipU(lipU)	22.9606	0.352023	0.396623	0.887552	0.374782	0.568882	0	0	0	22.6586	0.765397	0.425815	1.79749	0.0722583	0.18879	0	0	0	17.6446	0.474074	0.465381	1.01868	0.308355	0.523782	0	0	0	12.295	-0.460163	0.580382	-0.792862	0.427858	0.675331	0	0	0	8.60307	-0.625559	0.812301	-0.770108	0.441236	NA	0	0	0	NA	NA
Rv1077	CBS	cystathionine beta-synthase(cbs)	84.9945	-0.219416	0.23376	-0.938636	0.347918	0.546027	0	0	0	77.0962	0.0304257	0.252977	0.120271	0.904269	0.945737	0	0	0	50.5726	0.310887	0.277886	1.11876	0.263244	0.468378	0	0	0	40.0613	-0.350747	0.314746	-1.11438	0.265115	0.533111	0	0	0	30.3375	-0.14506	0.34994	-0.414528	0.678488	0.854814	0	0	0	9.99059	0.309199
Rv1078	Rv1078	hypothetical protein(Rv1078)	81.9507	-0.823748	0.286723	-2.87298	0.00406619	0.0208943	0	0	0	84.7512	-0.102493	0.23598	-0.434332	0.664048	0.801437	0	0	0	45.9785	0.783365	0.332193	2.35816	0.0183658	0.0772416	0	0	0	32.6964	-0.829924	0.382361	-2.17053	0.029967	0.14491	0	0	0	24.7206	-0.398471	0.469109	-0.849423	0.395646	0.653013	0	0	0	NA	NA
Rv1079	metB	cystathionine gamma-synthase(metB)	148.991	0.729588	0.228024	3.19961	0.00137613	0.00855216	0	0	0	107.813	0.392062	0.226695	1.72947	0.0837248	0.210803	0	0	0	97.0609	-0.278793	0.239714	-1.16303	0.244819	0.448787	0	0	0	64.0486	0.562419	0.26679	2.1081	0.0350226	0.16196	0	0	0	27.3273	-0.889582	0.407621	-2.18237	0.029082	0.130897	0	0	0	13.6057	-1.40211
Rv1080c	greA	transcription elongation factor GreA(greA)	1187.54	2.12752	0.166249	12.7972	1.70055e-37	1.21114e-34	0	1	1	593.754	1.16146	0.154979	7.4943	6.66528e-14	3.22764e-12	0	1	1	847.341	-0.904256	0.146278	-6.18177	6.33851e-10	1.91833e-08	0	0	0	336.888	1.80716	0.159108	11.358	6.76632e-30	7.51512e-27	0	1	1	163.072	1.08816	0.179733	6.05433	1.41003e-09	7.63054e-08	0	1	1	110.658	-0.640986
Rv1081c	Rv1081c	membrane protein(Rv1081c)	16.8282	0.0843384	0.445598	0.18927	0.849881	0.923536	0	0	0	15.2601	0.262643	0.484906	0.541636	0.588069	0.745949	0	0	0	10.8677	0.252202	0.562821	0.448103	0.654079	0.812132	0	0	0	NA	NA	NA	NA	NA	NA	0	0	0	NA	NA	NA	NA	NA	NA	0	0	0	NA	NA
Rv1082	mca	mycothiol S-conjugate amidase(mca)	72.6784	0.0633522	0.261122	0.242615	0.808304	0.89714	0	0	0	67.3491	0.363216	0.277538	1.30871	0.190633	0.372519	0	0	0	48.4696	0.357743	0.281286	1.27181	0.20344	0.402884	0	0	0	44.3246	-0.396721	0.320963	-1.23603	0.216447	0.478509	0	0	0	23.7889	-1.52685	0.506796	-3.01276	0.00258885	0.0238113	1	0	1	NA	NA
Rv1083	Rv1083	hypothetical protein(Rv1083)	NA	NA	NA	NA	NA	NA	0	0	0	NA	NA	NA	NA	NA	NA	0	0	0	NA	NA	NA	NA	NA	NA	0	0	0	NA	NA	NA	NA	NA	NA	0	0	0	NA	NA	NA	NA	NA	NA	0	0	0	NA	NA
Rv1084	Rv1084	hypothetical protein(Rv1084)	31.1346	-0.255761	0.353271	-0.723979	0.469079	0.654798	0	0	0	21.9266	-0.794481	0.430866	-1.84391	0.0651956	0.174464	0	0	0	13.9449	-0.488818	0.50705	-0.964043	0.335024	0.552503	0	0	0	19.8126	0.30353	0.407008	0.745759	0.455813	0.698434	0	0	0	11.553	-0.21716	0.567559	-0.38262	0.702001	0.87123	0	0	0	NA	NA
Rv1085c	Rv1085c	hemolysin-like protein(Rv1085c)	32.9508	0.783481	0.353499	2.21636	0.0266669	0.0938348	0	0	0	17.6194	-0.3934	0.456239	-0.862267	0.388541	0.580021	0	0	0	17.4039	-1.11973	0.478662	-2.33928	0.0193208	0.0794186	0	0	0	12.5722	-0.139829	0.551465	-0.25356	0.799835	0.913633	0	0	0	8.82299	0.13876	0.616312	0.225146	0.821866	NA	0	0	0	NA	NA
Rv1086	Rv1086	(2Z,6E)-farnesyl diphosphate synthase(Rv1086)	61.6715	-0.503167	0.268655	-1.87291	0.0610809	0.168406	0	0	0	52.6936	-0.401557	0.302887	-1.32577	0.184917	0.366004	0	0	0	31.195	0.158174	0.364001	0.434544	0.663894	0.817813	0	0	0	31.681	-0.314691	0.392215	-0.802344	0.422354	0.674178	0	0	0	19.7452	-0.560163	0.539385	-1.03852	0.299027	0.56803	0	0	0	NA	NA
Rv1087	PE_PGRS21	PE-PGRS family protein PE_PGRS21(PE_PGRS21)	49.1495	-0.712993	0.30352	-2.34908	0.0188199	0.0701023	0	0	0	37.3962	-1.07307	0.358298	-2.99492	0.00274512	0.0148153	1	0	1	19.3764	-0.300337	0.41339	-0.726521	0.46752	0.669714	0	0	0	15.6577	-1.1486	0.533174	-2.15426	0.0312199	0.148819	0	0	0	13.9478	-0.453893	0.584733	-0.77624	0.437607	0.690381	0	0	0	NA	NA
Rv1087A			NA	NA	NA	NA	NA	NA	0	0	0	NA	NA	NA	NA	NA	NA	0	0	0	NA	NA	NA	NA	NA	NA	0	0	0	NA	NA	NA	NA	NA	NA	0	0	0	NA	NA	NA	NA	NA	NA	0	0	0	NA	NA
Rv1088	PE9	PE family protein PE9(PE9)	NA	NA	NA	NA	NA	NA	0	0	0	NA	NA	NA	NA	NA	NA	0	0	0	NA	NA	NA	NA	NA	NA	0	0	0	NA	NA	NA	NA	NA	NA	0	0	0	NA	NA	NA	NA	NA	NA	0	0	0	NA	NA
Rv1089			NA	NA	NA	NA	NA	NA	0	0	0	NA	NA	NA	NA	NA	NA	0	0	0	NA	NA	NA	NA	NA	NA	0	0	0	NA	NA	NA	NA	NA	NA	0	0	0	NA	NA	NA	NA	NA	NA	0	0	0	NA	NA
Rv1089A			NA	NA	NA	NA	NA	NA	0	0	0	NA	NA	NA	NA	NA	NA	0	0	0	NA	NA	NA	NA	NA	NA	0	0	0	NA	NA	NA	NA	NA	NA	0	0	0	NA	NA	NA	NA	NA	NA	0	0	0	NA	NA
Rv1090			9.35644	0.426835	0.570354	0.748368	0.454238	0.643158	0	0	0	NA	NA	NA	NA	NA	NA	0	0	0	NA	NA	NA	NA	NA	NA	0	0	0	NA	NA	NA	NA	NA	NA	0	0	0	NA	NA	NA	NA	NA	NA	0	0	0	NA	NA
Rv1091	PE_PGRS22	PE-PGRS family protein PE_PGRS22(PE_PGRS22)	62.5947	-2.63298	0.343269	-7.67033	1.71555e-14	1.13092e-12	1	0	1	56.9427	-1.90058	0.338872	-5.60855	2.04034e-08	5.1935e-07	1	0	1	13.6377	0.800772	0.49723	1.61047	0.107296	0.265759	0	0	0	22.2374	-2.22803	0.574496	-3.87823	0.00010522	0.00200339	1	0	1	20.1598	-0.862732	0.590944	-1.45992	0.144312	0.37095	0	0	0	NA	NA
Rv1092c	coaA	pantothenate kinase(coaA)	41.4449	0.379243	0.303987	1.24756	0.21219	0.394163	0	0	0	28.43	-0.139855	0.36432	-0.38388	0.701067	0.829253	0	0	0	23.1071	-0.460149	0.385654	-1.19317	0.232805	0.436615	0	0	0	15.0657	-1.14721	0.556224	-2.06249	0.0391606	0.175853	0	0	0	12.7081	-0.385178	0.567838	-0.678323	0.497567	0.737007	0	0	0	NA	NA
Rv1093	glyA1	serine hydroxymethyltransferase(glyA1)	172.461	-0.400933	0.203056	-1.97449	0.0483256	0.144006	0	0	0	121.678	-0.989024	0.21842	-4.52808	5.95219e-06	8.15542e-05	0	0	0	71.9028	-0.53083	0.247232	-2.14709	0.0317859	0.112785	0	0	0	68.7977	-0.428897	0.285784	-1.50077	0.133414	0.366477	0	0	0	47.5294	-0.491915	0.342656	-1.4356	0.151118	0.382171	0	0	0	14.7415	0.0298798
Rv1094	desA2	acyl-ACP desaturase DesA(desA2)	1600.55	0.766708	0.168094	4.56119	5.08651e-06	6.44593e-05	0	0	0	640.637	-1.71997	0.162325	-10.5959	3.11486e-26	4.23501e-24	1	0	1	683.524	-2.42426	0.1495	-16.2158	3.90054e-59	4.01366e-56	1	0	1	369.844	0.330432	0.143196	2.30756	0.0210238	0.116365	0	0	0	170.764	-1.09382	0.212886	-5.13806	2.77583e-07	8.28124e-06	1	0	1	74.7876	-1.32594
Rv1095	phoH2	phosphate starvation-inducible protein PsiH(phoH2)	641.126	1.20248	0.223173	5.38809	7.12089e-08	1.43263e-06	0	1	1	245.73	-0.939308	0.248402	-3.78141	0.000155946	0.00138016	0	0	0	316.484	-2.08406	0.159996	-13.0257	8.73829e-39	3.37189e-36	1	0	1	143.938	1.15432	0.231923	4.97719	6.45156e-07	2.68707e-05	0	1	1	57.8312	-0.287614	0.339515	-0.847132	0.396921	0.654597	0	0	0	36.0757	-1.34899
Rv1096	Rv1096	glycosyl hydrolase(Rv1096)	169.067	1.21808	0.199269	6.11277	9.79162e-10	2.95491e-08	0	1	1	110.564	0.704078	0.210057	3.35184	0.000802765	0.00553173	0	0	0	116.969	-0.453132	0.19936	-2.27293	0.0230306	0.0882315	0	0	0	47.8037	1.06067	0.278618	3.80688	0.000140729	0.00257643	0	1	1	23.8659	0.238087	0.382631	0.622236	0.533787	0.763127	0	0	0	13.432	-0.73568
Rv1097c	Rv1097c	hypothetical protein(Rv1097c)	44.9464	-0.476857	0.295904	-1.61152	0.107066	0.24968	0	0	0	44.7255	0.0762449	0.323785	0.23548	0.813836	0.895498	0	0	0	27.334	0.612898	0.383402	1.59858	0.109914	0.270578	0	0	0	21.0343	0.52138	0.419433	1.24306	0.213845	0.475891	0	0	0	9.16191	-0.975607	0.721598	-1.35201	0.176373	NA	0	0	0	NA	NA
Rv1098c	fum	fumarate hydratase(fum)	86.0475	0.107755	0.230702	0.467076	0.640446	0.787782	0	0	0	74.2605	0.206843	0.241092	0.857943	0.390924	0.582424	0	0	0	54.0177	0.159283	0.261151	0.609926	0.541911	0.729877	0	0	0	20.9374	-0.526326	0.42862	-1.22795	0.219464	0.482358	0	0	0	19.0483	0.305371	0.435676	0.700914	0.483357	0.725964	0	0	0	NA	NA
Rv1099c	glpX	fructose 1,6-bisphosphatase(glpX)	53.8713	0.155042	0.267942	0.578639	0.562833	0.730886	0	0	0	48.0495	0.358378	0.289643	1.23731	0.215973	0.405068	0	0	0	35.6594	0.261032	0.316695	0.824238	0.409804	0.622164	0	0	0	15.0602	-0.483233	0.534479	-0.904119	0.365932	0.629797	0	0	0	11.3955	-0.0741264	0.636349	-0.116487	0.907266	0.971227	0	0	0	NA	NA
Rv1100	Rv1100	hypothetical protein(Rv1100)	41.2988	-0.269081	0.304869	-0.882613	0.377446	0.57195	0	0	0	36.1817	-0.0930074	0.335698	-0.277057	0.781737	0.877004	0	0	0	23.2689	0.234309	0.386222	0.60667	0.54407	0.731968	0	0	0	19.0735	-0.29326	0.460251	-0.637175	0.524011	0.748394	0	0	0	13.4207	-0.419373	0.600164	-0.698764	0.484699	0.725964	0	0	0	NA	NA
Rv1101c	Rv1101c	hypothetical protein(Rv1101c)	98.7842	0.0498864	0.237532	0.210019	0.833652	0.912024	0	0	0	83.0018	0.0998399	0.249759	0.399745	0.689344	0.819863	0	0	0	59.6896	0.10957	0.250814	0.436859	0.662213	0.816721	0	0	0	32.8813	0.386958	0.342153	1.13095	0.258076	0.526608	0	0	0	17.2861	-0.45178	0.519774	-0.869185	0.384746	0.648301	0	0	0	NA	NA
Rv1102c	mazF3	mRNA interferase MazF3(mazF3)	54.8376	0.320928	0.281806	1.13882	0.254777	0.444587	0	0	0	55.0092	0.805999	0.292053	2.75977	0.00578426	0.0273436	0	0	0	42.4914	0.543718	0.306003	1.77684	0.0755942	0.210613	0	0	0	17.4087	1.28314	0.480008	2.67316	0.00751407	0.0582253	0	0	0	9.5369	0.596648	0.58419	1.02133	0.3071	NA	0	0	0	NA	NA
Rv1103c	mazE3	antitoxin MazE3(mazE3)	62.9169	-0.343505	0.262629	-1.30795	0.190892	0.367839	0	0	0	62.7069	0.22505	0.274627	0.819476	0.412515	0.603077	0	0	0	40.143	0.624186	0.313153	1.99323	0.0462363	0.146769	0	0	0	15.4699	-0.55727	0.515647	-1.08072	0.279821	0.547162	0	0	0	10.1368	-0.557933	0.633583	-0.880599	0.378535	NA	0	0	0	NA	NA
Rv1104			18.9256	-1.44325	0.496968	-2.90411	0.00368302	0.0192024	1	0	1	27.5687	0.418818	0.367128	1.14079	0.253955	0.448047	0	0	0	14.0427	1.94184	0.577882	3.36028	0.000778647	0.00617913	0	1	1	7.69255	-0.590865	0.747592	-0.790357	0.429319	0.676943	0	0	0	7.15301	0.110444	0.766941	0.144006	0.885496	NA	0	0	0	NA	NA
Rv1105			NA	NA	NA	NA	NA	NA	0	0	0	NA	NA	NA	NA	NA	NA	0	0	0	NA	NA	NA	NA	NA	NA	0	0	0	NA	NA	NA	NA	NA	NA	0	0	0	NA	NA	NA	NA	NA	NA	0	0	0	NA	NA
Rv1106c	Rv1106c	3 beta-hydroxysteroid dehydrogenase/delta 5-->4-isomerase(Rv1106c)	40.6319	0.700209	0.321618	2.17714	0.0294698	0.100712	0	0	0	32.1839	0.595231	0.358024	1.66255	0.0964031	0.23321	0	0	0	28.5235	-0.0479681	0.345434	-0.138863	0.889558	0.950525	0	0	0	17.7354	0.414285	0.428914	0.965894	0.334097	0.600438	0	0	0	14.0243	0.693282	0.483284	1.43452	0.151423	0.382171	0	0	0	NA	NA
Rv1107c	xseB	exodeoxyribonuclease VII small subunit(xseB)	12.5504	-0.132873	0.500549	-0.265455	0.790659	0.88511	0	0	0	8.16415	-0.960136	0.70981	-1.35267	0.176162	0.353625	0	0	0	NA	NA	NA	NA	NA	NA	0	0	0	6.05797	-0.617283	0.771053	-0.800572	0.42338	0.674178	0	0	0	3.12614	-1.98726	1.27969	-1.55292	0.120442	NA	0	0	0	NA	NA
Rv1108c	xseA	exodeoxyribonuclease VII large subunit(xseA)	43.6859	0.0339489	0.30981	0.10958	0.912743	0.955627	0	0	0	23.843	-1.60573	0.463378	-3.46527	0.000529702	0.00400106	1	0	1	16.9662	-1.58015	0.487701	-3.24	0.0011953	0.00886993	1	0	1	15.3848	-0.762934	0.513643	-1.48534	0.137454	0.370804	0	0	0	11.3019	-0.680675	0.633701	-1.07413	0.282766	0.552448	0	0	0	NA	NA
Rv1109c	Rv1109c	hypothetical protein(Rv1109c)	202.239	1.09	0.230576	4.7273	2.27521e-06	3.10422e-05	0	1	1	122.4	0.3672	0.211318	1.73767	0.0822695	0.208475	0	0	0	128.347	-0.660715	0.231121	-2.85874	0.00425328	0.0248249	0	0	0	56.8058	0.0926653	0.284945	0.325205	0.745026	0.88944	0	0	0	48.2273	0.582367	0.325443	1.78946	0.0735407	0.24447	0	0	0	18.5548	0.578464
Rv1110	lytB2	4-hydroxy-3-methylbut-2-enyl diphosphate reductase(lytB2)	171.996	-0.141447	0.212746	-0.664864	0.506138	0.686021	0	0	0	149.118	-0.00346314	0.201892	-0.0171534	0.986314	0.993056	0	0	0	100.29	0.197905	0.215682	0.917577	0.35884	0.576647	0	0	0	67.554	-0.331267	0.266558	-1.24276	0.213958	0.475891	0	0	0	50.3761	-0.0964719	0.419794	-0.229808	0.818241	0.930619	0	0	0	17.1124	0.302319
Rv1111c	Rv1111c	hypothetical protein(Rv1111c)	65.3096	0.0358956	0.261101	0.137478	0.890653	0.944777	0	0	0	59.0964	0.280617	0.273265	1.0269	0.304466	0.501709	0	0	0	42.1202	0.302609	0.301825	1.0026	0.316055	0.533043	0	0	0	25.756	-0.517746	0.398505	-1.29922	0.193868	0.449838	0	0	0	16.2828	-0.843308	0.544626	-1.54842	0.121522	0.338254	0	0	0	NA	NA
Rv1112	Rv1112	GTP-binding protein(Rv1112)	13.0509	-0.309538	0.531165	-0.582754	0.560059	0.728937	0	0	0	11.7646	-0.109848	0.578203	-0.189982	0.849323	0.915388	0	0	0	NA	NA	NA	NA	NA	NA	0	0	0	6.8799	0.393682	0.736981	0.534182	0.593216	0.797657	0	0	0	7.71305	1.38926	0.66206	2.09839	0.035871	NA	0	0	0	NA	NA
Rv1113	vapB32	antitoxin VapB32(vapB32)	NA	NA	NA	NA	NA	NA	0	0	0	NA	NA	NA	NA	NA	NA	0	0	0	NA	NA	NA	NA	NA	NA	0	0	0	NA	NA	NA	NA	NA	NA	0	0	0	NA	NA	NA	NA	NA	NA	0	0	0	NA	NA
Rv1114	vapC32	ribonuclease VapC32(vapC32)	10.2965	-0.523736	0.555704	-0.942474	0.34595	0.544303	0	0	0	11.5498	0.34894	0.532813	0.654901	0.512531	0.688112	0	0	0	NA	NA	NA	NA	NA	NA	0	0	0	NA	NA	NA	NA	NA	NA	0	0	0	NA	NA	NA	NA	NA	NA	0	0	0	NA	NA
Rv1115	Rv1115	hypothetical protein(Rv1115)	19.0419	0.655394	0.43149	1.51891	0.128785	0.282566	0	0	0	16.913	0.788843	0.466015	1.69274	0.0905048	0.222796	0	0	0	14.233	0.195422	0.486556	0.401644	0.687946	0.833264	0	0	0	5.23705	-1.66966	0.978678	-1.70604	0.0880005	0.290447	0	0	0	5.47105	-0.178756	0.822673	-0.217287	0.827985	NA	0	0	0	NA	NA
Rv1116	Rv1116	hypothetical protein(Rv1116)	NA	NA	NA	NA	NA	NA	0	0	0	NA	NA	NA	NA	NA	NA	0	0	0	NA	NA	NA	NA	NA	NA	0	0	0	NA	NA	NA	NA	NA	NA	0	0	0	NA	NA	NA	NA	NA	NA	0	0	0	NA	NA
Rv1116A			NA	NA	NA	NA	NA	NA	0	0	0	NA	NA	NA	NA	NA	NA	0	0	0	NA	NA	NA	NA	NA	NA	0	0	0	NA	NA	NA	NA	NA	NA	0	0	0	NA	NA	NA	NA	NA	NA	0	0	0	NA	NA
Rv1117	Rv1117	hypothetical protein(Rv1117)	56.3293	0.369761	0.267753	1.38098	0.167285	0.336935	0	0	0	50.2576	0.571411	0.289131	1.9763	0.0481205	0.138749	0	0	0	39.7091	0.259862	0.305828	0.849698	0.395493	0.612588	0	0	0	27.3989	0.214788	0.360204	0.596295	0.550978	0.767541	0	0	0	18.4453	0.000702975	0.451821	0.00155587	0.998759	0.999407	0	0	0	NA	NA
Rv1118c	Rv1118c	hypothetical protein(Rv1118c)	33.5361	-0.161794	0.341312	-0.474035	0.635475	0.786225	0	0	0	24.3315	-0.579146	0.397979	-1.45522	0.145609	0.309902	0	0	0	16.0456	-0.363532	0.469194	-0.774802	0.438457	0.647306	0	0	0	14.6629	-0.0198546	0.475475	-0.0417575	0.966692	0.985624	0	0	0	10.675	0.179722	0.567967	0.31643	0.751676	0.901092	0	0	0	NA	NA
Rv1119c	Rv1119c	hypothetical protein(Rv1119c)	NA	NA	NA	NA	NA	NA	0	0	0	NA	NA	NA	NA	NA	NA	0	0	0	NA	NA	NA	NA	NA	NA	0	0	0	NA	NA	NA	NA	NA	NA	0	0	0	NA	NA	NA	NA	NA	NA	0	0	0	NA	NA
Rv1120c	Rv1120c	hypothetical protein(Rv1120c)	NA	NA	NA	NA	NA	NA	0	0	0	NA	NA	NA	NA	NA	NA	0	0	0	NA	NA	NA	NA	NA	NA	0	0	0	NA	NA	NA	NA	NA	NA	0	0	0	NA	NA	NA	NA	NA	NA	0	0	0	NA	NA
Rv1121	zwf1	glucose-6-phosphate 1-dehydrogenase(zwf1)	97.2179	0.595879	0.251875	2.36577	0.0179926	0.0680166	0	0	0	61.4673	-0.107252	0.277395	-0.38664	0.699022	0.828376	0	0	0	54.7168	-0.644092	0.280824	-2.29358	0.0218149	0.0858961	0	0	0	47.8232	0.550782	0.276497	1.992	0.0463706	0.197343	0	0	0	26.5606	-0.100821	0.380891	-0.264697	0.791243	0.921533	0	0	0	12.3519	-0.558487
Rv1122	gnd2	6-phosphogluconate dehydrogenase (decarboxylating)(gnd2)	44.4205	-0.158314	0.301229	-0.52556	0.599194	0.75632	0	0	0	34.8536	-0.305796	0.350164	-0.873294	0.382503	0.575614	0	0	0	23.218	-0.0930827	0.393876	-0.236325	0.813181	0.909854	0	0	0	22.2145	-1.21265	0.448254	-2.70527	0.00682479	0.0541433	0	0	0	15.997	-1.15191	0.562727	-2.04702	0.0406562	0.165397	0	0	0	NA	NA
Rv1123c	bpoB	peroxidase BpoB(bpoB)	19.7152	-0.316295	0.435649	-0.726033	0.467819	0.653808	0	0	0	14.3818	-0.871775	0.535007	-1.62946	0.103215	0.244875	0	0	0	8.57568	-0.464048	0.685803	-0.676649	0.498629	0.695593	0	0	0	9.69548	-0.292402	0.677489	-0.431596	0.666035	0.847236	0	0	0	6.87106	-0.174526	0.757145	-0.230505	0.817699	NA	0	0	0	NA	NA
Rv1124	ephC	epoxide hydrolase EphC(ephC)	11.9672	-0.227628	0.521786	-0.436248	0.662657	0.802501	0	0	0	8.12991	-0.894532	0.687412	-1.3013	0.193155	0.375578	0	0	0	NA	NA	NA	NA	NA	NA	0	0	0	NA	NA	NA	NA	NA	NA	0	0	0	NA	NA	NA	NA	NA	NA	0	0	0	NA	NA
Rv1125	Rv1125	hypothetical protein(Rv1125)	8.57965	-1.44645	0.654739	-2.20921	0.0271601	0.0948208	0	0	0	8.51059	-0.627184	0.641304	-0.977983	0.328083	0.524629	0	0	0	NA	NA	NA	NA	NA	NA	0	0	0	7.15842	-0.00224052	0.702087	-0.00319122	0.997454	0.999061	0	0	0	7.77236	1.18027	0.631587	1.86874	0.0616593	NA	0	0	0	NA	NA
Rv1126c	Rv1126c	hypothetical protein(Rv1126c)	18.5564	-0.0015833	0.432581	-0.00366012	0.99708	0.999044	0	0	0	15.8319	0.0867584	0.473197	0.183345	0.854527	0.917848	0	0	0	11.1942	0.147169	0.54138	0.271841	0.785745	0.897445	0	0	0	10.8409	0.528524	0.530702	0.995896	0.319301	0.587147	0	0	0	9.81206	1.12625	0.542164	2.07733	0.0377715	NA	0	0	0	NA	NA
Rv1127c	ppdK	pyruvate, phosphate dikinase PpdK(ppdK)	66.3762	0.346055	0.287419	1.20401	0.228586	0.414102	0	0	0	56.6514	0.415152	0.268939	1.54366	0.12267	0.277972	0	0	0	44.4032	0.127849	0.314685	0.406277	0.684539	0.831013	0	0	0	30.0384	0.143814	0.36161	0.397705	0.690847	0.859912	0	0	0	22.8887	0.253353	0.404959	0.625627	0.53156	0.761897	0	0	0	8.88543	0.24915
Rv1128c	Rv1128c	hypothetical protein(Rv1128c)	59.4226	0.783517	0.29166	2.68641	0.00722251	0.0325561	0	0	0	52.0179	0.903314	0.294455	3.06775	0.00215674	0.0124171	0	0	0	46.0329	0.181785	0.287966	0.631273	0.527862	0.718162	0	0	0	27.5129	0.154399	0.389755	0.396145	0.691998	0.860091	0	0	0	23.3628	0.712898	0.449067	1.58751	0.112397	0.322052	0	0	0	NA	NA
Rv1129c	Rv1129c	transcriptional regulator(Rv1129c)	144.931	1.20987	0.203298	5.95121	2.66167e-09	7.12648e-08	0	1	1	157.013	1.73349	0.20221	8.57275	1.01042e-17	7.14368e-16	0	1	1	144.562	0.581692	0.187463	3.10298	0.00191584	0.0129414	0	0	0	46.4882	0.00198526	0.32279	0.00615032	0.995093	0.998389	0	0	0	56.765	1.27502	0.485579	2.62577	0.00864538	0.0567724	0	0	0	21.6801	1.36686
Rv1130	prpD	2-methylcitrate dehydratase(prpD)	485.256	0.421979	0.228041	1.85045	0.0642483	0.174235	0	0	0	1250.03	2.64355	0.17117	15.444	8.27761e-54	9.75379e-51	0	1	1	933.605	2.27602	0.172543	13.1911	9.87981e-40	4.357e-37	0	1	1	337.622	0.47792	0.178272	2.68084	0.00734368	0.0574393	0	0	0	424.009	1.72141	0.148554	11.5878	4.75084e-31	3.68506e-28	0	1	1	177.06	1.32309
Rv1131	prpC	methylcitrate synthase PrpC(prpC)	207.782	0.432693	0.229394	1.88624	0.059262	0.165187	0	0	0	498.293	2.52729	0.204098	12.3827	3.24104e-35	1.04155e-32	0	1	1	373.591	2.14839	0.169066	12.7074	5.37663e-37	1.50888e-34	0	1	1	160.543	0.755772	0.18619	4.05913	4.92549e-05	0.00107972	0	0	0	154.58	1.42256	0.182464	7.79636	6.37183e-15	6.44663e-13	0	1	1	69.4327	0.752165
Rv1132	Rv1132	hypothetical protein(Rv1132)	144.133	-0.0288804	0.215521	-0.134003	0.8934	0.945932	0	0	0	156.446	0.662202	0.206656	3.20437	0.00135357	0.00839452	0	0	0	109.883	0.748552	0.197539	3.78939	0.000151019	0.00152351	0	0	0	100.563	0.467704	0.210244	2.22457	0.0261099	0.133638	0	0	0	59.0633	-0.111123	0.296183	-0.375185	0.707523	0.87361	0	0	0	26.2216	-0.451054
Rv1133c	metE	5-methyltetrahydropteroyltriglutamate--homocysteine methyltransferase(metE)	396.673	-0.884188	0.175661	-5.03349	4.81639e-07	8.01457e-06	0	0	0	354.423	-0.606372	0.177938	-3.40777	0.000654963	0.00473476	0	0	0	180.879	0.336746	0.168501	1.99849	0.0456639	0.146097	0	0	0	129.245	-0.814722	0.272972	-2.98463	0.00283919	0.0285806	0	0	0	132.24	0.370291	0.28467	1.30077	0.193336	0.439445	0	0	0	40.9359	1.26797
Rv1134	Rv1134	hypothetical protein(Rv1134)	NA	NA	NA	NA	NA	NA	0	0	0	NA	NA	NA	NA	NA	NA	0	0	0	NA	NA	NA	NA	NA	NA	0	0	0	NA	NA	NA	NA	NA	NA	0	0	0	NA	NA	NA	NA	NA	NA	0	0	0	NA	NA
Rv1135A			NA	NA	NA	NA	NA	NA	0	0	0	NA	NA	NA	NA	NA	NA	0	0	0	NA	NA	NA	NA	NA	NA	0	0	0	NA	NA	NA	NA	NA	NA	0	0	0	NA	NA	NA	NA	NA	NA	0	0	0	NA	NA
Rv1135c	PPE16	PPE family protein PPE16(PPE16)	24.4134	-0.494031	0.38776	-1.27406	0.202642	0.381802	0	0	0	26.4906	0.274195	0.397502	0.689796	0.490323	0.669741	0	0	0	16.2098	0.835389	0.473126	1.76568	0.0774492	0.213437	0	0	0	13.6626	0.0539122	0.584484	0.0922389	0.926508	0.972634	0	0	0	8.3305	-0.231501	0.759185	-0.304933	0.760417	NA	0	0	0	NA	NA
Rv1136			NA	NA	NA	NA	NA	NA	0	0	0	NA	NA	NA	NA	NA	NA	0	0	0	NA	NA	NA	NA	NA	NA	0	0	0	NA	NA	NA	NA	NA	NA	0	0	0	NA	NA	NA	NA	NA	NA	0	0	0	NA	NA
Rv1137c			NA	NA	NA	NA	NA	NA	0	0	0	NA	NA	NA	NA	NA	NA	0	0	0	NA	NA	NA	NA	NA	NA	0	0	0	NA	NA	NA	NA	NA	NA	0	0	0	NA	NA	NA	NA	NA	NA	0	0	0	NA	NA
Rv1138c	Rv1138c	oxidoreductase(Rv1138c)	8.50831	-0.242775	0.598881	-0.405381	0.685197	0.816049	0	0	0	9.32361	0.535953	0.619262	0.86547	0.386781	0.578972	0	0	0	NA	NA	NA	NA	NA	NA	0	0	0	NA	NA	NA	NA	NA	NA	0	0	0	NA	NA	NA	NA	NA	NA	0	0	0	NA	NA
Rv1139c	Rv1139c	hypothetical protein(Rv1139c)	13.4493	-0.567725	0.514534	-1.10338	0.269863	0.462901	0	0	0	10.7168	-0.777725	0.599181	-1.29798	0.194294	0.376965	0	0	0	NA	NA	NA	NA	NA	NA	0	0	0	4.94332	-1.55217	1.00729	-1.54094	0.123331	0.350331	0	0	0	4.15223	-0.516179	0.982763	-0.525232	0.599422	NA	0	0	0	NA	NA
[truncated: 2,866 more rows]
[truncated: 7 more columns]

## Sheet: DEGs-H37Rv-log VS T=0
Locus tag ID	Gene symbol	Gene name	baseMean	log2FoldChange	lfcSE	stat	pvalue	padj	Significant down?	Significant up?
EBG00000313318			14407.5	-1.12515	0.206499	-5.44872	5.07332e-08	1.05294e-06	1	0
[truncated: 489 more rows]

## Sheet: DEGs-H37Rv-log VS T=4
Locus tag ID	Gene symbol	Gene name	baseMean	log2FoldChange	lfcSE	stat	pvalue	padj	Significant down?	Significant up?
[truncated: 512 more rows]

[truncated: 4 more sheets: DEGs-H37Rv-T=0 VS T=4, DEGs-MKR-log VS T=0, DEGs-MKR-log VS T=4, DEGs-MKR-T=0 VS T=4]
