# Supplementary material for: Transcriptional response to the host cell environment of a multidrug-resistant Mycobacterium tuberculosis clonal outbreak Beijing strain reveals its pathogenic features
Source: Sci Rep. 2021 Feb 4;11:3199. doi: 10.1038/s41598-021-82905-x (PMC7862621; doi:10.1038/s41598-021-82905-x)
Supplement: Supplementary file 3 — Supplementary Dataset 3. [file 41598_2021_82905_MOESM3_ESM.xlsx]

## Sheet: H37RV log-phase VS T = 0 Up
Gene cluster	Enrichment Score	LOCUS_TAG	Gene Name	Gene classification group
1	1.44117	Rv3058c	TetR family transcriptional regulator(Rv3058c)	Transcription regulation
1	1.44117	Rv0195	two component transcriptional regulator(Rv0195)	Transcription regulation
1	1.44117	Rv0238	transcriptional regulator(Rv0238)	Transcription regulation
1	1.44117	Rv0474	HTH-type transcriptional regulator(Rv0474)	Transcription regulation
1	1.44117	Rv1404	transcriptional regulator(Rv1404)	Transcription regulation
1	1.44117	Rv1395	HTH-type transcriptional regulator(Rv1395)	Transcription regulation
1	1.44117	Rv3557c	HTH-type transcriptional regulator KstR2(Rv3557c)	Transcription regulation
1	1.44117	Rv3597c	iron-regulated H-NS-like protein(lsr2)	Transcription regulation
1	1.44117	Rv2250c	HTH-type transcriptional regulator(Rv2250c)	Transcription regulation
1	1.44117	Rv3173c	TetR/Acr family transcriptional regulator(Rv3173c)	Transcription regulation
1	1.44117	Rv3160c	TetR family transcriptional regulator(Rv3160c)	Transcription regulation
1	1.44117	Rv3183	transcriptional regulator(Rv3183)	Transcription regulation
1	1.44117	Rv1129c	transcriptional regulator(Rv1129c)	Transcription regulation
1	1.44117	Rv2327	hypothetical protein(Rv2327)	Transcription regulation
1	1.44117	Rv0681	transcriptional regulator(Rv0681)	Transcription regulation
1	1.44117	Rv1219c	transcriptional regulator(Rv1219c)	Transcription regulation
2	1.25625	Rv3564	acyl-CoA dehydrogenase FadE33(fadE33)	Acyl-CoA dehydrogenase activity
2	1.25625	Rv3562	acyl-CoA dehydrogenase FadE31(fadE31)	Acyl-CoA dehydrogenase activity
2	1.25625	Rv3563	acyl-CoA dehydrogenase FadE32(fadE32)	Acyl-CoA dehydrogenase activity
2	1.25625	Rv2789c	acyl-CoA dehydrogenase FadE21(fadE21)	Acyl-CoA dehydrogenase activity
2	1.25625	Rv3560c	acyl-CoA dehydrogenase FadE30(fadE30)	Acyl-CoA dehydrogenase activity
2	1.25625	Rv3797	acyl-CoA dehydrogenase FadE35(fadE35)	Acyl-CoA dehydrogenase activity
2	1.25625	Rv1467c	acyl-CoA dehydrogenase(fadE15)	Acyl-CoA dehydrogenase activity
3	1.08328	Rv1071c	enoyl-CoA hydratase EchA9(echA9)	Fatty acid beta-oxidation
3	1.08328	Rv3523	lipid carrier protein(ltp3)	Fatty acid beta-oxidation
3	1.08328	Rv3516	enoyl-CoA hydratase EchA19(echA19)	Fatty acid beta-oxidation
3	1.08328	Rv0147	(NAD+) dependent(Rv0147)	Fatty acid beta-oxidation
3	1.08328	Rv2790c	lipid-transfer protein(ltp1)	Fatty acid beta-oxidation
3	1.08328	Rv3550	enoyl-CoA hydratase EchA20(echA20)	Fatty acid beta-oxidation
3	1.08328	Rv3556c	acetyl-CoA acetyltransferase FadA(fadA6)	Fatty acid beta-oxidation
4	0.952189	Rv1153c	O-methyltransferase(omt)	Methyltransferase
4	0.952189	Rv0893c	S-adenosylmethionine-dependent methyltransferase(Rv0893c)	Methyltransferase
4	0.952189	Rv0145	S-adenosylmethionine-dependent methyltransferase(Rv0145)	Methyltransferase
4	0.952189	Rv0146	S-adenosylmethionine-dependent methyltransferase(Rv0146)	Methyltransferase
4	0.952189	Rv0469	mycolic acid synthase UmaA(umaA)	Methyltransferase
4	0.952189	Rv0830	S-adenosylmethionine-dependent methyltransferase(Rv0830)	Methyltransferase
5	0.708529	Rv1928c	short-chain type dehydrogenase/reductase(Rv1928c)	Short-chain dehydrogenase/reductase
5	0.708529	Rv3549c	short-chain type dehydrogenase/reductase(Rv3549c)	Short-chain dehydrogenase/reductase
5	0.708529	Rv3548c	short-chain type dehydrogenase/reductase(Rv3548c)	Short-chain dehydrogenase/reductase
5	0.708529	Rv3057c	short chain alcohol dehydrogenase/reductase(Rv3057c)	Short-chain dehydrogenase/reductase
6	0.500236	Rv0933	phosphate ABC transporter ATP-binding protein PstB(pstB)	AAA+ ATPase acitivity
6	0.500236	Rv3427c	transposase(Rv3427c)	AAA+ ATPase acitivity
6	0.500236	Rv1218c	tetronasin ABC transporter ATP-binding protein(Rv1218c)	AAA+ ATPase acitivity
6	0.500236	Rv1095	phosphate starvation-inducible protein PsiH(phoH2)	AAA+ ATPase acitivity
6	0.500236	Rv1463	ABC transporter ATP-binding protein(Rv1463)	AAA+ ATPase acitivity
6	0.500236	Rv0001	chromosomal replication initiator protein DnaA(dnaA)	AAA+ ATPase acitivity
6	0.500236	Rv2944	insertion sequence element IS1533 transposase(Rv2944)	AAA+ ATPase acitivity
6	0.500236	Rv3758c	glycine betaine/carnitine/choline/L-proline ABC transporter ATP-binding protein ProV(proV)	AAA+ ATPase acitivity

## Sheet: MKR log-phase VS T = 0 Up
Gene cluster	Enrichment Score	LOCUS_TAG	Gene Name	Gene classification group
1	2.29142	Rv1909c	ferric uptake regulation protein FurA(furA)	Transcription regulation
1	2.29142	Rv3557c	HTH-type transcriptional regulator KstR2(Rv3557c)	Transcription regulation
1	2.29142	Rv0792c	transcriptional regulator(Rv0792c)	Transcription regulation
1	2.29142	Rv3173c	TetR/Acr family transcriptional regulator(Rv3173c)	Transcription regulation
1	2.29142	Rv1994c	HTH-type transcriptional regulator CmtR(cmtR)	Transcription regulation
1	2.29142	Rv3160c	TetR family transcriptional regulator(Rv3160c)	Transcription regulation
1	2.29142	Rv2711	iron-dependent repressor and activator IdeR(ideR)	Transcription regulation
1	2.29142	Rv0302	transcriptional regulator(Rv0302)	Transcription regulation
1	2.29142	Rv0681	transcriptional regulator(Rv0681)	Transcription regulation
1	2.29142	Rv0275c	transcriptional regulator(Rv0275c)	Transcription regulation
1	2.29142	Rv3574	HTH-type transcriptional regulator KstR(kstR)	Transcription regulation
2	0.743136	Rv3523	lipid carrier protein(ltp3)	Fatty acid beta-oxidation
2	0.743136	Rv3516	enoyl-CoA hydratase EchA19(echA19)	Fatty acid beta-oxidation
2	0.743136	Rv3550	enoyl-CoA hydratase EchA20(echA20)	Fatty acid beta-oxidation
2	0.743136	Rv3556c	acetyl-CoA acetyltransferase FadA(fadA6)	Fatty acid beta-oxidation

## Sheet: H37RV log-phase VS T = 4 Up
Gene cluster	Enrichment Score	LOCUS_TAG	Gene Name	Gene classification group
1	4.04322	Rv1365c	anti-sigma-F factor antagonist RsfA(rsfA)	Transcription regulation
1	4.04322	Rv0474	HTH-type transcriptional regulator(Rv0474)	Transcription regulation
1	4.04322	Rv1267c	transcriptional regulator EmbR(embR)	Transcription regulation
1	4.04322	Rv3183	transcriptional regulator(Rv3183)	Transcription regulation
1	4.04322	Rv1033c	two component transcriptional regulator TrcR(trcR)	Transcription regulation
1	4.04322	Rv2034	ArsR family HTH-type transcriptional repressor(Rv2034)	Transcription regulation
1	4.04322	Rv3082c	HTH-type transcriptional regulator VirS(virS)	Transcription regulation
1	4.04322	Rv1994c	HTH-type transcriptional regulator CmtR(cmtR)	Transcription regulation
1	4.04322	Rv0302	transcriptional regulator(Rv0302)	Transcription regulation
1	4.04322	Rv1246c	toxin RelE(relE)	Transcription regulation
1	4.04322	Rv0275c	transcriptional regulator(Rv0275c)	Transcription regulation
1	4.04322	Rv1395	HTH-type transcriptional regulator(Rv1395)	Transcription regulation
1	4.04322	Rv0767c	HTH-type transcriptional regulator(Rv0767c)	Transcription regulation
1	4.04322	Rv1909c	ferric uptake regulation protein FurA(furA)	Transcription regulation
1	4.04322	Rv2642	ArsR family transcriptional regulator(Rv2642)	Transcription regulation
1	4.04322	Rv3058c	TetR family transcriptional regulator(Rv3058c)	Transcription regulation
1	4.04322	Rv1129c	transcriptional regulator(Rv1129c)	Transcription regulation
1	4.04322	Rv3557c	HTH-type transcriptional regulator KstR2(Rv3557c)	Transcription regulation
1	4.04322	Rv0195	two component transcriptional regulator(Rv0195)	Transcription regulation
1	4.04322	Rv2166c	transcriptional regulator MraZ(Rv2166c)	Transcription regulation
1	4.04322	Rv2711	iron-dependent repressor and activator IdeR(ideR)	Transcription regulation
1	4.04322	Rv3291c	transcriptional regulator LrpA(lrpA)	Transcription regulation
1	4.04322	Rv2250c	HTH-type transcriptional regulator(Rv2250c)	Transcription regulation
1	4.04322	Rv1219c	transcriptional regulator(Rv1219c)	Transcription regulation
1	4.04322	Rv1049	transcriptional repressor(Rv1049)	Transcription regulation
2	1.15812	Rv1071c	enoyl-CoA hydratase EchA9(echA9)	Fatty acid beta-oxidation
2	1.15812	Rv0456c	enoyl-CoA hydratase EchA2(echA2)	Fatty acid beta-oxidation
2	1.15812	Rv3516	enoyl-CoA hydratase EchA19(echA19)	Fatty acid beta-oxidation
2	1.15812	Rv3550	enoyl-CoA hydratase EchA20(echA20)	Fatty acid beta-oxidation
2	1.15812	Rv3556c	acetyl-CoA acetyltransferase FadA(fadA6)	Fatty acid beta-oxidation
3	0.834262	Rv3561	fatty-acid--CoA ligase FadD3(fadD3)	Fatty acid synthesis
3	0.834262	Rv3515c	acyl-CoA synthetase(fadD19)	Fatty acid synthesis
3	0.834262	Rv0099	fatty-acid--CoA ligase FadD10(fadD10)	Fatty acid synthesis
3	0.834262	Rv0551c	fatty-acid--CoA ligase FadD8(fadD8)	Fatty acid synthesis
4	0.697472	Rv1666c	cytochrome P450 Cyp139(cyp139)	Heme binding
4	0.697472	Rv2268c	cytochrome P450 Cyp128(cyp128)	Heme binding
4	0.697472	Rv1394c	cytochrome P450 Cyp132(cyp132)	Heme binding
4	0.697472	Rv3545c	steroid C26-monooxygenase(cyp125)	Heme binding
4	0.697472	Rv0766c	cytochrome P450 Cyp123(cyp123)	Heme binding

## Sheet: MKR log-phase VS T = 4 Up
Gene cluster	Enrichment Score	LOCUS_TAG	Gene Name	Gene classification group
1	2.24837	Rv3568c	extradiol dioxygenase(hsaC)	Cholesterol degradation
1	2.24837	Rv3537	3-oxosteroid 1-dehydrogenase(kstD)	Cholesterol degradation
1	2.24837	Rv3526	3-ketosteroid-9-alpha-monooxygenase oxygenase subunit(kshA)	Cholesterol degradation
1	2.24837	Rv3571	3-ketosteroid-9-alpha-hydroxylase reductase subunit(kshB)	Cholesterol degradation
2	1.39666	Rv0764c	lanosterol 14-alpha demethylase(cyp51)	Heme binding
2	1.39666	Rv1666c	cytochrome P450 Cyp139(cyp139)	Heme binding
2	1.39666	Rv3545c	steroid C26-monooxygenase(cyp125)	Heme binding
2	1.39666	Rv0766c	cytochrome P450 Cyp123(cyp123)	Heme binding
3	1.21404	Rv0244c	acyl-CoA dehydrogenase FadE5(fadE5)	Acyl-CoA dehydrogenase activity
3	1.21404	Rv3544c	acyl-CoA dehydrogenase FadE28(fadE28)	Acyl-CoA dehydrogenase activity
3	1.21404	Rv3570c	flavin-dependent monooxygenase oxygenase subunit HsaA(hsaA)	Acyl-CoA dehydrogenase activity
3	1.21404	Rv3028c	electron transfer flavoprotein subunit alpha(fixB)	Acyl-CoA dehydrogenase activity
3	1.21404	Rv3504	acyl-CoA dehydrogenase FadE26(fadE26)	Acyl-CoA dehydrogenase activity
4	1.12131	Rv0238	transcriptional regulator(Rv0238)	Transcription regulation
4	1.12131	Rv1167c	transcriptional regulator(Rv1167c)	Transcription regulation
4	1.12131	Rv1909c	ferric uptake regulation protein FurA(furA)	Transcription regulation
4	1.12131	Rv3557c	HTH-type transcriptional regulator KstR2(Rv3557c)	Transcription regulation
4	1.12131	Rv0653c	transcriptional regulator(Rv0653c)	Transcription regulation
4	1.12131	Rv2711	iron-dependent repressor and activator IdeR(ideR)	Transcription regulation
4	1.12131	Rv0681	transcriptional regulator(Rv0681)	Transcription regulation
4	1.12131	Rv0275c	transcriptional regulator(Rv0275c)	Transcription regulation
4	1.12131	Rv3574	HTH-type transcriptional regulator KstR(kstR)	Transcription regulation
5	0.812447	Rv1153c	O-methyltransferase(omt)	Methyltransferase
5	0.812447	Rv0469	mycolic acid synthase UmaA(umaA)	Methyltransferase
5	0.812447	Rv3720	fatty acid synthase(Rv3720)	Methyltransferase
5	0.812447	Rv0503c	cyclopropane mycolic acid synthase(cmaA2)	Methyltransferase
6	0.515013	Rv1071c	enoyl-CoA hydratase EchA9(echA9)	Fatty acid beta-oxidation
6	0.515013	Rv0223c	aldehyde dehydrogenase(Rv0223c)	Fatty acid beta-oxidation
6	0.515013	Rv3556c	acetyl-CoA acetyltransferase FadA(fadA6)	Fatty acid beta-oxidation
6	0.515013	Rv3546	acetyl-CoA acetyltransferase FadA(fadA5)	Fatty acid beta-oxidation

## Sheet: H37RV T = 0 VS T = 4 Up
Gene cluster	Enrichment Score	LOCUS_TAG	Gene Name	Gene classification group
1	1.8805	Rv0767c	HTH-type transcriptional regulator(Rv0767c)	Transcription regulation
1	1.8805	Rv2642	ArsR family transcriptional regulator(Rv2642)	Transcription regulation
1	1.8805	Rv3833	AraC family transcriptional regulator(Rv3833)	Transcription regulation
1	1.8805	Rv1909c	ferric uptake regulation protein FurA(furA)	Transcription regulation
1	1.8805	Rv0452	transcriptional regulator(Rv0452)	Transcription regulation
1	1.8805	Rv2034	ArsR family HTH-type transcriptional repressor(Rv2034)	Transcription regulation
1	1.8805	Rv1246c	toxin RelE(relE)	Transcription regulation
1	1.8805	Rv3197A	transcriptional regulator WhiB7(whiB7)	Transcription regulation
1	1.8805	Rv3291c	transcriptional regulator LrpA(lrpA)	Transcription regulation
1	1.8805	Rv3082c	HTH-type transcriptional regulator VirS(virS)	Transcription regulation
1	1.8805	Rv2359	zinc uptake regulation protein(zur)	Transcription regulation
1	1.8805	Rv0275c	transcriptional regulator(Rv0275c)	Transcription regulation
2	1.10923	Rv0440	molecular chaperone GroEL(groEL2)	Chaperone/Stress response
2	1.10923	Rv0350	chaperone protein DnaK(dnaK)	Chaperone/Stress response
2	1.10923	Rv0384c	chaperone protein ClpB(clpB)	Chaperone/Stress response
2	1.10923	Rv3417c	chaperonin GroEL(groEL1)	Chaperone/Stress response

## Sheet: MKR T = 0 VS T = 4 Up
Gene cluster	Enrichment Score	LOCUS_TAG	Gene Name	Gene classification group
1	2.74385	Rv3881c	ESX-1 secretion-associated protein EspB(espB)	ESX-1 secretion system
1	2.74385	Rv3615c	ESX-1 secretion-associated protein EspC(espC)	ESX-1 secretion system
1	2.74385	Rv0287	ESAT-6 like protein EsxG(esxG)	ESX-1 secretion system
1	2.74385	Rv3614c	ESX-1 secretion-associated protein EspD(espD)	ESX-1 secretion system
1	2.74385	Rv3874	ESAT-6-like protein EsxB(esxB)	ESX-1 secretion system

## Sheet: H37RV log-phase VS T = 0 Down
Gene cluster	Enrichment Score	LOCUS_TAG	Gene Name	Gene classification group
1	1.58265	Rv0440	molecular chaperone GroEL(groEL2)	Stress response/Chaperone
1	1.58265	Rv0350	chaperone protein DnaK(dnaK)	Stress response/Chaperone
1	1.58265	Rv0384c	chaperone protein ClpB(clpB)	Stress response/Chaperone
1	1.58265	Rv3418c	chaperonin GroES(groES)	Stress response/Chaperone
1	1.58265	Rv3417c	chaperonin GroEL(groEL1)	Stress response/Chaperone
1	1.58265	Rv2031c	alpha-crystallin(hspX)	Stress response/Chaperone
2	0.979822	Rv0337c	aspartate aminotransferase(aspC)	Amino-acid biosynthesis
2	0.979822	Rv1659	argininosuccinate lyase(argH)	Amino-acid biosynthesis
2	0.979822	Rv1656	ornithine carbamoyltransferase(argF)	Amino-acid biosynthesis
2	0.979822	Rv2726c	diaminopimelate epimerase(dapF)	Amino-acid biosynthesis
3	0.873031	Rv2245	3-oxoacyl-ACP synthase 1(kasA)	Fatty acid synthesis
3	0.873031	Rv2246	3-oxoacyl-ACP synthase 2(kasB)	Fatty acid synthesis
3	0.873031	Rv2382c	polyketide synthetase(mbtC)	Fatty acid synthesis
3	0.873031	Rv2244	meromycolate extension acyl carrier protein(acpM)	Fatty acid synthesis

## Sheet: MKR log-phase VS T = 0 Down
Gene cluster	Enrichment Score	LOCUS_TAG	Gene Name	Gene classification group
1	0.839061	Rv2904c	50S ribosomal protein L19(rplS)	Ribosomal protein
1	0.839061	Rv0716	50S ribosomal protein L5(rplE)	Ribosomal protein
1	0.839061	Rv0703	50S ribosomal protein L23(rplW)	Ribosomal protein
1	0.839061	Rv0053	30S ribosomal protein S6(rpsF)	Ribosomal protein
1	0.839061	Rv3461c	50S ribosomal protein L36(rpmJ)	Ribosomal protein

## Sheet: H37RV log-phase VS T = 4 Down
Gene cluster	Enrichment Score	LOCUS_TAG	Gene Name	Gene classification group
1	3.00686	Rv2005c	universal stress protein(Rv2005c)	Stress response/Universal stress protein A
1	3.00686	Rv1996	universal stress protein(Rv1996)	Stress response/Universal stress protein A
1	3.00686	Rv2624c	universal stress protein(Rv2624c)	Stress response/Universal stress protein A
1	3.00686	Rv2623	universal stress protein(TB31.7)	Stress response/Universal stress protein A
1	3.00686	Rv2028c	universal stress protein(Rv2028c)	Stress response/Universal stress protein A
1	3.00686	Rv3134c	universal stress protein(Rv3134c)	Stress response/Universal stress protein A
2	1.60978	Rv2245	3-oxoacyl-ACP synthase 1(kasA)	Fatty acid synthesis
2	1.60978	Rv2947c	polyketide synthase(pks15)	Fatty acid synthesis
2	1.60978	Rv2246	3-oxoacyl-ACP synthase 2(kasB)	Fatty acid synthesis
2	1.60978	Rv2244	meromycolate extension acyl carrier protein(acpM)	Fatty acid synthesis
3	1.3916	Rv2940c	multifunctional mycocerosic acid synthase(mas)	Polyketide synthase
3	1.3916	Rv3800c	polyketide synthase(pks13)	Polyketide synthase
3	1.3916	Rv2946c	polyketide synthase(pks1)	Polyketide synthase
3	1.3916	Rv2524c	fatty acid synthase(fas)	Polyketide synthase
3	1.3916	Rv1661	polyketide synthase(pks7)	Polyketide synthase
4	1.29367	Rv1631	dephospho-CoA kinase CoaE(coaE)	Pantothenate and CoA biosynthesis
4	1.29367	Rv3600c	type III pantothenate kinase(Rv3600c)	Pantothenate and CoA biosynthesis
4	1.29367	Rv0787A	hypothetical protein(Rv0787A)	Pantothenate and CoA biosynthesis
4	1.29367	Rv3602c	pantothenate synthetase(panC)	Pantothenate and CoA biosynthesis
4	1.29367	Rv1389	guanylate kinase(gmk)	Pantothenate and CoA biosynthesis
4	1.29367	Rv3422c	tRNA threonylcarbamoyladenosine biosynthesis protein(Rv3422c)	Pantothenate and CoA biosynthesis
5	0.971451	Rv0706	50S ribosomal protein L22(rplV)	Ribosomal protein
5	0.971451	Rv0702	50S ribosomal protein L4(rplD)	Ribosomal protein
5	0.971451	Rv0716	50S ribosomal protein L5(rplE)	Ribosomal protein
5	0.971451	Rv0723	50S ribosomal protein L15(rplO)	Ribosomal protein
5	0.971451	Rv0721	30S ribosomal protein S5(rpsE)	Ribosomal protein
5	0.971451	Rv0701	50S ribosomal protein L3(rplC)	Ribosomal protein
6	0.526476	Rv0236A	hypothetical protein(Rv0236A)	Membrane protein
6	0.526476	Rv0996	transmembrane protein(Rv0996)	Membrane protein
6	0.526476	Rv1481	membrane protein(Rv1481)	Membrane protein
6	0.526476	Rv1610	membrane protein(Rv1610)	Membrane protein
6	0.526476	Rv2083	hypothetical protein(Rv2083)	Membrane protein
6	0.526476	Rv0291	membrane-anchored mycosin MycP(mycP3)	Membrane protein
6	0.526476	Rv0236c	alpha-(1->3)-arabinofuranosyltransferase(aftD)	Membrane protein
6	0.526476	Rv0175	Mce associated membrane protein(Rv0175)	Membrane protein
6	0.526476	Rv1845c	sensor-transducer protein BlaR(blaR)	Membrane protein
6	0.526476	Rv3806c	decaprenyl-phosphate phosphoribosyltransferase(ubiA)	Membrane protein
6	0.526476	Rv0527	cytochrome C-type biogenesis protein CcdA(ccdA)	Membrane protein
6	0.526476	Rv3212	hypothetical protein(Rv3212)	Membrane protein
6	0.526476	Rv1999c	transporter(Rv1999c)	Membrane protein
6	0.526476	Rv0290	ESX-3 secretion system protein EccD(eccD3)	Membrane protein
6	0.526476	Rv3794	arabinosyltransferase A(embA)	Membrane protein
6	0.526476	Rv1539	lipoprotein signal peptidase(lspA)	Membrane protein
6	0.526476	Rv0696	mycofactocin biosynthesis glycosyltransferase MftF(Rv0696)	Membrane protein
6	0.526476	Rv3104c	transmembrane protein(Rv3104c)	Membrane protein
6	0.526476	Rv1797	ESX-5 type VII secretion system protein EccE(eccE5)	Membrane protein
6	0.526476	Rv0615	integral membrane protein(Rv0615)	Membrane protein
6	0.526476	Rv2876	transmembrane protein(Rv2876)	Membrane protein
6	0.526476	Rv2144c	transmembrane protein(Rv2144c)	Membrane protein
6	0.526476	Rv1997	cation transporter ATPase F(ctpF)	Membrane protein
6	0.526476	Rv1337	integral membrane protein(Rv1337)	Membrane protein
6	0.526476	Rv1591	transmembrane protein(Rv1591)	Membrane protein
6	0.526476	Rv2846c	MFS-type transporter EfpA(efpA)	Membrane protein
6	0.526476	Rv1863c	integral membrane protein(Rv1863c)	Membrane protein
6	0.526476	Rv3154	NADH-quinone oxidoreductase subunit J(nuoJ)	Membrane protein
6	0.526476	Rv2219	transmembrane protein(Rv2219)	Membrane protein
6	0.526476	Rv0037c	MFS-type transporter(Rv0037c)	Membrane protein
6	0.526476	Rv2136c	undecaprenyl-diphosphatase(Rv2136c)	Membrane protein
6	0.526476	Rv0541c	integral membrane protein(Rv0541c)	Membrane protein
6	0.526476	Rv1737c	nitrate/nitrite transporter(narK2)	Membrane protein
6	0.526476	Rv2366c	transmembrane protein(Rv2366c)	Membrane protein
6	0.526476	Rv2625c	zinc metalloprotease Rip3(Rv2625c)	Membrane protein
6	0.526476	Rv0007	membrane protein(Rv0007)	Membrane protein
6	0.526476	Rv0513	transmembrane protein(Rv0513)	Membrane protein
6	0.526476	Rv1678	integral membrane protein(Rv1678)	Membrane protein
6	0.526476	Rv1733c	transmembrane protein(Rv1733c)	Membrane protein
6	0.526476	Rv1739c	sulfate ABC transporter permease(Rv1739c)	Membrane protein

## Sheet: MKR log-phase VS T = 4 Down
Gene cluster	Enrichment Score	LOCUS_TAG	Gene Name	Gene classification group
1	3.98264	Rv2005c	universal stress protein(Rv2005c)	Stress response/Universal stress protein A
1	3.98264	Rv2624c	universal stress protein(Rv2624c)	Stress response/Universal stress protein A
1	3.98264	Rv2623	universal stress protein(TB31.7)	Stress response/Universal stress protein A
1	3.98264	Rv2028c	universal stress protein(Rv2028c)	Stress response/Universal stress protein A
1	3.98264	Rv3134c	universal stress protein(Rv3134c)	Stress response/Universal stress protein A
2	1.27907	Rv0405	membrane bound polyketide synthase(pks6)	Polyketide synthase
2	1.27907	Rv1662	polyketide synthase(pks8)	Polyketide synthase
2	1.27907	Rv2946c	polyketide synthase(pks1)	Polyketide synthase
2	1.27907	Rv1661	polyketide synthase(pks7)	Polyketide synthase
3	0.799054	Rv0007	membrane protein(Rv0007)	Membrane protein
3	0.799054	Rv1481	membrane protein(Rv1481)	Membrane protein
3	0.799054	Rv1797	ESX-5 type VII secretion system protein EccE(eccE5)	Membrane protein
3	0.799054	Rv3864	ESX-1 secretion-associated protein EspE(espE)	Membrane protein
3	0.799054	Rv1183	transmembrane transport protein MmpL10(mmpL10)	Membrane protein
3	0.799054	Rv3742c	oxidoreductase(Rv3742c)	Membrane protein
3	0.799054	Rv2846c	MFS-type transporter EfpA(efpA)	Membrane protein
3	0.799054	Rv2963	integral membrane protein(Rv2963)	Membrane protein
3	0.799054	Rv1733c	transmembrane protein(Rv1733c)	Membrane protein
3	0.799054	Rv3104c	transmembrane protein(Rv3104c)	Membrane protein
3	0.799054	Rv1997	cation transporter ATPase F(ctpF)	Membrane protein
3	0.799054	Rv2625c	zinc metalloprotease Rip3(Rv2625c)	Membrane protein
3	0.799054	Rv1739c	sulfate ABC transporter permease(Rv1739c)	Membrane protein
3	0.799054	Rv0587	hypothetical protein(yrbE2A)	Membrane protein
3	0.799054	Rv3823c	integral membrane transport protein MmpL8(mmpL8)	Membrane protein
3	0.799054	Rv2876	transmembrane protein(Rv2876)	Membrane protein

[truncated: 2 more sheets: H37RV T = 0 VS T = 4 Down, MKR T = 0 VS T = 4 Down]
